# Supplementary material for: Integrated Proteomic and Functional Analyses Reveal the Roles of Organelle-Specific Small Heat Shock Proteins (sHSPs) in Tomato Thermotolerance
Source: Plants (Basel). 2026 May 22;15(11):1590. doi: 10.3390/plants15111590 (PMC13259247; doi:10.3390/plants15111590)
Supplement: Supplementary file 1 [file plants-15-01590-s001.zip]

Archive with 2 entries (2 files):
- Supplemental data.pdf
- Supplementary.xlsx
