# Supplementary material for: Integrated Proteomic and Functional Analyses Reveal the Roles of Organelle-Specific Small Heat Shock Proteins (sHSPs) in Tomato Thermotolerance
Source: Plants (Basel). 2026 May 22;15(11):1590. doi: 10.3390/plants15111590 (PMC13259247; doi:10.3390/plants15111590)
Supplement: Supplementary file 1 [file plants-15-01590-s001.zip › Supplementary.xlsx]

## Sheet: Table S1
Table S1 Specific primers used for constructing the target gene
Carrier name	Primer sequence
TRV: SlsHSP1-F	GGGGACAAGTTTGTACAAAAAAGCAGGCTTCGTTGGGTTATGGGATAGGTTTC
TRV: SlsHSP1-R	GGGGACCACTTTGTACAAGAAAGCTGGGTCTCTTCTTTGGTCATTCCTGC
TRV: SlHSP17.4-F	GGGGACAAGTTTGTACAAAAAAGCAGGCTTCGAGCCAACTTCTCTTTCCAG
TRV: SlHSP17.4-R	GGGGACCACTTTGTACAAGAAAGCTGGGTCTCCCTCTTCTTCACTCTCCTC
qPCR-SlsHSP1-F	AAATGGCCCCTGTTGGGTTA
qPCR-SlsHSP1-R	CGATGGCCCTCCATTAAAAGC
qPCR-SlHSP17.4-F	ACGCTGGTGATACGAAGCAA
qPCR-SlHSP17.4-R	CATTGCAGTAATCGGGCAGC
SlsHSP1-GFP-F	GGGGACAAGTTTGTACAAAAAAGCAGGCTTCATGGCTCATTGCTTATCAAGAT
SlsHSP1-GFP-R	GGGGACCACTTTGTACAAGAAAGCTGGGTCTTGAACATTAATGTCAAAC
SlHSP17.4-GFP-F	GGGGACAAGTTTGTACAAAAAAGCAGGCTTCATGAGCTCTGTTGTGGATGTAG
SlHSP17.4-GFP-R	GGGGACCACTTTGTACAAGAAAGCTGGGTCTGAAACTGCAACTTTAACA

## Sheet: Table S2
Protein accession	Protein description	Gene name	MW [kDa]	Coverage [%]	MS/MS Counts	Peptides	Unique peptides	Razor + unique peptides	MS/MS count WT0_1	MS/MS count WT0_2	MS/MS count WT0_3	MS/MS count WT3_1	MS/MS count WT3_2	MS/MS count WT3_3	Peptides WT0_1	Peptides WT0_2	Peptides WT0_3	Peptides WT3_1	Peptides WT3_2	Peptides WT3_3	Unique peptides WT0_1	Unique peptides WT0_2	Unique peptides WT0_3	Unique peptides WT3_1	Unique peptides WT3_2	Unique peptides WT3_3	Razor + unique peptides WT0_1	Razor + unique peptides WT0_2	Razor + unique peptides WT0_3	Razor + unique peptides WT3_1	Razor + unique peptides WT3_2	Razor + unique peptides WT3_3	LFQ intensity WT0_1	LFQ intensity WT0_2	LFQ intensity WT0_3	LFQ intensity WT3_1	LFQ intensity WT3_2	LFQ intensity WT3_3	WT0_1	WT0_2	WT0_3	WT3_1	WT3_2	WT3_3	WT3/WT0 Ratio	WT3/WT0 P value
Solyc03g117630.1.1	Heat shock 70 kDa protein (AHRD V3.3 A0A1U8FVW2_CAPAN)	--	71.849	57.2	154	35	18	19	0	0	0	28	29	24	17	17	19	35	35	34	0	2	2	18	18	18	1	3	3	19	19	19	0	1498.5	2284	1176300	1207200	1193400		0.002012	0.003067	1.57936	1.62085	1.60232	630.376	3.17143e-05
Solyc03g123540.3.1	17.4 kDa class III heat shock protein (AHRD V3.3 A0A2G3D1F4_CAPCH)	--	16.145	34	27	4	4	4	1	0	1	4	4	4	3	3	3	4	4	4	3	3	3	4	4	4	3	3	3	4	4	4	8729.8	7728.5	11015	503220	495470	509090	0.032326	0.028618	0.040788	1.86341	1.83471	1.88514	54.882	2.71089e-06
Solyc09g007270.3.1	Ascorbate peroxidase (AHRD V3.3 Q42941_TOBAC)	--	27.635	59.2	57	14	10	10	0	1	0	10	11	10	6	6	6	14	13	13	2	2	2	10	9	9	2	2	2	10	9	9	9454.9	9762.9	7674.8	270860	407340	185070	0.060519	0.062491	0.049125	1.73373	2.60731	1.1846	32.101	0.000140266
Solyc05g014280.4.1	small heat shock protein 1	--	25.728	47.1	81	10	10	10	2	2	4	11	14	11	6	6	7	8	9	10	6	6	7	8	9	10	6	6	7	8	9	10	49281	53173	55015	1645100	1640500	1647600	0.061228	0.066064	0.068352	2.04392	2.03821	2.04703	31.328	4.78113e-08
Solyc11g020040.2.1	heat shock protein 70	--	74.492	48.3	171	31	20	20	7	4	6	22	22	24	21	19	19	29	30	31	10	9	9	19	19	20	10	9	9	19	19	20	52723	53692	52700	1251700	1238100	1213200	0.088649	0.090278	0.08861	2.10461	2.08175	2.03988	23.272	9.03277e-10
Solyc06g076570.4.1	Class I heat shock protein (AHRD V3.3 A0A2K3M3P7_TRIPR)	--	17.632	59.7	67	10	2	10	2	0	1	11	9	10	2	1	2	10	10	10	0	0	0	2	2	2	2	1	2	10	10	10	122050	0	91976	2449300	2405300	2546500	0.08289		0.062465	1.66344	1.63356	1.72945	23.054	8.78553e-05
Solyc04g014600.3.1	Adenine nucleotide alpha hydrolases-like superfamily protein (AHRD V3.3 A0A2U1NYH2_ARTAN)	--	17.66	60.5	44	9	9	9	1	1	1	9	7	7	2	2	1	9	7	7	2	2	1	9	7	7	2	2	1	9	7	7	18208	14792	0	162380	373790	370260	0.104824	0.085158		0.93483	2.15193	2.13161	18.312	0.00439904
Solyc03g115230.3.1	Solanum lycopersicum heat shock protein	--	101.12	47.2	350	42	41	41	12	15	11	48	53	50	22	20	21	36	39	41	21	19	20	35	38	40	21	19	20	35	38	40	256560	248830	245590	3085300	3132200	3433300	0.156627	0.151908	0.14993	1.88354	1.91217	2.09599	12.851	2.3233e-07
Solyc03g120090.1.1	Pyridoxal 5'-phosphate synthase pdxS subunit (AHRD V3.3 U9T0K3_RHIID)	--	32.731	38	73	9	9	9	3	3	2	10	9	9	4	4	5	9	9	9	4	4	5	9	9	9	4	4	5	9	9	9	46057	44622	47300	484650	476760	483140	0.191018	0.185066	0.196173	2.01005	1.97732	2.00379	10.469	1.8833e-08
Solyc11g066100.2.1	Heat shock protein 70 (AHRD V3.3 S8C6K2_9LAMI)	--	71.458	64.5	216	38	13	20	15	10	12	26	25	28	37	31	32	36	37	37	12	8	9	12	13	12	19	13	15	19	20	19	275780	267450	274050	2638700	2705700	2655900	0.201122	0.195047	0.19986	1.92436	1.97322	1.93691	9.789	4.58783e-09
Solyc09g075950.1.1	Heat shock protein 70 kDa (AHRD V3.3 A0A2K3P5L8_TRIPR)	--	62.722	39.1	86	15	15	15	0	0	1	14	13	16	1	1	2	14	13	13	1	1	2	14	13	13	1	1	2	14	13	13	0	0	38558	278780	275370	292090			0.156161	1.12906	1.11525	1.18297	7.316
Solyc01g107460.3.1	Neuronal PAS domain protein (AHRD V3.11 tr|A0A1P8BBZ0|A0A1P8BBZ0_ARATH)	--	31.396	20.5	26	5	5	5	1	0	0	4	4	4	1	2	1	5	5	4	1	2	1	5	5	4	1	2	1	5	5	4	0	6712.1	0	45817	47050	47080		0.199622		1.36263	1.3993	1.40019	6.95
Solyc04g011440.4.1	ethylene-responsive heat shock protein cognate 70	--	71.389	63.6	97	36	11	11	7	8	8	12	12	10	34	31	32	35	34	35	9	8	9	11	11	10	9	8	9	11	11	10	683440	748570	714840	4525300	4425300	4640700	0.288224	0.315691	0.301466	1.90843	1.86626	1.9571	6.331	3.98561e-07
Solyc03g007890.3.1	class 2 small heat shock protein Le-HSP17.6	--	80.815	53.1	144	41	14	15	4	5	6	19	21	21	21	19	19	39	41	40	2	1	2	14	14	14	3	2	3	15	15	15	151290	153930	158040	921600	933000	996350	0.280601	0.285497	0.29312	1.70931	1.73045	1.84795	6.154	3.06979e-07
Solyc09g061310.3.1	PPPDE putative thiol peptidase family protein (AHRD V3.3 A0A2U1N5E2_ARTAN)	--	29.848	49.6	70	9	9	9	4	4	4	7	10	8	6	4	5	9	9	8	6	4	5	9	9	8	6	4	5	9	9	8	43212	41266	44551	267480	256570	261070	0.305722	0.291954	0.315195	1.8924	1.81521	1.84705	6.085	2.31687e-07
Solyc06g036290.3.1	heat shock protein 90	--	81.007	56.2	457	44	15	44	23	23	26	52	55	54	33	30	30	40	44	43	12	10	11	13	15	15	33	30	30	40	44	43	647480	626670	642410	3834800	3758200	3898500	0.298969	0.289361	0.296628	1.77069	1.73532	1.80011	5.996	2.55097e-08
Solyc06g076020.3.1	heat shock protein 70 kD	--	71.008	57.1	62	32	8	8	2	2	5	6	8	9	26	26	25	30	31	31	4	4	4	7	8	8	4	4	4	7	8	8	94402	85922	129640	712920	494970	583560	0.304195	0.276869	0.417743	2.29727	1.59496	1.88043	5.78	0.000419386
Solyc02g081550.3.1	LeftsH6FtsH protease	--	73.17	49.6	116	24	22	22	1	1	0	21	21	22	9	5	3	23	21	23	7	3	1	21	19	21	7	3	1	21	19	21	91079	644710	0	1687400	1723200	1980600	0.068745	0.486615		1.27362	1.30064	1.49492	4.885	0.0717698
Solyc02g088610.4.1	LeHSP110/ClpB heat shock protein	--	110.38	54.8	575	52	48	52	34	34	39	60	63	63	36	37	41	48	50	49	32	33	37	44	46	45	36	37	41	48	50	49	450400	440610	449250	2004600	1967000	1991800	0.392752	0.384215	0.391749	1.74803	1.71524	1.73686	4.449	7.55063e-09
Solyc07g053615.2.1	DnaJ like protein (AHRD V3.11 tr|Q9FEW7|Q9FEW7_SOLLC)	--	37.215	33	39	7	7	7	1	1	3	5	6	4	3	3	4	6	7	6	3	3	4	6	7	6	3	3	4	6	7	6	16724	25438	26297	90443	106050	97909	0.292296	0.444596	0.459609	1.58073	1.8535	1.71122	4.3	0.000640173
Solyc05g160260.1.1	REF/SRPP-like protein (AHRD V3.11 tr|A0A2G2VMR3|A0A2G2VMR3_CAPBA)	--	25.154	53	127	10	10	10	10	9	10	13	14	12	10	9	10	10	10	10	10	9	10	10	10	10	10	9	10	10	10	10	111290	110840	111190	480370	482420	468870	0.393597	0.392006	0.393244	1.69892	1.70617	1.65824	4.295	8.55819e-09
Solyc02g063000.5.1	Glycosyltransferase (AHRD V3.11 tr|A0A2I4ENI5|A0A2I4ENI5_9ROSI)	--	57.937	14.6	32	5	5	5	1	2	1	5	5	4	1	2	1	5	5	4	1	2	1	5	5	4	1	2	1	5	5	4	0	20411	0	90754	85496	85844		0.351191		1.56151	1.47104	1.47703	4.28
Solyc06g011380.2.1	Chaperone protein ClpB (AHRD V3.3 B2IUM0_NOSP7)	--	22.756	35.6	32	7	5	5	1	2	2	4	4	3	4	3	6	7	7	7	2	1	4	5	5	5	2	1	4	5	5	5	44721	0	36031	156190	187450	111400	0.427105		0.344112	1.49168	1.79023	1.06392	3.757	0.00866594
Solyc05g056560.3.1	Protein Hikeshi (AHRD V3.3 A0A1J3IID3_NOCCA)	--	20.677	31.6	25	4	4	4	1	1	2	3	3	3	3	4	3	4	4	3	3	4	3	4	4	3	3	4	3	4	4	3	18584	26565	31660	91239	90474	91695	0.328677	0.469828	0.559939	1.61365	1.60012	1.62172	3.56	0.00117828
Solyc09g011030.3.1	Hsp70 nucleotide exchange factor FE.1	--	43.464	49.9	124	14	14	14	8	10	6	15	14	12	13	13	10	14	13	13	13	13	10	14	13	13	13	13	10	14	13	13	80241	76410	78935	272920	272010	278870	0.493338	0.469784	0.485308	1.67797	1.67237	1.71455	3.497	1.74626e-07
Solyc11g011170.2.1	Senescence-associated family protein (AHRD V3.3 A0A2U1QIG8_ARTAN)	--	47.47	22.4	22	6	6	6	0	0	1	2	4	5	0	1	2	3	5	6	0	1	2	3	5	6	0	1	2	3	5	6	0	0	14213	41911	51655	47478			0.366469	1.08064	1.33188	1.22418	3.308
Solyc10g078930.2.1	Activator of 90 kDa heat shock protein ATPase-like protein.1	--	39.41	53.3	113	14	14	14	8	6	5	13	15	11	10	11	10	14	14	14	10	11	10	14	14	14	10	11	10	14	14	14	160370	155820	155530	509960	513770	527360	0.488138	0.474289	0.473406	1.55223	1.56383	1.60519	3.288	1.21682e-07
Solyc08g016670.3.1	calcyclin-binding protein-like (AHRD V3.3 A0A2I4DRI6_9ROSI)	--	24.852	61.2	117	12	12	12	5	6	8	14	15	12	9	8	8	12	12	12	9	8	8	12	12	12	9	8	8	12	12	12	178260	179730	172630	569900	571610	561200	0.487794	0.491817	0.472388	1.55949	1.56417	1.53568	3.209	1.09343e-07
Solyc02g083270.4.1	anti-PCD protein 2	--	39.949	13.4	18	4	3	4	1	1	2	2	1	1	2	1	3	2	1	3	1	1	3	2	1	2	2	1	3	2	1	3	0	0	72808	220660	0	229790			0.38061	1.15352		1.20125	3.093
Solyc06g083190.4.1	Peptidylprolyl isomerase (AHRD V3.3 A0A2G3CCB5_CAPCH)	--	63.571	50	331	26	18	26	25	23	24	33	33	30	22	21	22	25	24	23	17	16	16	17	17	16	22	21	22	25	24	23	253160	251180	250050	766200	752230	756470	0.520724	0.516651	0.514327	1.576	1.54726	1.55598	3.016	7.36342e-09
Solyc06g068440.5.1	Cinnamoyl-CoA reductase 1 (AHRD V3.11 tr|A0A059TC02|A0A059TC02_PETHY)	--	36.789	20.5	22	6	5	6	0	1	0	5	3	4	1	4	2	6	5	5	1	3	2	5	4	4	1	4	2	6	5	5	0	24003	10998	70799	40397	44066		0.656408	0.300761	1.93613	1.10473	1.20507	2.957	0.0548303
Solyc01g106820.3.1	Ethylene-dependent gravitropism-deficient and yellow-green-like 3 (AHRD V3.3 A0A2U1KYW2_ARTAN)	--	64.707	36.3	145	19	19	19	10	10	9	18	14	20	14	14	16	18	16	19	14	14	16	18	16	19	14	14	16	18	16	19	184640	182680	181430	519910	549400	533630	0.538099	0.532387	0.528744	1.51518	1.60112	1.55516	2.921	3.55861e-07
Solyc05g051850.3.1	putative myo-inositol-1-phosphatase	--	56.561	61	91	23	11	11	5	4	5	10	10	8	20	17	22	23	23	23	9	6	10	11	11	11	9	6	10	11	11	11	165150	155650	165820	453710	457170	431520	0.504525	0.475503	0.506572	1.38606	1.39663	1.31827	2.759	3.13809e-06
Solyc09g008770.3.1	Late embryogenesis abundant protein (AHRD V3.3 A0A200R5C6_9MAGN)	--	46.663	18.2	14	6	6	6	2	0	1	5	2	4	4	3	4	6	6	6	4	3	4	6	6	6	4	3	4	6	6	6	18684	18965	17688	55992	44773	48720	0.547324	0.555556	0.518147	1.64021	1.31157	1.42719	2.701	0.000133636
Solyc08g083320.4.1	Starch synthase, chloroplastic/amyloplastic (AHRD V3.3 K4CPX6_SOLLC)	--	66.198	63.1	252	29	29	29	18	15	13	23	20	20	21	19	20	26	23	23	21	19	20	26	23	23	21	19	20	26	23	23	105060	106420	107090	286880	286970	285810	0.408137	0.413421	0.416024	1.11447	1.11482	1.11031	2.698	6.90122e-09
Solyc06g011370.4.1	Chaperone protein ClpB (AHRD V3.3 B2IUM0_NOSP7)	--	33.402	13.3	21	3	3	3	2	1	1	2	3	2	3	1	1	3	3	3	3	1	1	3	3	3	3	1	1	3	3	3	31662	0	0	84952	78369	80251	0.434161			1.16489	1.07462	1.10043	2.564
Solyc07g043130.3.1	Phototropic-responsive NPH3 family protein (AHRD V3.3 A0A2U1NE60_ARTAN)	--	64.375	28.6	74	15	15	15	5	4	5	8	11	8	10	9	9	13	14	13	10	9	9	13	14	13	10	9	9	13	14	13	57819	54741	58060	150130	144380	140840	0.544055	0.515092	0.546322	1.41267	1.35856	1.32525	2.552	3.85662e-06
Solyc10g086070.2.1	WD40 repeat (AHRD V3.3 A0A200QIA1_9MAGN)	--	59.688	9.9	3	3	3	3	0	0	0	2	0	0	3	0	0	2	1	0	3	0	0	2	1	0	3	0	0	2	1	0	5613.1	0	0	13445	0	0	0.589051			1.41095			2.395
Solyc06g011400.2.1	Chaperone protein ClpB (AHRD V3.3 B2IUM0_NOSP7)	--	60.663	38.6	123	17	16	16	7	8	10	15	14	14	14	13	13	16	15	14	13	12	12	15	14	13	13	12	12	15	14	13	240580	221830	223120	509890	550050	539210	0.685372	0.631957	0.635632	1.45259	1.567	1.53612	2.333	1.65298e-05
Solyc03g096840.5.1	Putative hydrogen peroxide induced protein 1-like	--	13.468	56	33	4	4	4	1	2	1	4	3	3	1	2	2	4	3	3	1	2	2	4	3	3	1	2	2	4	3	3	0	8172.4	9412.3	21865	19543	19799		0.413743	0.476516	1.10696	0.989402	1.00236	2.32	0.00121954
Solyc04g011430.3.1	Ubiquitin conjugating enzyme (AHRD V3.3 A0A172MJZ4_PAESU)	--	18.646	15.2	24	2	2	2	2	2	2	2	2	2	2	2	2	2	2	2	2	2	2	2	2	2	2	2	2	2	2	2	37424	34420	39042	82682	83981	85539	0.636147	0.585084	0.66365	1.40546	1.42754	1.45402	2.274	2.77399e-05
Solyc07g006180.4.1	Tetratricopeptide repeat (TPR)-like superfamily protein (AHRD V3.11 tr|B4FL68|B4FL68_MAIZE)	--	28.837	31.8	48	6	6	6	4	3	2	7	6	5	4	3	3	6	6	6	4	3	3	6	6	6	4	3	3	6	6	6	21699	20688	25398	53256	51525	45344	0.615717	0.58703	0.720678	1.51116	1.46204	1.28665	2.215	0.000544758
Solyc11g012850.2.1	Chlorophyllide a oxygenase, chloroplastic (AHRD V3.3 A0A2G2Z9Y9_CAPAN)	--	60.237	10.8	26	5	2	2	1	1	2	2	2	2	4	4	4	5	5	4	2	2	2	2	2	2	2	2	2	2	2	2	10912	8406.6	9395.5	21387	20388	21086	0.604956	0.466058	0.520882	1.18569	1.1303	1.169	2.189	0.000508373
Solyc10g084400.2.1	Glutathione S-transferase (AHRD V3.3 Q76KW1_PEA)	--	27.095	59.8	110	13	13	13	7	9	9	9	9	13	11	11	9	11	12	12	11	11	9	11	12	12	11	11	9	11	12	12	240150	238350	240150	513270	513730	525730	0.674549	0.669493	0.674549	1.44171	1.443	1.4767	2.161	7.85246e-08
Solyc08g005220.5.1	Plastid lipid-associated protein chloroplastic-like (AHRD V3.11 tr|A0A2K3PR63|A0A2K3PR63_TRIPR)	--	46.137	12.7	18	4	3	3	2	2	1	1	0	2	4	4	4	4	4	3	3	3	3	3	3	2	3	3	3	3	3	2	44695	30795	24969	78200	57282	77263	0.712939	0.491217	0.398286	1.24738	0.913717	1.23244	2.118	0.0178261
Solyc07g005210.3.1	Outer membrane lipoprotein blc-like (AHRD V3.3 A0A2K3KEW8_TRIPR)	--	21.259	47.6	99	9	8	9	7	7	7	9	9	10	7	7	7	9	8	9	6	6	6	8	7	8	7	7	7	9	8	9	712620	727160	725830	1531600	1524700	1518000	0.693084	0.707226	0.705932	1.48961	1.4829	1.47639	2.112	4.46013e-08
Solyc04g054400.3.1	NAD(P)-binding Rossmann-fold superfamily protein (AHRD V3.3 A0A2U1NLW3_ARTAN)	--	30.315	7.6	5	2	2	2	0	1	1	2	1	0	2	1	2	2	1	0	2	1	2	2	1	0	2	1	2	2	1	0	19283	0	10521	31455	0	0	1.03429		0.564319	1.68716			2.111
Solyc09g008780.4.1	Sulfite exporter TauE/SafE family protein (AHRD V3.3 A0A2U1KFX4_ARTAN)	--	50.754	7	22	2	2	2	2	2	2	2	1	2	1	2	1	2	1	2	1	2	1	2	1	2	1	2	1	2	1	2	0	32131	0	78407	0	55092		0.720173		1.75739		1.23481	2.077
Solyc08g079170.3.1	Hsp70-Hsp90 organizing protein.1	--	65.165	62	318	30	30	30	27	26	23	29	28	30	27	25	24	28	28	28	27	25	24	28	28	28	27	25	24	28	28	28	273900	271350	279360	574940	566430	561580	0.68469	0.678316	0.698339	1.43722	1.41595	1.40383	2.065	3.15465e-07
Solyc04g054740.3.1	myo-inositol-1-phosphate synthase	--	56.404	58.6	319	24	12	24	23	23	25	31	31	32	22	22	23	24	24	24	11	11	11	12	12	12	22	22	23	24	24	24	635770	628720	628260	1258500	1270400	1284300	0.698918	0.691168	0.690663	1.3835	1.39658	1.41186	2.015	6.01994e-08
Solyc12g019550.2.1	Zinc transporter like	--	13.825	16.2	10	2	2	2	1	2	1	1	0	1	2	2	1	2	2	2	2	2	1	2	2	2	2	2	1	2	2	2	127610	6701.2	0	134390	129780	138810	1.01023	0.05305		1.06391	1.02741	1.0989	2	0.259353
Solyc09g011080.3.1	Ribulose bisphosphate carboxylase/oxygenase activase, chloroplastic (AHRD V3.3 A0A2G2VP29_CAPBA)	--	48.626	73.1	133	34	8	9	9	11	10	13	11	11	30	31	31	32	33	32	6	7	7	7	7	7	6	7	7	7	8	7	2127800	2074700	2073000	3908700	4227900	4283400	0.721042	0.703048	0.702472	1.32453	1.4327	1.4515	1.979	2.17352e-05
Solyc12g010910.2.1	Phospholipase A1-IIdelta (AHRD V3.3 A0A2G2YTM0_CAPAN)	--	46.58	45.4	159	18	18	18	11	9	11	16	12	15	12	11	11	16	12	16	12	11	11	16	12	16	12	11	11	16	12	16	82687	79334	76934	157500	154850	152010	0.537238	0.515453	0.499859	1.02332	1.0061	0.987647	1.943	8.93881e-06
Solyc02g036450.3.1	RAB GTPase (AHRD V3.3 A0A0P0YPT5_MARPO)	--	21.957	29	14	5	2	2	2	2	0	2	1	1	4	5	3	5	4	4	2	2	0	2	1	1	2	2	0	2	1	1	6556	6861.6	0	13006	0	0	0.744335	0.779031		1.47663			1.939
Solyc05g012600.3.1	Stress response protein	--	19.374	20.8	23	3	3	3	1	2	3	2	1	1	2	3	3	2	2	2	2	3	3	2	2	2	2	3	3	2	2	2	80014	75450	78281	153550	153360	142910	0.503266	0.474559	0.492366	0.965787	0.964591	0.898864	1.924	2.37155e-05
Solyc05g052240.3.1	Chalcone-flavonone isomerase family protein (AHRD V3.3 A0A2G2ZJB2_CAPAN)	--	23.779	40	29	6	6	6	1	3	3	3	4	2	4	3	4	3	3	3	4	3	4	3	3	3	4	3	4	3	3	3	38300	42756	49266	89796	84758	75753	0.712687	0.795605	0.916743	1.67093	1.57718	1.40961	1.921	0.00176002
Solyc05g015500.4.1	RanBP2-type zinc finger protein (AHRD V3.3 A0A2G2YF90_CAPAN)	--	30.923	10.5	6	2	2	2	1	0	0	1	1	0	2	2	2	1	2	1	2	2	2	1	2	1	2	2	2	1	2	1	14238	0	0	0	26540	0	0.579492				1.08019		1.864
Solyc02g079360.3.1	Phox/Bem1p (AHRD V3.3 A0A200Q8I8_9MAGN)	--	41.864	17.9	38	6	6	6	3	3	4	3	2	2	5	4	5	5	5	5	5	4	5	5	5	5	5	4	5	5	5	5	21824	19112	22083	39310	39915	37466	0.621259	0.544057	0.628632	1.11903	1.13625	1.06654	1.852	0.000248372
Solyc02g085230.3.1	U3 small nucleolar RNA-associated protein 22 (AHRD V3.3 A0A1Y1I3P1_KLENI)	--	119.77	3.5	7	3	3	3	2	1	0	1	1	1	3	3	2	3	2	3	3	3	2	3	2	3	3	3	2	3	2	3	17567	30544	0	44699	52225	35862	0.502408	0.873544		1.27837	1.49361	1.02564	1.84	0.0841614
Solyc08g082590.3.1	Glutaredoxin (AHRD V3.3 A0A2U1KGP9_ARTAN)	--	44.259	11.2	28	4	4	4	3	3	2	2	1	1	2	2	3	4	3	3	2	2	3	4	3	3	2	2	3	4	3	3	46647	42432	42126	90962	76575	71172	0.793359	0.721672	0.716467	1.54706	1.30237	1.21047	1.819	0.00173683
Solyc01g150176.2.1	Gibberellin regulated protein (AHRD V3.11 tr|A0A200Q364|A0A200Q364_9MAGN)	--	10.985	18.3	20	3	3	3	1	1	0	2	2	2	1	2	2	2	2	2	1	2	2	2	2	2	1	2	2	2	2	2	0	75007	70283	109220	149410	136900		0.485702	0.455112	0.707246	0.967493	0.886486	1.815	0.0173672
Solyc01g079880.3.1	Aluminum induced protein with YGL and LRDR motifs (AHRD V3.3 Q94BR2_ARATH)	--	25.252	66.9	94	9	9	9	6	6	9	9	11	10	7	7	9	8	9	9	7	7	9	8	9	9	7	7	9	8	9	9	277010	272840	271110	487930	483100	507480	0.785753	0.773925	0.769017	1.38404	1.37034	1.43949	1.801	3.54832e-06
Solyc08g081190.3.1	plasma membrane intrinsic protein 1.5	--	30.752	43	36	10	2	3	2	3	3	5	3	4	8	9	8	9	9	9	1	2	1	2	1	1	2	3	2	3	2	2	586780	677680	565720	933370	1211900	1123500	0.668128	0.77163	0.644148	1.06277	1.37991	1.27926	1.786	0.00373119
Solyc09g015080.3.1	Patellin-6 (AHRD V3.3 A0A1U8EDI8_CAPAN)	--	47.805	25.7	26	8	8	8	2	3	1	6	3	3	3	6	4	8	4	4	3	6	4	8	4	4	3	6	4	8	4	4	43241	43835	39753	73224	73987	73642	0.864504	0.876379	0.794769	1.46394	1.4792	1.4723	1.741	5.48921e-05
Solyc05g050770.4.1	Serine carboxypeptidase (AHRD V3.3 A0A2K3LD91_TRIPR)	--	30.403	20.5	24	4	4	4	1	2	1	4	1	3	2	4	2	4	3	4	2	4	2	4	3	4	2	4	2	4	3	4	44800	28843	44955	66592	67919	68936	0.738781	0.47564	0.741337	1.09814	1.12003	1.1368	1.715	0.0192314
Solyc10g085880.1.1	UDP-glycosyltransferase 73C4 (AHRD V3.3 U73C4_SOLLC)	--	39.513	33.4	55	9	7	7	4	5	3	5	7	4	7	7	7	7	9	7	6	5	5	5	7	5	6	5	5	5	7	5	89348	86964	93637	145280	157690	159260	0.749795	0.729789	0.785788	1.21917	1.32331	1.33649	1.712	0.000120495
Solyc10g085870.1.1	Glycosyltransferase (AHRD V3.3 A0A328CX74_9ASTE)	--	55.005	25.3	81	10	8	10	5	7	7	8	9	7	8	8	9	9	9	8	7	6	7	7	7	6	8	8	9	9	9	8	51699	53566	52920	83329	92672	94083	0.741249	0.768018	0.758756	1.19475	1.32871	1.34894	1.707	0.000175198
Solyc09g091180.3.1	60 kDa chaperonin (AHRD V3.3 Q8H903_ORYSJ)	--	61.559	64.8	262	29	20	21	22	25	23	22	22	23	27	29	28	28	28	29	18	20	19	19	19	20	19	21	20	20	20	21	262150	261260	261550	439610	442250	448500	0.772781	0.770158	0.771013	1.29591	1.30369	1.32211	1.695	1.01442e-07
Solyc10g086410.3.1	LEHSC270 hsc-2heat shock protein cognate 70	--	70.778	56.4	76	33	5	6	5	5	5	6	8	6	32	31	32	33	33	33	4	4	5	5	5	5	5	5	6	6	6	6	202550	201250	201280	348570	341570	333960	0.732642	0.72794	0.728049	1.26081	1.23549	1.20796	1.693	1.9342e-06
Solyc07g055560.4.1	Cytochrome (AHRD V3.3 A0A2G3C1F9_CAPCH)	--	86.177	8	17	6	4	5	1	1	2	2	2	2	3	5	4	4	3	3	1	3	2	2	1	1	2	4	3	3	2	2	18454	19247	20367	28842	34769	34184	0.651084	0.679062	0.718577	1.01759	1.2267	1.20606	1.684	0.00143066
Solyc01g094700.5.1	Glycerol-3-phosphate acyltransferase, expressed (AHRD V3.11 tr|D8L9N9|D8L9N9_WHEAT)	--	55.685	29.5	71	13	13	13	4	5	4	6	7	9	7	7	9	10	10	12	7	7	9	10	10	12	7	7	9	10	10	12	49623	45063	43851	76757	76071	77967	0.753619	0.684367	0.66596	1.1657	1.15528	1.18408	1.666	0.000179425
Solyc08g076880.3.1	Succinate dehydrogenase [ubiquinone] iron-sulfur subunit, mitochondrial (AHRD V3.3 A0A2G2XLC0_CAPBA)	--	13.658	17.7	18	2	2	2	1	1	2	2	2	2	1	1	2	2	2	2	1	1	2	2	2	2	1	1	2	2	2	2	0	0	31099	53616	48158	52960			0.657967	1.13436	1.01889	1.12048	1.659
Solyc07g051820.3.1	Cellulose synthase (AHRD V3.3 A0A200PYU7_9MAGN)	--	84.014	21.4	88	14	14	14	8	9	5	10	7	5	9	13	11	13	11	12	9	13	11	13	11	12	9	13	11	13	11	12	35521	38802	39048	63740	63008	60656	0.702057	0.766905	0.771767	1.25979	1.24533	1.19884	1.653	0.000121698
Solyc11g066060.4.1	70 kDa heat shock protein (AHRD V3.11 tr|Q943K7|Q943K7_ORYSJ)	--	79.14	62.2	601	39	7	39	49	45	49	55	53	55	35	35	35	36	35	37	5	5	6	6	6	7	35	35	35	36	35	37	3857800	3781800	3846700	6342000	6328700	6288700	0.771457	0.756259	0.769237	1.26823	1.26557	1.25757	1.651	1.92142e-07
Solyc02g062130.5.1	Ferredoxin--NADP reductase, chloroplastic (AHRD V3.11 tr|K4B6A3|K4B6A3_SOLLC)	--	46.099	26.6	39	13	7	7	3	0	2	4	6	2	10	11	11	13	13	11	5	5	5	7	7	6	5	5	5	7	7	6	490360	433650	409580	836340	582530	774840	0.859593	0.760182	0.717987	1.46609	1.02117	1.35828	1.645	0.0161229
Solyc06g036520.1.1	transmembrane protein (AHRD V3.3 AT1G80200.1)	--	7.6628	37.7	18	2	2	2	1	1	1	1	2	2	1	2	2	1	2	2	1	2	2	1	2	2	1	2	2	1	2	2	0	92870	84906	0	144590	145710		0.826557	0.755677		1.28687	1.29684	1.633	0.0082799
Solyc09g057660.3.1	Peptidylprolyl isomerase (AHRD V3.3 A0A2G2WN61_CAPBA)	--	62.064	25.9	50	14	7	7	4	5	5	5	4	4	8	10	12	12	10	11	4	6	7	5	4	5	4	6	7	5	4	5	251310	290370	269960	427960	474490	415350	0.668047	0.771879	0.717624	1.13763	1.26132	1.10411	1.624	0.00112132
Solyc01g091130.4.1	Nitroreductase family protein (AHRD V3.3 A0A2K3NXL4_TRIPR)	--	69.445	17.3	22	7	7	7	1	1	0	3	4	2	2	4	3	6	6	3	2	4	3	6	6	3	2	4	3	6	6	3	19899	15522	17659	30446	31297	24461	0.856762	0.668308	0.760317	1.31087	1.34751	1.05318	1.624	0.0102611
Solyc09g065520.5.1	Homocysteine S-methyltransferase (AHRD V3.11 tr|A0A200QYH8|A0A200QYH8_9MAGN)	--	37.242	8.5	10	2	2	2	2	1	0	1	0	1	2	1	1	1	1	2	2	1	1	1	1	2	2	1	1	1	1	2	27207	0	0	0	0	44151	0.722238					1.17203	1.623
Solyc03g094177.1.1	Transcriptional coactivator/pterin dehydratase (AHRD V3.3 A0A200Q8U8_9MAGN)	--	23.138	35.2	78	5	5	5	5	7	6	8	6	7	5	5	5	5	5	5	5	5	5	5	5	5	5	5	5	5	5	5	122680	124230	126770	203850	203610	193410	0.689094	0.6978	0.712068	1.14503	1.14368	1.08638	1.608	1.79041e-05
Solyc02g072260.5.1	Rho termination factor (AHRD V3.11 tr|A0A200QXF1|A0A200QXF1_9MAGN)	--	28.211	23.1	35	4	4	4	2	2	1	2	3	3	3	2	2	4	4	4	3	2	2	4	4	4	3	2	2	4	4	4	18931	16954	12147	21303	31437	24165	0.696389	0.623664	0.446836	0.783645	1.15643	0.888926	1.601	0.054222
Solyc12g043120.2.1	Heat shock protein 70 family (AHRD V3.3 A0A200PNX6_9MAGN)	--	92.995	49.4	84	33	8	8	6	7	7	8	7	6	31	32	30	31	31	31	8	8	7	7	7	7	8	8	7	7	7	7	170880	175130	176370	274440	277680	282920	0.721528	0.739473	0.744709	1.1588	1.17248	1.19461	1.599	3.57791e-06
Solyc02g081170.5.1	plastid-lipid-associated protein, chloroplastic-like (AHRD V3.11 tr|A0A2I4EU43|A0A2I4EU43_9ROSI)	--	35.649	47.5	119	11	11	11	7	10	9	11	10	11	11	11	11	11	11	11	11	11	11	11	11	11	11	11	11	11	11	11	1998400	1984700	1963100	3173200	3172800	3146300	0.812589	0.807018	0.798235	1.29029	1.29012	1.27935	1.596	1.52192e-07
Solyc05g055350.3.1	Ribonuclease Z, chloroplastic (AHRD V3.3 A0A1U8H054_CAPAN)	--	40.522	25.5	30	6	6	6	2	2	2	3	4	5	4	3	4	4	4	6	4	3	4	4	4	6	4	3	4	4	4	6	260140	292140	291860	475390	414920	456040	0.693862	0.779215	0.778468	1.26799	1.1067	1.21638	1.595	0.00111063
Solyc06g006000.3.1	Maternal effect embryo arrest 59 (AHRD V3.3 B6T4K8_MAIZE)	--	19.537	68	90	9	9	9	6	6	6	8	8	7	9	9	7	7	9	9	9	9	7	7	9	9	9	9	7	7	9	9	46111	47225	41191	70933	72797	68916	0.653139	0.668918	0.58345	1.00473	1.03113	0.97616	1.581	0.000520127
Solyc08g079830.5.1	Copper chaperone for superoxide dismutase (AHRD V3.11 tr|A0A2L1IQD7|A0A2L1IQD7_9ROSI)	--	36.028	49.4	165	15	15	15	13	14	13	15	15	13	13	13	14	15	14	14	13	13	14	15	14	14	13	13	14	15	14	14	224520	227130	224110	347560	348150	356710	0.724942	0.733369	0.723618	1.12222	1.12413	1.15176	1.557	1.20362e-06
Solyc06g008620.1.1	TolB protein-related protein (AHRD V3.3 A0A2U1LVX5_ARTAN)	--	73.278	34.4	99	16	14	16	5	6	10	11	12	12	8	12	11	15	15	14	7	10	10	13	14	12	8	12	11	15	15	14	47428	44040	44307	71347	69941	70051	0.907646	0.842809	0.847919	1.36539	1.33849	1.34059	1.557	5.59495e-05
Solyc03g096290.3.1	plasma membrane intrinsic protein 1.7	--	30.722	15	26	3	3	3	2	2	2	2	3	1	2	2	3	3	3	3	2	2	3	3	3	3	2	2	3	3	3	3	172630	177730	178880	298110	286110	239540	0.802669	0.826382	0.831729	1.38611	1.33031	1.11378	1.556	0.00298681
Solyc09g084490.5.1	Proteinase inhibitor 1 PPI3B2 (AHRD V3.11 tr|Q4FE26|Q4FE26_SOLTU)	--	12.366	45.5	17	3	3	3	1	0	2	1	0	2	2	0	2	1	2	2	2	0	2	1	2	2	2	0	2	1	2	2	17783	0	25548	0	28972	38465	0.110507		0.15876		0.180037	0.239029	1.556	0.190396
Solyc04g078070.5.1	4F5 domain-containing protein/zf-met2 domain-containing protein (AHRD V3.11 tr|A0A1Q3BD42|A0A1Q3BD42_CEPFO)	--	8.6321	41.6	22	3	3	3	1	2	0	2	2	2	1	2	1	2	3	3	1	2	1	2	3	3	1	2	1	2	3	3	0	17643	0	28240	27100	26889		0.693037		1.1093	1.06452	1.05623	1.554
Solyc12g098660.3.1	Alpha/beta-Hydrolases superfamily protein (AHRD V3.3 A0A2U1NVP4_ARTAN)	--	41.591	11.3	25	4	4	4	1	2	3	3	2	2	3	2	3	4	3	2	3	2	3	4	3	2	3	2	3	4	3	2	28771	31365	30507	47460	46221	46984	0.755248	0.823342	0.800819	1.24584	1.21332	1.23335	1.552	7.80484e-05
Solyc08g074683.1.1	Polyphenol oxidase (AHRD V3.3 Q41428_SOLTU)	--	67.227	6.9	10	4	3	3	0	2	0	1	1	1	2	4	3	3	3	3	1	3	2	2	2	2	1	3	2	2	2	2	0	162390	181280	261820	275560	261660		0.516518	0.576602	0.832777	0.876481	0.832268	1.55	0.00252749
Solyc11g069790.2.1	60 kDa chaperonin (AHRD V3.3 B2IXD2_NOSP7)	--	61.955	76.4	577	36	31	36	48	47	44	51	51	52	34	32	33	35	34	36	29	27	28	30	29	31	34	32	33	35	34	36	4224400	4156300	4214600	6369800	6501800	6606900	0.77213	0.759683	0.770339	1.16426	1.18839	1.2076	1.546	3.13204e-06
Solyc03g116390.5.1	Late embryogenesis abundant protein Dc3 (AHRD V3.11 tr|A0A1U8FUJ0|A0A1U8FUJ0_CAPAN)	--	22.28	19	15	3	3	3	2	2	1	3	3	3	1	1	2	3	2	3	1	1	2	3	2	3	1	1	2	3	2	3	0	0	16274	19238	28023	28196			0.862263	1.01931	1.48477	1.49394	1.546
Solyc04g051120.4.1	chitinase-like protein (AHRD V3.3 AT1G08530.1)	--	29.066	10.6	13	2	2	2	1	1	1	1	1	1	1	2	2	1	1	2	1	2	2	1	1	2	1	2	2	1	1	2	0	12227	10354	0	0	17456		0.716286	0.606561			1.02261	1.546
Solyc06g005490.3.1	Triosephosphate isomerase (AHRD V3.3 A0A200R1E9_9MAGN)	--	27.664	43.6	56	10	7	7	4	5	4	5	6	5	8	8	9	8	8	8	5	5	6	5	5	5	5	5	6	5	5	5	113510	115270	107670	171810	168260	175330	0.79193	0.804209	0.751186	1.19867	1.17391	1.22323	1.532	5.71135e-05
Solyc02g069120.3.1	zinc finger protein ZPR1-like (AHRD V3.3 A0A2I4F7X7_9ROSI)	--	55.028	27.1	53	12	12	12	4	4	4	7	4	6	6	7	7	9	10	9	6	7	7	9	10	9	6	7	7	9	10	9	88876	85166	92042	123260	139930	143200	0.802792	0.76928	0.831389	1.11337	1.26395	1.29348	1.527	0.00123111
Solyc01g106790.3.1	Tubulin alpha-6 chain, putative (AHRD V3.3 Q8LED1_ARATH)	--	24.769	22.2	31	3	3	3	2	2	2	3	3	3	3	2	3	3	3	3	3	2	3	3	3	3	3	2	3	3	3	3	39335	33000	35439	49194	57085	58226	0.847177	0.710737	0.763267	1.05951	1.22947	1.25404	1.526	0.00457332
Solyc09g074610.3.1	Chaperone protein DnaJ (AHRD V3.3 A0A2G3CTT7_CAPCH)	--	31.468	28.5	52	6	6	6	2	4	4	3	7	6	4	6	6	6	6	6	4	6	6	6	6	6	4	6	6	6	6	6	80479	70765	83041	121320	117620	118350	0.787133	0.692124	0.812191	1.18658	1.15039	1.15753	1.525	0.00104534
Solyc02g092700.3.1	DUF1230 family protein (DUF1230) (AHRD V3.3 AT5G67370.1)	--	34.47	15.1	24	3	3	3	2	2	3	1	2	1	3	2	3	2	3	3	3	2	3	2	3	3	3	2	3	2	3	3	8940.6	14035	13001	15971	19888	18955	0.517195	0.811895	0.75208	0.923889	1.15048	1.09651	1.524	0.0478843
Solyc12g043110.2.1	LETSW12	--	93.882	54.7	396	36	11	36	32	30	31	37	35	34	29	31	30	35	33	33	6	7	7	11	9	9	29	31	30	35	33	33	317060	321180	319570	479460	485610	492120	0.787936	0.798174	0.794173	1.19152	1.2068	1.22298	1.521	9.65831e-07
Solyc04g005480.1.1	nodulin-related protein 1-like (AHRD V3.3 A0A2I4FXG1_9ROSI)	--	17.916	28.2	7	2	2	2	1	1	0	0	1	2	1	1	2	1	1	2	1	1	2	1	1	2	1	1	2	1	1	2	0	0	6797.3	0	0	10333			0.7936			1.2064	1.52
Solyc11g068790.2.1	FAM210B-like protein%2C putative (DUF1279) (AHRD V3.3 AT2G27290.1)	--	20.835	25.7	38	4	4	4	4	3	3	2	4	4	4	4	4	4	4	4	4	4	4	4	4	4	4	4	4	4	4	4	178150	172190	167430	259610	260240	264910	0.864061	0.835154	0.812067	1.25916	1.26221	1.28486	1.516	2.5938e-05
Solyc08g077440.3.1	Lon protease homolog (AHRD V3.3 A0A2U1LET6_ARTAN)	--	97.173	22.3	86	15	15	15	7	4	6	8	9	6	12	8	10	13	12	12	12	8	10	13	12	12	12	8	10	13	12	12	93135	102770	104250	158930	156700	139150	0.728041	0.803359	0.814928	1.24236	1.22493	1.08774	1.515	0.00166013
Solyc06g034160.3.1	Autophagy-related protein 3 (AHRD V3.3 A0A2G2WIK5_CAPBA)	--	35.329	19.4	22	3	3	3	3	1	1	4	1	2	3	1	1	3	1	1	3	1	1	3	1	1	3	1	1	3	1	1	34562	0	34196	56888	0	47148	0.789353		0.780994	1.29925		1.0768	1.513	0.0488514
Solyc05g056390.2.1	10 kDa chaperonin (AHRD V3.3 A0A1U8F6X5_CAPAN)	--	10.414	75.3	86	7	3	7	7	7	5	8	9	7	6	6	6	6	7	6	2	2	2	2	3	2	6	6	6	6	7	6	738690	722700	725780	1119500	1094400	1093700	0.837307	0.819182	0.822673	1.26896	1.2405	1.23971	1.512	2.1948e-06
Solyc10g085040.1.1	Heme-binding-like protein (AHRD V3.3 A0A2I0X8X3_9ASPA)	--	22.209	48.7	67	8	7	8	4	5	5	8	5	7	8	7	8	8	8	8	7	6	7	7	7	7	8	7	8	8	8	8	86010	84734	83391	129660	127560	126580	0.794048	0.782268	0.76987	1.19703	1.17764	1.16859	1.51	3.48826e-06
Solyc12g006030.2.1	S-adenosyl-L-methionine-dependent methyltransferases superfamily protein (AHRD V3.3 AT4G28830.4)	--	23.904	12.2	9	2	2	2	0	1	1	2	1	0	0	2	1	2	1	2	0	2	1	2	1	2	0	2	1	2	1	2	0	5401.3	0	11077	0	5235.3		0.683975		1.4027		0.662954	1.51
Solyc11g021060.2.1	TOMARPIX proteinase inhibitor	--	24.697	43.9	27	3	3	3	2	3	3	3	2	3	3	3	3	3	3	3	3	3	3	3	3	3	3	3	3	3	3	3	252700	259420	255350	377610	371530	406000	1.0677	1.0961	1.0789	1.59547	1.56978	1.71543	1.505	0.000134706
Solyc03g119700.3.1	ATP-dependent Clp protease adapter protein ClpS (AHRD V3.3 A0A1U8FUF1_CAPAN)	--	17.435	20.1	28	4	4	4	3	3	2	2	2	4	3	3	2	3	3	4	3	3	2	3	3	4	3	3	2	3	3	4	63199	58845	58012	91669	90910	87633	0.835046	0.777517	0.76651	1.21122	1.20119	1.15789	1.501	0.000169224
Solyc08g077050.3.1	Ferredoxin (AHRD V3.3 A0A1U8GXA1_CAPAN)	--	21.117	22	20	2	2	2	1	2	2	2	2	2	1	2	2	2	2	2	1	2	2	2	2	2	1	2	2	2	2	2	0	67686	74609	116850	102210	101360		0.85788	0.945625	1.481	1.29545	1.28468	1.501	0.0101182
Solyc09g083210.3.1	Protein kinase-like domain-containing protein (AHRD V3.3 A0A2U1MF72_ARTAN)	--	69.942	6.8	15	3	3	3	3	1	2	1	1	1	3	2	3	2	2	1	3	2	3	2	2	1	3	2	3	2	2	1	60713	74822	80315	56960	158970	0	0.767387	0.945718	1.01515	0.71995	2.00931		1.501	0.523278
Solyc06g072350.3.1	CASP-like protein (AHRD V3.3 A0A2G3CXI9_CAPCH)	--	19.056	32.9	21	5	5	5	2	1	0	3	2	2	3	2	2	3	3	3	3	2	2	3	3	3	3	2	2	3	3	3	59812	54971	61005	94614	90698	77465	0.761927	0.700259	0.777125	1.20526	1.15538	0.986804	1.495	0.00436241
Solyc03g115460.3.1	transmembrane protein (AHRD V3.3 AT3G12650.1)	--	29.28	9.3	17	2	2	2	1	1	1	1	2	1	2	2	2	2	2	1	2	2	2	2	2	1	2	2	2	2	2	1	24964	23752	21137	30970	38370	0	0.927279	0.88226	0.785126	1.15037	1.42524		1.489	0.0306162
Solyc10g007600.3.1	glycolate oxidase	--	40.683	70.9	200	20	13	14	13	15	15	16	16	17	19	20	19	20	20	19	12	13	12	13	13	12	13	14	13	14	14	13	363850	365040	373150	543940	541520	553870	0.64919	0.651313	0.665783	0.970511	0.966193	0.988229	1.488	2.92317e-06
Solyc04g047750.3.1	Alpha-taxilin (AHRD V3.3 A0A1J3J675_NOCCA)	--	42.338	8.2	10	2	2	2	0	0	2	1	1	1	0	0	2	1	1	2	0	0	2	1	1	2	0	0	2	1	1	2	0	0	31272	0	0	46348			0.805772			1.19423	1.482
Solyc02g062610.3.1	Alpha/beta-Hydrolases superfamily protein (AHRD V3.3 O23227_ARATH)	--	41.193	32.8	68	7	7	7	6	5	5	7	5	7	7	6	6	7	7	7	7	6	6	7	7	7	7	6	6	7	7	7	49892	50049	52722	76072	72682	76466	0.742708	0.745046	0.784837	1.13243	1.08197	1.1383	1.475	8.60468e-05
Solyc09g007760.5.1	Aquaporin (AHRD V3.11 tr|A0A0C7AUU3|A0A0C7AUU3_COFAR)	--	29.741	35.1	64	6	4	6	5	5	4	6	4	6	5	5	5	6	5	5	4	4	4	4	4	4	5	5	5	6	5	5	852560	861010	839720	1274900	1259600	1226600	0.836585	0.844877	0.823986	1.25101	1.236	1.20362	1.473	8.87655e-06
Solyc04g072034.1.1	NAD(P)-binding Rossmann-fold superfamily protein (AHRD V3.3 Q9SZ91_ARATH)	--	27.184	29.3	14	5	2	2	1	1	1	2	2	2	4	4	5	4	4	4	1	2	2	2	2	2	1	2	2	2	2	2	0	26723	32382	34583	51264	44668		0.663205	0.803648	0.858272	1.27226	1.10856	1.472	0.105955
Solyc09g066500.4.1	H/ACA ribonucleoprotein complex subunit 3 (AHRD V3.3 A0A2G3CE14_CAPCH)	--	7.4475	25	14	2	2	2	2	1	1	1	2	1	2	2	1	2	2	2	2	2	1	2	2	2	2	2	1	2	2	2	36777	34848	0	50170	55049	52795	0.800757	0.758756		1.09237	1.1986	1.14952	1.471	0.00238004
Solyc05g006070.4.1	RNA-binding (RRM/RBD/RNP motifs) family protein (AHRD V3.3 Q84JK1_ARATH)	--	46.192	13.7	15	4	4	4	0	1	1	3	2	1	2	2	3	3	4	2	2	2	3	3	4	2	2	2	3	3	4	2	16859	21877	20392	31811	28110	26944	0.66188	0.858885	0.800584	1.24889	1.10359	1.05781	1.469	0.0136979
Solyc06g050170.4.1	Potassium transporter (AHRD V3.3 A0A1Q3B385_CEPFO)	--	109.66	7.3	43	6	6	6	4	3	4	3	4	4	6	5	6	5	5	5	6	5	6	5	5	5	6	5	6	5	5	5	78173	78906	88561	123520	115650	119900	0.691725	0.698211	0.783645	1.09299	1.02335	1.06095	1.462	0.00101481
Solyc04g051820.4.1	sorbin/SH3 domain protein (AHRD V3.3 AT5G09960.3)	--	8.4002	57.5	26	3	3	3	2	2	2	2	3	3	3	3	2	3	3	3	3	3	2	3	3	3	3	3	2	3	3	3	35545	31949	32408	48960	50978	46080	0.81491	0.732467	0.74299	1.12246	1.16873	1.05644	1.462	0.0010332
Solyc01g103710.4.1	NifU-like protein 2, chloroplastic (AHRD V3.3 A0A1U8DVJ9_CAPAN)	--	26.967	21.8	36	4	4	4	3	2	2	3	3	3	4	4	4	4	4	4	4	4	4	4	4	4	4	4	4	4	4	4	47270	47236	44185	69056	67264	65928	0.732818	0.732291	0.684992	1.07056	1.04278	1.02207	1.458	0.000132635
Solyc03g113990.4.1	Thiol-disulfide oxidoreductase DCC (AHRD V3.11 tr|A0A2U1Q887|A0A2U1Q887_ARTAN)	--	24.803	24.9	40	3	3	3	2	2	2	4	3	4	2	2	2	3	3	3	2	2	2	3	3	3	2	2	2	3	3	3	40672	42257	39172	65236	53043	59729	0.818745	0.850652	0.78855	1.31323	1.06778	1.20237	1.458	0.00423568
Solyc09g092680.4.1	Protein transport protein SEC23 (AHRD V3.3 A0A2G2W2H2_CAPBA)	--	84.328	14.4	17	8	3	3	2	2	1	3	3	1	8	7	6	8	8	7	3	2	1	3	3	2	3	2	1	3	3	2	13576	14018	0	19919	23223	17125	0.820259	0.846964		1.2035	1.40313	1.03469	1.456	0.0483975
Solyc03g120850.5.1	Chaperonin 60 beta (AHRD V3.11 tr|A0A2U1NW26|A0A2U1NW26_ARTAN)	--	64.223	65.8	421	31	26	26	38	28	33	35	37	38	30	30	29	30	31	31	25	25	24	25	26	26	25	25	24	25	26	26	1303100	1271100	1296500	1871900	1848300	1885500	0.803564	0.783831	0.799494	1.15432	1.13976	1.16271	1.448	2.65423e-06
Solyc08g079260.3.1	TPR repeat-containing thioredoxin TDX (AHRD V3.3 A0A2G2XKR1_CAPBA)	--	45.598	37.2	118	15	15	15	5	7	11	11	13	13	10	11	13	13	14	12	10	11	13	13	14	12	10	11	13	13	14	12	232590	230000	244160	332940	340930	347960	0.843537	0.834144	0.885499	1.20748	1.23646	1.26195	1.446	7.87073e-05
Solyc11g007270.3.1	Alkaline/neutral invertase (AHRD V3.3 A0A0X8AZR5_CAMSI)	--	73.506	28.5	91	13	13	13	4	6	7	8	8	8	7	11	11	9	11	11	7	11	11	9	11	11	7	11	11	9	11	11	61328	60027	58640	88678	83380	87248	0.783539	0.766917	0.749197	1.13297	1.06528	1.1147	1.441	8.48992e-05
Solyc07g042250.3.1	chaperonin .1	--	26.562	58.9	190	13	13	13	17	16	15	14	16	16	13	12	13	12	13	12	13	12	13	12	13	12	13	12	13	12	13	12	2630900	2669100	2643100	3855400	3746600	3815500	0.778371	0.789673	0.78198	1.14065	1.10846	1.12884	1.437	2.67286e-06
Solyc04g051190.3.1	CYP97A29	--	67.999	40.7	186	21	21	21	13	14	14	16	17	20	16	17	18	20	19	20	16	17	18	20	19	20	16	17	18	20	19	20	179180	173780	176440	251960	248870	257080	0.777685	0.754248	0.765793	1.09357	1.08016	1.11579	1.432	1.0069e-05
Solyc06g007800.5.1	Mitochondrial inner membrane translocase subunit Tim17/Tim22/Tim23/peroxisomal protein PMP24 (AHRD V3.11 tr|A0A2U1PLN4|A0A2U1PLN4_ARTAN)	--	20.64	22.6	9	2	2	2	1	1	1	1	2	2	2	1	1	1	2	2	2	1	1	1	2	2	2	1	1	1	2	2	7090.3	0	0	0	8571.4	11734	0.776432				0.938622	1.28495	1.432
Solyc08g078950.3.1	NIT1	--	65.081	11.7	20	5	5	5	1	0	1	4	2	2	2	0	2	5	4	3	2	0	2	5	4	3	2	0	2	5	4	3	17540	0	20624	29097	27334	25457	0.70884		0.833473	1.17589	1.10464	1.02879	1.43	0.0193572
Solyc07g056330.3.1	Ribose-phosphate pyrophosphokinase (AHRD V3.3 A0A2U1NXC0_ARTAN)	--	35.702	25.3	29	6	4	4	2	2	2	3	3	2	4	3	4	4	4	5	3	2	3	3	3	4	3	2	3	3	3	4	19273	17027	19399	23972	28712	26890	0.808508	0.714287	0.813793	1.00563	1.20448	1.12804	1.429	0.00627067
Solyc04g072400.4.1	Putative ovule protein	--	49.605	28.6	93	11	11	11	8	9	6	8	9	8	9	9	9	10	9	9	9	9	9	10	9	9	9	9	9	10	9	9	67463	67584	60524	91226	93581	93800	0.83072	0.83221	0.745275	1.12333	1.15233	1.15503	1.425	0.000697638
Solyc11g012910.2.1	Gamma-glutamylcyclotransferase (AHRD V3.3 A0A2G2ZMV7_CAPAN)	--	21.301	23.8	23	4	4	4	2	2	0	2	3	1	4	3	2	3	4	3	4	3	2	3	4	3	4	3	2	3	4	3	44974	40430	23612	49040	51452	54205	0.856786	0.77022	0.449825	0.934246	0.980197	1.03264	1.419	0.127748
Solyc01g111140.3.1	Protein XAP5 CIRCADIAN TIMEKEEPER (AHRD V3.3 A0A2G2Y2K1_CAPAN)	--	39.641	10.1	7	2	2	2	1	1	0	2	0	1	2	2	2	2	0	2	2	2	2	2	0	2	2	2	2	2	0	2	6434.7	5908.3	6866.6	11195	0	6978.1	0.855977	0.785953	0.913431	1.48922		0.928263	1.419	0.177817
Solyc01g094690.5.1	Aquaporin (AHRD V3.11 tr|A0A0C7AUI9|A0A0C7AUI9_COFAR)	--	30.482	37.9	38	6	4	4	3	3	3	4	3	3	4	4	4	5	6	5	3	3	3	4	4	3	3	3	3	4	4	3	79964	76467	75662	111140	110810	106640	0.812413	0.776885	0.768706	1.12915	1.1258	1.08343	1.416	8.62108e-05
Solyc04g072033.1.1	NAD(P)-binding Rossmann-fold superfamily protein (AHRD V3.3 Q9SZ91_ARATH)	--	35.099	33.8	57	7	4	7	6	2	5	5	6	4	7	6	7	6	6	4	4	4	4	4	4	2	7	6	7	6	6	4	62384	52901	68983	79617	82904	98119	0.845331	0.716832	0.93475	1.07885	1.12339	1.32956	1.414	0.025558
Solyc01g099740.4.1	U6 snRNA-associated Sm-like protein LSm4 (AHRD V3.3 A0A328E599_9ASTE)	--	16.176	17.9	20	3	3	3	2	1	2	2	2	0	3	2	3	3	3	1	3	2	3	3	3	1	3	2	3	3	3	1	62930	42911	60435	83934	72782	0	0.929357	0.633715	0.892511	1.23955	1.07485		1.414	0.119403
Solyc09g082760.3.1	Aspartic proteinase .1	--	55.561	29.4	86	11	11	11	7	7	4	5	7	4	9	10	9	10	9	9	9	10	9	10	9	9	9	10	9	10	9	9	76527	77378	77610	104290	107000	115560	0.615183	0.622024	0.623889	0.838364	0.860149	0.928961	1.412	0.00038151
Solyc05g010670.3.1	Heat shock protein (AHRD V3.3 O23638_ARATH)	--	53.494	68.9	363	31	25	31	27	31	29	31	31	33	26	30	27	30	30	31	20	24	21	24	24	25	26	30	27	30	30	31	563320	556870	558000	781030	783750	792720	0.802254	0.793068	0.794677	1.11231	1.11618	1.12895	1.405	4.80721e-07
Solyc11g008480.2.1	Photosystem II PsbP (AHRD V3.3 A0A200Q1H1_9MAGN)	--	33.008	9.8	16	2	2	2	0	1	2	1	2	2	0	2	2	2	2	2	0	2	2	2	2	2	0	2	2	2	2	2	0	26410	28540	35636	36571	43629		0.701813	0.758415	0.946982	0.971829	1.15939	1.405	0.0304936
Solyc04g009770.3.1	DnaJ protein (AHRD V3.3 Q43177_SOLTU)	--	46.634	28.2	60	9	7	7	4	3	7	5	6	5	4	4	6	6	7	6	3	3	5	5	5	4	3	3	5	5	5	4	80352	85064	80130	120230	117770	106730	0.868805	0.919753	0.866405	1.29998	1.27339	1.15402	1.404	0.00124175
Solyc04g076870.4.1	Glutamyl-tRNA reductase (AHRD V3.3 A6Q0F0_TOBAC)	--	46.865	34	77	11	10	11	5	7	6	8	6	6	9	8	8	7	7	10	8	7	7	6	6	9	9	8	8	7	7	10	98365	100510	103860	144480	135950	143960	0.794684	0.812013	0.839078	1.16724	1.09833	1.16304	1.402	0.000181218
Solyc02g084710.3.1	Thioredoxin (AHRD V3.3 A0A1U8FW99_CAPAN)	--	13.016	50.8	26	4	4	4	2	2	1	2	2	2	3	3	3	2	2	2	3	3	3	2	2	2	3	3	3	2	2	2	25023	25918	27427	38020	38611	33178	0.765506	0.792886	0.83905	1.16311	1.18119	1.01499	1.401	0.00366775
Solyc12g095750.2.1	Auxin efflux carrier (AHRD V3.3 A0A200PR79_9MAGN)	--	45.363	12.2	16	3	3	3	2	2	2	3	3	1	2	2	3	3	3	1	2	2	3	3	3	1	2	2	3	3	3	1	18982	25086	19448	30017	29220	0	0.767746	1.01463	0.786594	1.21407	1.18183		1.399	0.0588277
Solyc07g055720.5.1	Heat shock protein, putative (AHRD V3.11 tr|Q8LD91|Q8LD91_ARATH)	--	26.531	24.8	59	5	5	5	5	6	4	5	5	6	5	5	5	5	5	5	5	5	5	5	5	5	5	5	5	5	5	5	58886	59328	61760	84017	85084	82529	0.831181	0.83742	0.871748	1.18591	1.20097	1.1649	1.398	4.11947e-05
Solyc07g045050.3.1	4-hydroxyphenylpyruvate dioxygenase (AHRD V3.3 A0A1U8GPG9_CAPAN)	--	48.591	37.4	89	11	10	11	7	8	8	7	9	9	9	9	8	10	10	10	8	8	7	9	9	9	9	9	8	10	10	10	51729	47682	48165	68035	70350	67907	0.879997	0.811151	0.819367	1.15739	1.19677	1.15521	1.398	0.000281753
Solyc12g010870.4.1	ATP synthase protein I-related protein (AHRD V3.11 tr|A0A2U1Q771|A0A2U1Q771_ARTAN)	--	33.292	41.1	34	8	8	8	2	3	1	1	6	3	4	4	4	6	6	6	4	4	4	6	6	6	4	4	4	6	6	6	44840	57263	53383	72003	72784	72444	0.639408	0.816557	0.761229	1.02675	1.03788	1.03303	1.397	0.00954219
Solyc01g098090.3.1	meloidogyne-induced giant cell protein DB214	--	80.26	6.8	15	4	3	4	1	1	1	2	3	1	4	4	4	4	3	2	3	3	3	3	2	1	4	4	4	4	3	2	23740	26847	25004	38924	36671	30003	0.788087	0.891229	0.830047	1.29214	1.21735	0.995997	1.397	0.0189013
Solyc09g009300.4.1	Protein BUD31-like protein (AHRD V3.3 A0A1U8FDQ1_CAPAN)	--	22.949	17.8	26	3	3	3	2	1	2	2	2	2	3	3	2	2	2	3	3	3	2	2	2	3	3	3	2	2	2	3	9711.5	10106	11002	14245	14269	14519	0.724642	0.754078	0.820935	1.06292	1.06471	1.08336	1.396	0.000848724
Solyc07g054210.3.1	light dependent NADH:protochlorophyllide oxidoreductase 2	--	43.199	66.2	400	21	18	21	31	31	32	33	33	32	21	21	20	21	21	21	18	18	17	18	18	18	21	21	20	21	21	21	629140	639190	619150	873480	878310	879740	0.781712	0.794199	0.769299	1.08531	1.09131	1.09309	1.394	3.8919e-06
Solyc07g063340.3.1	DUF1218 domain-containing protein (AHRD V3.3 A0A1Q3DB07_CEPFO)	--	20.216	18.3	20	2	2	2	2	2	1	2	2	2	2	2	1	2	2	2	2	2	1	2	2	2	2	2	1	2	2	2	24881	21300	0	34002	28935	33625	0.831593	0.711906		1.13644	0.96709	1.12384	1.394	0.0331363
Solyc09g005250.3.1	Mitochondrial carrier protein (AHRD V3.3 A0A200PWZ1_9MAGN)	--	41.71	27.9	60	8	8	8	6	5	5	4	5	5	6	7	5	6	7	7	6	7	5	6	7	7	6	7	5	6	7	7	48636	51926	52319	65032	71748	75903	0.822491	0.878128	0.884774	1.09977	1.21334	1.28361	1.391	0.00293383
Solyc12g094630.2.1	Low-density receptor-like protein (AHRD V3.3 Q8H0X5_ARATH)	--	17.658	13.9	20	2	2	2	2	2	2	2	2	2	2	2	2	2	2	2	2	2	2	2	2	2	2	2	2	2	2	2	300420	250740	215270	390150	314570	358770	0.982731	0.820219	0.704189	1.27625	1.02902	1.17361	1.388	0.0442257
Solyc03g083440.4.1	Glutamate synthase (AHRD V3.3 A0A2U1PKW7_ARTAN)	--	243.93	36.9	395	55	55	55	25	26	27	35	33	29	35	37	38	44	39	43	35	37	38	44	39	43	35	37	38	44	39	43	51634	49570	48245	70190	69225	67507	0.69513	0.667343	0.649505	0.944942	0.931951	0.908822	1.385	0.000139357
Solyc12g015880.2.1	Heat shock protein 90-1	--	80.158	51.6	138	36	9	9	10	11	9	14	13	12	34	35	34	33	35	35	8	9	9	9	9	9	8	9	9	9	9	9	312990	307390	313380	426120	433740	428040	0.828699	0.813872	0.829732	1.12823	1.14841	1.13332	1.379	2.52211e-06
Solyc01g028810.3.1	Beta chaperonin 60 (AHRD V3.3 Q0W9E2_SOLCO)	--	62.991	60.9	564	31	26	31	43	46	47	49	45	49	30	30	30	30	30	30	25	25	25	25	25	25	30	30	30	30	30	30	3816000	3768700	3863700	5227800	5247100	5315000	0.814932	0.804831	0.825119	1.11643	1.12055	1.13505	1.379	3.29325e-06
Solyc01g058450.3.1	Flowering time control protein FCA (AHRD V3.3 A0A2G2XPK6_CAPBA)	--	81.195	3.9	6	2	2	2	0	1	1	1	1	0	1	1	2	2	1	2	1	1	2	2	1	2	1	1	2	2	1	2	0	0	7807.9	10756	0	0			0.841192	1.15881			1.378
Solyc11g072290.3.1	Cysteine and histidine-rich domain-containing protein RA.1	--	25.248	23.9	20	3	3	3	1	3	1	2	1	0	2	3	2	3	2	2	2	3	2	3	2	2	2	3	2	3	2	2	312660	305720	296250	457310	420800	377950	0.909947	0.889749	0.862188	1.33093	1.22467	1.09996	1.373	0.00538637
Solyc11g068420.2.1	Ribosomal protein (AHRD V3.3 Q6ER67_ORYSJ)	--	24.58	45.4	20	12	2	2	2	2	2	2	1	1	10	11	11	11	10	11	2	2	2	2	1	1	2	2	2	2	1	1	38324	48613	43218	59588	0	0	0.748873	0.949926	0.844505	1.16438			1.373
Solyc01g106210.3.1	Heat shock protein 70 kDa (AHRD V3.3 A0A2K3MZA1_TRIPR)	--	72.969	42.6	323	28	12	27	29	26	25	28	29	29	28	27	27	27	26	26	12	12	12	11	11	11	27	26	26	26	25	25	418420	408380	416960	572050	569320	564600	0.854939	0.834425	0.851956	1.16884	1.16327	1.15362	1.372	3.11457e-06
Solyc09g075900.3.1	Spermidine synthase (AHRD V3.3 F8WLB6_CITUN),Pfam:PF01564	--	37.385	10.3	11	2	2	2	1	2	1	1	1	1	2	2	2	1	2	2	2	2	2	1	2	2	2	2	2	1	2	2	73048	99758	87331	0	87451	150530	0.737408	1.00704	0.881592		0.882803	1.51958	1.372	0.305212
Solyc03g095990.1.1	transmembrane protein (AHRD V3.3 AT3G56010.1)	--	23.424	33	54	7	7	7	2	3	3	4	5	4	5	5	5	6	6	6	5	5	5	6	6	6	5	5	5	6	6	6	106200	109830	108300	145870	151570	147060	0.737671	0.762885	0.752257	1.01322	1.05281	1.02149	1.371	3.1954e-05
Solyc03g095620.5.1	Protein kinase superfamily protein (AHRD V3.11 tr|A0A2U1QJW2|A0A2U1QJW2_ARTAN)	--	60.266	43.8	148	17	17	17	13	14	12	13	13	11	15	14	14	15	15	14	15	14	14	15	15	14	15	14	14	15	15	14	181950	177490	179690	242570	248630	247300	0.845728	0.824998	0.835224	1.1275	1.15567	1.14948	1.37	7.01815e-06
Solyc07g061800.5.1	Heme-binding-like protein (AHRD V3.11 tr|A0A2I0X1C8|A0A2I0X1C8_9ASPA)	--	25.096	51.4	69	9	9	9	7	6	8	7	6	6	9	9	9	8	8	9	9	9	9	8	8	9	9	9	9	8	8	9	273230	275700	270280	363390	370190	385280	1.11654	1.12663	1.10448	1.48497	1.51276	1.57442	1.366	6.82167e-05
Solyc02g081960.3.1	SWAP (Suppressor-of-White-APricot)/surp domain-containing protein (AHRD V3.3 F4HW92_ARATH)	--	89.029	19	18	13	4	4	1	1	1	1	2	1	9	11	10	11	8	10	4	3	4	2	2	3	4	3	4	2	2	3	11735	12515	11815	16830	18865	13453	0.764586	0.815407	0.769799	1.09655	1.22914	0.876522	1.363	0.0414808
Solyc07g056240.3.1	myosin-G heavy chain-like protein (AHRD V3.3 AT2G42975.1)	--	19.059	21.4	26	4	4	4	2	2	3	2	3	2	4	4	4	3	4	4	4	4	4	3	4	4	4	4	4	3	4	4	18876	17496	16986	23953	26369	22363	0.872299	0.808527	0.784958	1.10692	1.21857	1.03344	1.362	0.00576014
Solyc07g062110.3.1	Protein FLX-like.1	--	35.463	6.6	5	2	2	2	2	0	1	1	0	0	2	0	1	2	1	1	2	0	1	2	1	1	2	0	1	2	1	1	28740	0	0	39106	0	0	0.740518			1.00761			1.361
Solyc04g082160.4.1	Ubiquitin (AHRD V3.3 A0A2U1QEA1_ARTAN)	--	89.399	24.2	75	13	13	13	3	4	5	8	8	6	8	9	10	11	11	10	8	9	10	11	11	10	8	9	10	11	11	10	52726	54309	54666	73326	75528	70452	0.83817	0.863335	0.86901	1.16564	1.20065	1.11996	1.356	0.000188873
Solyc03g053020.4.1	DNA-directed RNA polymerase subunit beta (AHRD V3.3 AT2G41950.1)	--	31.065	34.2	98	7	7	7	7	7	7	8	9	8	6	7	7	7	7	7	6	7	7	7	7	7	6	7	7	7	7	7	78440	82174	76826	106120	110650	104400	0.796721	0.834648	0.780328	1.07787	1.12388	1.0604	1.353	0.000331194
Solyc06g072170.2.1	coiled-coil domain-containing protein 12 (AHRD V3.3 A0A2I4GZE4_9ROSI)	--	17.363	17.4	11	2	2	2	1	1	1	2	0	1	1	2	1	2	1	1	1	2	1	2	1	1	1	2	1	2	1	1	0	11937	0	16153	0	0		0.881194		1.19242			1.353
Solyc10g077040.2.1	Magnesium-protoporphyrin IX monomethyl ester [oxidative] cyclase, chloroplastic (AHRD V3.3 A0A1U8EC90_CAPAN)	--	47.185	61.9	280	21	21	21	23	22	22	25	21	23	21	20	20	21	19	20	21	20	20	21	19	20	21	20	20	21	19	20	762120	766660	760720	1018300	1036900	1041200	0.811497	0.816331	0.810006	1.08427	1.10408	1.10866	1.352	1.95711e-06
Solyc01g098110.5.1	Acyltransferase-like protein, chloroplastic (AHRD V3.11 tr|A0A2G3BTU6|A0A2G3BTU6_CAPCH)	--	76.857	9.5	34	5	5	5	2	3	1	2	4	4	3	3	5	4	5	5	3	3	5	4	5	5	3	3	5	4	5	5	31534	30273	26568	39018	43646	36630	0.818941	0.786193	0.689973	1.0133	1.13349	0.951284	1.35	0.0145878
Solyc09g072880.3.1	Protein FLUORESCENT IN BLUE LIGHT, chloroplastic (AHRD V3.3 A0A1U8GA42_CAPAN)	--	36.004	20.6	30	5	5	5	2	2	2	3	2	2	4	4	3	4	3	3	4	4	3	4	3	3	4	4	3	4	3	3	20306	20406	21283	29094	27131	27115	0.751798	0.7555	0.78797	1.07716	1.00448	1.00389	1.344	0.000439185
Solyc04g015750.3.1	CobN/magnesium chelatase (AHRD V3.3 A0A200PZ28_9MAGN)	--	153.69	50.5	519	52	52	52	44	44	43	43	47	45	47	47	45	46	47	47	47	47	45	46	47	47	47	47	45	46	47	47	1098400	1106700	1098000	1457800	1480500	1493300	0.789109	0.795072	0.788821	1.04731	1.06362	1.07281	1.342	2.52676e-06
Solyc07g005510.3.1	Omega-6 fatty acid desaturase, chloroplastic (AHRD V3.3 A0A2G3BXG4_CAPCH)	--	50.592	24.7	151	11	11	11	12	13	12	14	12	11	11	11	11	11	11	10	11	11	11	11	11	10	11	11	11	11	11	10	200220	195940	200360	270700	267640	262340	0.794274	0.777295	0.79483	1.07387	1.06173	1.0407	1.342	1.50003e-05
Solyc03g082920.4.1	Heat shock protein 70 family (AHRD V3.3 A0A200QNK9_9MAGN)	--	75.333	52.3	377	33	17	30	31	29	31	32	32	31	32	32	32	33	33	31	17	16	16	17	17	16	29	29	29	30	30	28	535870	531420	528710	691970	724470	724070	0.88867	0.88129	0.876796	1.14754	1.20144	1.20077	1.341	4.83773e-05
Solyc12g099650.2.1	Photosystem II 5 kDa protein, chloroplastic (AHRD V3.3 A0A2G3B5K3_CAPCH)	--	11.71	11.5	30	2	2	2	2	2	2	2	2	2	2	2	2	2	2	2	2	2	2	2	2	2	2	2	2	2	2	2	1093000	1043200	1072000	1399700	1426300	1475000	0.709794	0.677454	0.696157	0.908965	0.926239	0.957865	1.341	0.000137445
Solyc12g009470.2.1	yellow-green-2	--	31.969	48.2	104	12	12	12	9	7	6	9	11	9	8	8	8	10	11	10	8	8	8	10	11	10	8	8	8	10	11	10	226390	213440	208040	287910	291820	287300	0.836646	0.788788	0.768831	1.064	1.07845	1.06174	1.338	0.000331807
Solyc04g010190.1.1	FKBP-type peptidyl-prolyl cis-trans isomerase (AHRD V3.3 AT3G12345.1)	--	20.514	36	41	6	6	6	3	3	2	4	2	5	5	5	5	5	5	5	5	5	5	5	5	5	5	5	5	5	5	5	41046	40409	41132	59149	51905	52745	0.866275	0.852831	0.86809	1.24834	1.09545	1.11318	1.336	0.00226292
Solyc08g078510.3.1	GRAM domain family protein (AHRD V3.3 A0A2U1NIK8_ARTAN)	--	30.981	15.8	26	3	3	3	2	3	3	2	3	3	3	3	3	3	3	3	3	3	3	3	3	3	3	3	3	3	3	3	33775	40056	40782	50377	54500	48082	0.907266	1.07599	1.09549	1.35323	1.46398	1.29158	1.335	0.0144316
Solyc02g080440.3.1	Fe-S cluster assembly protein SufB (AHRD V3.3 A0A1P8DZ57_9SPHI)	--	61.124	32.4	67	13	6	6	5	5	6	6	6	6	12	13	13	13	12	12	6	6	6	6	5	5	6	6	6	6	5	5	31436	33039	33552	43350	45275	41995	0.771251	0.810579	0.823165	1.06355	1.11078	1.03031	1.332	0.000613274
Solyc07g055340.4.1	Peroxisomal membrane 22 kDa (Mpv17/PMP22) family protein (AHRD V3.11 tr|A0A2U1LGT5|A0A2U1LGT5_ARTAN)	--	25.703	19.2	36	3	3	3	3	3	2	3	4	4	3	3	2	3	3	3	3	3	2	3	3	3	3	3	2	3	3	3	19056	20291	18349	25303	24602	26897	0.87146	0.927939	0.839128	1.15715	1.12509	1.23004	1.331	0.00191081
Solyc07g061990.3.1	Solanesyl diphosphate synthase (AHRD V3.3 Q1W5D1_HEVBR)	--	43.534	58.5	170	17	17	17	15	14	13	17	15	14	15	14	13	15	14	14	15	14	13	15	14	14	15	14	13	15	14	14	190850	180940	189310	240400	247220	258680	0.920672	0.872866	0.913243	1.1597	1.1926	1.24789	1.33	0.000458013
Solyc10g044520.3.1	Ferredoxin (AHRD V3.3 A0A0K0PWX6_SOLLC)	--	15.289	63.2	93	5	5	5	8	7	7	8	7	8	5	5	5	4	5	5	5	5	5	4	5	5	5	5	5	4	5	5	16500000	15901000	18521000	21822000	23265000	22552000	0.791975	0.763224	0.88898	1.04742	1.11668	1.08246	1.328	0.00447997
Solyc11g068510.2.1	copper ion binding protein (AHRD V3.3 AT2G27730.4)	--	13.498	36.3	40	3	3	3	3	4	3	4	4	3	2	3	2	2	2	2	2	3	2	2	2	2	2	3	2	2	2	2	308880	297380	301310	389800	407100	407290	0.850817	0.81914	0.829966	1.07371	1.12137	1.12189	1.327	0.000102875
Solyc11g044250.3.1	K(+) efflux antiporter 3, chloroplastic (AHRD V3.3 A0A1U8F6F8_CAPAN)	--	39.556	13.3	34	4	4	4	3	3	2	4	2	5	3	3	3	3	2	4	3	3	3	3	2	4	3	3	3	3	2	4	19858	20094	24201	31955	28314	24791	0.835197	0.845123	1.01786	1.34398	1.19084	1.04267	1.326	0.0447548
Solyc09g090720.3.1	26S proteasome non-ATPase regulatory subunit 13 (AHRD V3.3 B6TA88_MAIZE)	--	44.129	26.2	30	9	5	5	3	1	2	2	3	2	8	9	9	8	9	8	5	5	5	4	5	4	5	5	5	4	5	4	79522	28556	92169	92954	74901	97723	0.971005	0.348684	1.12543	1.13502	0.91458	1.19325	1.326	0.356548
Solyc12g042950.2.1	ADP,ATP carrier protein (AHRD V3.3 A0A2G2Y8J4_CAPAN)	--	68.79	25.8	134	13	6	13	10	11	12	12	11	12	13	12	12	13	13	13	6	5	5	6	6	6	13	12	12	13	13	13	241260	236840	232200	307390	320600	312560	0.893498	0.877128	0.859944	1.13841	1.18733	1.15755	1.324	6.97279e-05
Solyc06g009050.3.1	Adenine nucleotide alpha hydrolases-like superfamily protein (AHRD V3.3 O82240_ARATH)	--	17.483	55.9	72	5	5	5	6	5	5	6	6	7	5	4	4	5	5	5	5	4	4	5	5	5	5	4	4	5	5	5	148610	152470	139380	193400	200710	189260	0.811253	0.832324	0.760867	1.05576	1.09566	1.03316	1.324	0.000892627
Solyc03g083390.5.1	Nuclear migration protein nudC (AHRD V3.11 tr|A0A1U8FZY1|A0A1U8FZY1_CAPAN)	--	33.59	29.8	56	8	8	8	4	3	4	4	5	5	8	8	8	7	7	7	8	8	8	7	7	7	8	8	8	7	7	7	78693	74338	73792	98510	105530	96371	0.885313	0.836319	0.830176	1.10826	1.18724	1.0842	1.324	0.00118443
Solyc08g082690.2.1	Ribosomal protein S6 (AHRD V3.3 A0A200QWA6_9MAGN)	--	21.542	28.1	26	4	4	4	3	2	3	3	3	2	3	4	4	3	4	4	3	4	4	3	4	4	3	4	4	3	4	4	70949	91654	79079	98795	109410	111500	0.705382	0.911233	0.786211	0.982229	1.08777	1.10854	1.323	0.0269405
Solyc05g013440.3.1	Amine oxidase (AHRD V3.3 A0A2G2VMP6_CAPBA)	--	86.297	33.1	119	15	15	15	12	11	9	14	11	11	13	11	11	13	11	12	13	11	11	13	11	12	13	11	11	13	11	12	61154	64922	63357	86836	82928	80400	0.920627	0.977351	0.953791	1.30725	1.24842	1.21036	1.321	0.000604419
Solyc03g007000.4.1	Peptidase M48 (AHRD V3.3 A0A200PMQ6_9MAGN)	--	44.626	12.8	27	4	4	4	3	1	1	4	2	3	4	3	3	4	4	4	4	3	3	4	4	4	4	3	3	4	4	4	26007	27321	24834	37101	27706	38423	0.943904	0.991595	0.901331	1.34655	1.00557	1.39453	1.321	0.0664889
Solyc04g080550.5.1	Isoflavone reductase-like protein (AHRD V3.11 tr|A0A2G2V5Y4|A0A2G2V5Y4_CAPBA)	--	34.048	12.7	23	3	3	3	3	1	2	2	2	3	3	2	2	3	3	3	3	2	2	3	3	3	3	2	2	3	3	3	11636	15884	14159	16083	20504	18433	0.658381	0.898738	0.801135	0.909998	1.16014	1.04296	1.32	0.0707776
Solyc04g054190.3.1	Protein kinase superfamily protein (AHRD V3.3 A0A2U1MTH5_ARTAN)	--	85.014	26.5	186	18	18	18	14	17	14	18	16	17	17	17	17	16	17	17	17	17	17	16	17	17	17	17	17	16	17	17	175220	175900	179920	236790	231910	231500	0.863766	0.867118	0.886935	1.16728	1.14323	1.14121	1.319	1.48013e-05
Solyc08g076540.3.1	Syntaxin (AHRD V3.3 A0A2G3DCS8_CAPCH)	--	29.954	29.7	33	5	4	5	2	4	2	4	3	3	3	5	4	4	4	4	2	4	3	3	3	3	3	5	4	4	4	4	28597	30211	27497	38403	37546	37909	0.787928	0.832398	0.75762	1.05811	1.0345	1.0445	1.319	0.00058532
Solyc12g088020.1.1	Farnesylcysteine lyase (AHRD V3.3 A0A2G2VLI9_CAPBA)	--	54.857	12.6	32	4	4	4	3	2	2	4	3	3	3	3	2	4	3	3	3	3	2	4	3	3	3	3	2	4	3	3	17700	18869	17631	22758	23810	24869	0.792194	0.844515	0.789106	1.01857	1.06566	1.11306	1.318	0.00121955
Solyc04g074130.3.1	Mitochondrial substrate carrier family protein (AHRD V3.3 A0A1P8BDC8_ARATH)	--	46.984	14.3	40	5	4	5	5	4	6	5	3	2	4	4	5	5	3	4	4	4	4	4	3	4	4	4	5	5	3	4	84707	75402	74119	91384	109240	108050	0.933739	0.831168	0.817026	1.00734	1.20417	1.19105	1.318	0.0183675
Solyc02g090100.1.1	homolog of Synechocystis YCF37 (AHRD V3.3 AT2G23670.1)	--	16.717	11.7	27	3	3	3	2	2	1	2	2	3	3	3	3	3	3	3	3	3	3	3	3	3	3	3	3	3	3	3	620330	665800	489470	804260	802940	730610	0.884528	0.949364	0.697935	1.14679	1.14491	1.04178	1.317	0.045291
Solyc06g082100.4.1	Helicase (AHRD V3.3 A0A200PRA7_9MAGN)	--	223.44	2.1	8	3	3	3	1	3	1	0	1	0	2	3	2	0	1	2	2	3	2	0	1	2	2	3	2	0	1	2	8851.4	11417	22692	0	0	18857	0.71189	0.918233	1.82505			1.51661	1.317
Solyc03g114950.2.1	ABC transporter B family member 27 (AHRD V3.3 A0A1U8FW31_CAPAN)	--	68.341	31.8	104	14	14	14	7	6	9	10	8	11	13	13	13	13	12	12	13	13	13	13	12	12	13	13	13	13	12	12	169510	174160	172440	223280	221210	234640	0.803289	0.825325	0.817174	1.0581	1.04829	1.11193	1.316	0.000161608
Solyc12g096520.3.1	Protein phosphatase 2C (AHRD V3.3 Q8S8Z0_MESCR)	--	31.553	34.5	51	8	7	7	4	4	5	4	7	4	6	6	6	5	7	6	5	5	5	4	6	5	5	5	5	4	6	5	27880	28745	27597	35937	38537	36193	0.881353	0.908698	0.872407	1.13605	1.21825	1.14415	1.314	0.000423163
Solyc01g009245.1.1	Chlororespiratory reduction 42 (AHRD V3.3 A0A0F7J401_9ROSI)	--	12.81	43.1	6	4	4	4	1	0	1	0	0	1	3	2	4	3	3	3	3	2	4	3	3	3	3	2	4	3	3	3	47731	0	60472	0	0	71047	0.526687		0.667277			0.783967	1.313
Solyc01g016470.3.1	60S acidic ribosomal protein .1	--	11.31	66.4	24	3	2	2	2	2	2	2	2	2	3	3	3	3	3	3	2	2	2	2	2	2	2	2	2	2	2	2	208210	258150	266260	304360	330270	324960	0.706927	0.876486	0.904022	1.03338	1.12135	1.10332	1.31	0.0276606
Solyc06g083110.2.1	YGGT family protein (AHRD V3.3 A0A2U1KB47_ARTAN)	--	24.02	20.3	21	3	3	3	0	2	2	3	2	3	2	3	3	3	3	3	2	3	3	3	3	3	2	3	3	3	3	3	61313	62698	54967	71316	81791	80974	0.916669	0.937375	0.821792	1.06622	1.22283	1.21061	1.308	0.0110764
Solyc09g042770.5.1	Rhodanese-like domain-containing protein 4A, chloroplastic (AHRD V3.11 tr|A0A2G2ZSI3|A0A2G2ZSI3_CAPAN)	--	38.151	34.1	89	9	9	9	7	6	7	10	7	8	8	8	8	9	8	8	8	8	8	9	8	8	8	8	8	9	8	8	158390	162630	162970	208350	209480	214310	0.803905	0.825425	0.82715	1.05748	1.06321	1.08773	1.306	2.93239e-05
Solyc04g083010.4.1	Protein kinase superfamily protein (AHRD V3.3 A0A2U1MH67_ARTAN)	--	70.473	43.7	120	20	20	20	9	11	9	10	10	9	13	15	14	15	14	14	13	15	14	15	14	14	13	15	14	15	14	14	124230	121480	122050	165030	158780	155960	0.844131	0.825445	0.829318	1.12136	1.07889	1.05973	1.305	0.000123186
Solyc02g085020.4.1	dihydroflavonol 4-reductase	--	42.318	25.3	52	8	8	8	6	3	7	5	6	4	7	5	7	7	8	6	7	5	7	7	8	6	7	5	7	7	8	6	28793	31368	27501	38326	37048	39003	1.04082	1.1339	0.994114	1.38542	1.33922	1.40989	1.305	0.00296442
Solyc05g055850.3.1	Protein RESISTANCE TO PHYTOPHTHORA 1, chloroplastic (AHRD V3.3 RPH1_SOLTU)	--	26.34	22.9	53	4	4	4	5	5	3	4	4	5	4	4	4	4	4	4	4	4	4	4	4	4	4	4	4	4	4	4	91356	93370	93569	127870	123770	111420	0.856245	0.875122	0.876987	1.19848	1.16005	1.0443	1.305	0.00333267
Solyc03g119970.3.1	ADP,ATP carrier protein (AHRD V3.3 A0A2G3D148_CAPCH)	--	68.378	14.6	19	9	2	2	1	1	2	2	1	2	9	9	9	9	9	9	2	2	2	2	2	2	2	2	2	2	2	2	34826	35356	33210	51593	40652	42707	0.824583	0.837132	0.786321	1.22158	0.962527	1.01118	1.305	0.0252866
Solyc09g031940.1.1	protein RETICULATA-RELATED 3, chloroplastic-like (AHRD V3.3 A0A2I4E4T7_9ROSI)	--	37.802	11.8	56	3	3	3	5	6	5	3	4	5	3	3	3	3	3	3	3	3	3	3	3	3	3	3	3	3	3	3	73852	67483	80170	96356	99234	93012	0.88121	0.805214	0.956597	1.14973	1.18407	1.10983	1.303	0.00739629
Solyc04g076430.3.1	Geranylgeranyl transferase type-2 subunit alpha-like (AHRD V3.3 A0A2K3NW86_TRIPR)	--	81.096	7.1	10	4	4	4	3	1	2	2	1	0	3	1	2	3	1	1	3	1	2	3	1	1	3	1	2	3	1	1	16052	0	14786	20056	0	0	1.05439		0.97123	1.31739			1.301
Solyc06g076690.4.1	Thioesterase superfamily (AHRD V3.3 A0A200R4R0_9MAGN)	--	17.072	27.2	20	4	4	4	1	3	0	3	3	1	3	4	2	3	3	2	3	4	2	3	3	2	3	4	2	3	3	2	23431	21678	0	21908	20724	45253	0.846254	0.782941		0.791248	0.748486	1.6344	1.299	0.592035
Solyc09g008670.3.1	threonine deaminase	--	64.937	58.8	188	24	24	24	17	16	12	19	17	16	18	19	19	21	20	20	18	19	19	21	20	20	18	19	19	21	20	20	107700	109320	106020	136980	139460	142120	0.851201	0.864005	0.837923	1.08261	1.10221	1.12324	1.296	4.79346e-05
Solyc02g086830.3.1	Protease Do-like chloroplastic-like (AHRD V3.3 A0A2K3P0Q7_TRIPR)	--	45.561	47.9	206	16	15	16	15	20	18	18	17	16	14	15	15	15	14	14	13	15	15	14	13	14	14	15	15	15	14	14	628360	619310	620030	820110	813230	785570	0.905551	0.892508	0.893546	1.18189	1.17197	1.13211	1.295	5.01453e-05
Solyc06g076790.1.1	Thylakoid soluble phosphoprotein TSP9 (AHRD V3.3 A0A200Q7Q2_9MAGN)	--	11.176	40.6	40	5	5	5	4	4	2	3	3	4	5	4	2	4	4	5	5	4	2	4	4	5	5	4	2	4	4	5	1182800	1224200	1211100	1656000	1505600	1517200	0.726231	0.75165	0.743607	1.01677	0.924428	0.93155	1.293	0.00134814
Solyc03g025310.3.1	Sec-independent protein translocase protein TATB, chloroplastic (AHRD V3.3 A0A2G2ZZB6_CAPAN)	--	40.661	32	72	9	9	9	5	6	4	6	5	8	7	7	6	8	7	8	7	7	6	8	7	8	7	7	6	8	7	8	199010	191030	196040	256310	247760	253310	0.837987	0.804385	0.825481	1.07926	1.04326	1.06663	1.292	7.91225e-05
Solyc11g011340.2.1	cultivar Rio Grande ELI3	--	39.373	39.3	100	11	10	10	7	8	5	8	8	11	11	11	10	11	10	11	10	10	9	10	9	10	10	10	9	10	9	10	117220	120090	121780	154630	157850	150260	0.855756	0.876708	0.889046	1.12887	1.15237	1.09696	1.289	0.000151494
Solyc11g008780.3.1	Acetolactate synthase small subunit 1, chloroplastic (AHRD V3.3 A0A1U8ET50_CAPAN)	--	53.04	48.2	167	20	19	20	14	12	12	15	17	17	16	17	14	17	18	16	15	16	13	16	17	15	16	17	14	17	18	16	213660	210460	213800	277490	277780	266620	0.794494	0.782595	0.795015	1.03185	1.03292	0.991426	1.288	6.21483e-05
Solyc10g005560.3.1	Ubiquitin family protein (AHRD V3.3 A0A1Y1IF26_KLENI)	--	8.6279	40.3	9	2	2	2	0	0	1	1	0	1	2	2	2	2	2	2	2	2	2	2	2	2	2	2	2	2	2	2	34054	34689	30813	40353	40851	47015	0.865798	0.881942	0.783398	1.02595	1.03861	1.19532	1.288	0.0147342
Solyc02g070760.4.1	NAD(P)-binding Rossmann-fold superfamily protein (AHRD V3.3 A0A2U1NQA9_ARTAN)	--	32.126	38.1	49	8	4	4	4	5	5	5	2	5	7	8	8	8	7	7	4	4	4	4	3	4	4	4	4	4	3	4	51844	56038	53298	65802	79337	62535	0.873292	0.943938	0.897784	1.10841	1.3364	1.05338	1.288	0.0305519
Solyc12g009650.2.1	Sl proline-rich protein	--	27.573	9.1	29	2	2	2	2	2	2	3	3	4	2	2	2	2	2	2	2	2	2	2	2	2	2	2	2	2	2	2	1401400	1624200	1341900	1829400	1836900	1950600	0.928873	1.07655	0.889435	1.21256	1.21753	1.29289	1.286	0.0143053
Solyc01g088000.4.1	S-adenosyl-L-methionine-dependent methyltransferases superfamily protein (AHRD V3.3 Q8RXT8_ARATH)	--	29.853	39.2	46	7	7	7	5	5	3	4	4	4	5	6	6	4	5	5	5	6	6	4	5	5	5	6	6	4	5	5	25242	27801	22567	33509	30736	32910	0.836012	0.920766	0.747417	1.10981	1.01797	1.08998	1.285	0.0181893
Solyc06g051010.1.1	Peptide-N4-(N-acetyl-beta-glucosaminyl)asparagine amidase A (AHRD V3.3 A0A200PX65_9MAGN)	--	66.279	13.1	27	5	5	5	3	3	3	2	1	2	4	3	4	3	3	3	4	3	4	3	3	3	4	3	4	3	3	3	67710	65589	60180	156700	40440	51077	1.08235	1.04845	0.961986	2.50487	0.646439	0.816473	1.283	0.886431
Solyc02g081380.3.1	Ras-related protein Rab-5C (AHRD V3.3 A0A2G3A9R5_CAPAN)	--	21.817	28.5	31	5	2	4	2	4	3	4	1	4	3	5	4	5	3	5	1	2	1	2	0	2	2	4	3	4	2	4	30485	42112	36746	45974	47574	46634	0.707945	0.977956	0.853343	1.06764	1.1048	1.08297	1.282	0.0524785
Solyc11g005080.1.1	Protein TolB (AHRD V3.3 A0A1J3FFV4_NOCCA)	--	75.124	22.5	89	10	10	10	7	6	8	5	9	7	9	8	10	8	10	9	9	8	10	8	10	9	9	8	10	8	10	9	83338	80198	80350	103220	102550	106720	0.878432	0.845334	0.846937	1.088	1.08094	1.12489	1.281	0.000146422
Solyc02g085700.1.1	geranylgeranyl pyrophosphate synthetase	--	39.251	30.8	97	9	8	9	4	8	8	7	9	9	7	8	8	8	9	9	7	7	7	7	8	8	7	8	8	8	9	9	135570	157330	146790	184900	183990	193800	0.706471	0.819865	0.76494	0.963535	0.958793	1.00991	1.28	0.00574259
Solyc04g080040.3.1	Auxilin-related protein 2 (AHRD V3.3 A0A2G3CQ94_CAPCH)	--	86.851	4.8	14	3	3	3	2	1	1	2	1	1	3	1	2	3	2	1	3	1	2	3	2	1	3	1	2	3	2	1	10533	0	11841	13152	15489	0	0.7454		0.837965	0.930742	1.09613		1.28	0.134875
Solyc03g123870.3.1	Exocyst complex component EXO84B (AHRD V3.3 A0A1U8FU49_CAPAN)	--	85.078	3.6	8	2	2	2	1	1	1	1	1	0	2	2	1	2	1	0	2	2	1	2	1	0	2	2	1	2	1	0	14049	10815	0	15878	0	0	1.03449	0.796353		1.16916			1.277
Solyc10g081470.2.1	lutescent-2	--	58.394	23.4	77	9	9	9	5	7	7	5	6	7	6	7	7	6	7	7	6	7	7	6	7	7	6	7	7	6	7	7	131770	133290	129410	167400	164340	171730	0.849189	0.858984	0.83398	1.07881	1.05909	1.10671	1.276	9.24329e-05
Solyc03g005470.3.1	HR-like lesion-inducing protein-related (AHRD V3.3 B6SJ11_MAIZE)	--	17.338	21.5	25	3	3	3	3	3	2	3	2	1	3	2	3	2	2	2	3	2	3	2	2	2	3	2	3	2	2	2	31624	42966	30478	30414	41242	62436	0.877988	1.19288	0.846171	0.844394	1.14501	1.73343	1.276	0.417473
Solyc07g064130.2.1	Polyubiquitin (AHRD V3.3 F1SY21_MESCR)	--	51.195	61.7	35	7	2	2	3	2	3	3	3	3	7	7	7	7	7	7	2	2	2	2	2	2	2	2	2	2	2	2	283680	259290	280350	347260	347620	352330	0.866823	0.792296	0.856647	1.0611	1.0622	1.07659	1.272	0.00107915
Solyc11g006060.3.1	Rubisco accumulation factor 1, chloroplastic (AHRD V3.11 tr|A0A2G2VFE2|A0A2G2VFE2_CAPBA)	--	49.766	43.3	232	20	20	20	18	19	17	22	20	18	19	20	19	20	19	20	19	20	19	20	19	20	19	20	19	20	19	20	974300	972780	954060	1213900	1228300	1237100	0.883089	0.881711	0.864744	1.10026	1.11331	1.12129	1.268	1.07886e-05
Solyc05g013510.4.1	Phosphate transporter (AHRD V3.3 Q6J2Q8_SOLTU)	--	56.514	20.5	44	7	7	7	3	3	2	4	4	2	6	5	5	7	6	4	6	5	5	7	6	4	6	5	5	7	6	4	70299	71952	72542	90198	91684	90180	0.862377	0.882654	0.889892	1.10648	1.12471	1.10626	1.267	2.66163e-05
Solyc08g082580.3.1	RNA polymerase II transcriptional coactivator KELP (AHRD V3.3 A0A2G2XK15_CAPBA)	--	19.94	21.7	26	3	3	3	2	3	3	2	3	1	2	3	3	3	3	1	2	3	3	3	3	1	2	3	3	3	3	1	32928	31322	32662	43316	38527	0	0.920531	0.875634	0.913095	1.21094	1.07706		1.267	0.0163327
Solyc09g031750.4.1	Phosphate transporter (AHRD V3.3 A0A2H4H6T0_MALDO)	--	56.262	3.7	14	2	2	2	2	0	1	2	2	2	2	2	2	2	2	2	2	2	2	2	2	2	2	2	2	2	2	2	28657	21899	27648	32356	31580	35161	1.04569	0.799091	1.00887	1.18067	1.15235	1.28302	1.267	0.0549561
Solyc04g056560.4.1	Protein phosphatase 2C family protein (AHRD V3.3 A0A2U1QE45_ARTAN)	--	43.785	10.7	9	3	3	3	1	2	1	2	0	0	1	2	1	2	2	1	1	2	1	2	2	1	1	2	1	2	2	1	0	14018	0	17756	0	0		0.88032		1.11506			1.267
Solyc10g044470.3.1	Chloride channel protein (AHRD V3.3 K4CZH2_SOLLC)	--	84.894	6	16	4	4	4	1	0	2	3	2	1	3	2	3	4	4	2	3	2	3	4	4	2	3	2	3	4	4	2	17015	18114	16648	22512	20690	22369	0.862757	0.918482	0.844148	1.14149	1.0491	1.13424	1.266	0.0031237
Solyc08g061090.3.1	Mitochondrial carrier protein (AHRD V3.3 A0A200PQF9_9MAGN)	--	42.794	12.3	29	5	5	5	1	3	4	3	2	2	5	4	5	5	4	5	5	4	5	5	4	5	5	4	5	5	4	5	38094	39337	40602	48941	50989	49435	0.846811	0.874442	0.902563	1.08793	1.13346	1.09892	1.265	0.000442884
Solyc01g106380.2.1	PMR5N domain-containing protein	--	20.215	24	39	4	4	4	3	3	3	3	4	3	3	3	4	3	4	3	3	3	4	3	4	3	3	3	4	3	4	3	30865	33427	31119	38930	38770	42931	0.811633	0.879004	0.818313	1.02371	1.01951	1.12892	1.264	0.00501468
Solyc02g069370.3.1	Ras-related protein Rab-5A (AHRD V3.3 A0A1U8FSC3_CAPAN)	--	21.655	27	20	4	2	2	2	2	1	2	2	2	4	4	4	4	4	4	2	2	2	2	2	2	2	2	2	2	2	2	40578	35294	44277	34887	57307	59532	0.89514	0.778576	0.976739	0.769598	1.26418	1.31326	1.263	0.318513
Solyc08g076210.3.1	Secretory carrier-associated membrane protein (AHRD V3.3 B7X6S6_TOBAC)	--	26.785	20.3	20	3	3	3	1	2	2	2	1	1	1	2	2	2	3	2	1	2	2	2	3	2	1	2	2	2	3	2	0	56400	49785	86593	58959	55517		0.872603	0.770258	1.33974	0.912195	0.858942	1.262	0.331024
Solyc08g076470.5.1	Glycerol-3-phosphate acyltransferase, chloroplastic (AHRD V3.11 tr|A0A2G3AFN0|A0A2G3AFN0_CAPAN)	--	56.372	67.2	296	24	24	24	25	19	21	28	24	25	23	23	22	24	24	23	23	23	22	24	24	23	23	23	22	24	24	23	309570	313950	317680	401320	392830	391550	0.785553	0.796667	0.806132	1.01837	0.99683	0.993582	1.26	2.77924e-05
Solyc09g064410.1.1	50S ribosomal protein L33, chloroplastic (AHRD V3.3 I6N977_DATST)	--	7.727	45.5	48	4	4	4	3	3	5	4	3	4	4	3	4	4	4	3	4	3	4	4	4	3	4	3	4	4	4	3	633740	622270	636890	795780	792460	794600	0.81307	0.798354	0.817111	1.02096	1.0167	1.01945	1.259	5.59649e-06
Solyc02g079100.3.1	Riboflavin kinase/FMN hydrolase (AHRD V3.3 A0A2U1MB96_ARTAN)	--	42.375	32.2	47	8	8	8	4	3	6	6	6	4	6	6	7	7	7	7	6	6	7	7	7	7	6	6	7	7	7	7	102740	100730	110280	133780	133160	128140	0.94349	0.925032	1.01273	1.22854	1.22284	1.17674	1.259	0.00166824
Solyc02g088110.4.1	Polypyrimidine tract-binding protein (AHRD V3.3 B6U4H8_MAIZE)	--	50.137	11.4	18	3	3	3	1	1	1	2	0	1	3	2	2	2	2	3	3	2	2	2	2	3	3	2	2	2	2	3	6842.7	8210.5	8958.7	10642	8739.9	10838	0.76683	0.920114	1.00396	1.1926	0.979441	1.21457	1.259	0.0923555
Solyc11g022540.3.1	Transmembrane 9 superfamily member (AHRD V3.3 A0A2G3CMH8_CAPCH)	--	66.627	10	25	5	4	4	3	4	1	2	3	1	4	5	5	3	5	4	3	4	4	2	4	3	3	4	4	2	4	3	41602	32906	22261	40446	41670	39744	1.09724	0.867883	0.587125	1.06675	1.09903	1.04823	1.259	0.224533
Solyc11g008120.3.1	Nuclear pore complex protein NUP88 (AHRD V3.3 A0A2G2YE72_CAPAN)	--	44.534	7.6	6	3	3	3	0	2	0	2	0	0	0	2	1	2	2	0	0	2	1	2	2	0	0	2	1	2	2	0	0	6580.1	0	8287.2	0	0		0.885178		1.11482			1.259
Solyc03g007670.4.1	defense signal transduction Sgt1-2	--	41.244	56.2	185	18	18	18	14	15	13	19	17	19	14	15	13	17	16	15	14	15	13	17	16	15	14	15	13	17	16	15	144540	140800	145650	179150	178580	184330	0.878115	0.855394	0.884859	1.08838	1.08492	1.11985	1.258	9.03067e-05
Solyc11g068730.2.1	Nitrilase (AHRD V3.3 G4VV63_CAMSI)	--	37.754	47.6	121	13	13	13	9	10	11	9	11	9	10	10	11	10	12	10	10	10	11	10	12	10	10	10	11	10	12	10	486400	489990	486120	615710	617220	603740	0.924337	0.931159	0.923805	1.17007	1.17294	1.14733	1.256	6.78289e-06
Solyc05g047690.3.1	Histone deacetylase complex subunit SAP18 (AHRD V3.3 Q6V9I5_SOLCH)	--	17.83	25	26	3	3	3	3	2	2	2	2	1	2	3	2	2	2	3	2	3	2	2	2	3	2	3	2	2	2	3	51890	53033	48518	63524	62491	66590	0.797741	0.815313	0.745901	0.976599	0.960718	1.02373	1.255	0.00227739
Solyc10g081180.2.1	RNA-binding protein (AHRD V3.3 Q941H9_TOBAC)	--	26.352	22.2	28	3	3	3	2	3	2	3	2	2	2	3	2	2	2	2	2	3	2	2	2	2	2	3	2	2	2	2	261760	390270	180130	317460	324430	402410	0.920966	1.37311	0.633762	1.11694	1.14146	1.41582	1.255	0.314877
Solyc07g052290.1.1	Membrane metalloprotease ARASP, chloroplastic (AHRD V3.3 A0A2G3AYX5_CAPCH)	--	48.091	22.5	67	8	8	8	6	6	3	7	6	6	7	7	7	7	7	7	7	7	7	7	7	7	7	7	7	7	7	7	86456	84825	80156	102740	106230	106420	0.933996	0.916376	0.865937	1.10991	1.14762	1.14967	1.254	0.00087222
Solyc07g054490.3.1	Secretory carrier-associated membrane protein (AHRD V3.3 A0A2G2Z3L9_CAPAN)	--	32.193	13.2	11	2	2	2	0	1	0	0	2	1	0	1	2	2	2	2	0	1	2	2	2	2	0	1	2	2	2	2	0	0	54720	74858	66430	64328			0.853694	1.16787	1.03638	1.00359	1.253
Solyc05g053470.3.1	60 kDa chaperonin (AHRD V3.3 Q8H903_ORYSJ)	--	61.126	63.7	293	30	21	30	20	22	26	25	26	28	26	28	25	27	27	29	18	19	17	19	19	20	26	28	25	27	27	29	1610300	1556900	1606600	2009400	1973200	1992600	0.923531	0.892906	0.921409	1.15242	1.13166	1.14279	1.252	4.92832e-05
Solyc09g083380.5.1	Histone H1 (AHRD V3.11 tr|A0A2G3CST5|A0A2G3CST5_CAPCH)	--	20.191	19.8	23	3	3	3	2	2	2	2	3	1	3	2	3	3	3	2	3	2	3	3	3	2	3	2	3	3	3	2	26410	27935	26376	36407	31746	32938	0.818422	0.86568	0.817368	1.12822	0.98378	1.02072	1.252	0.00770333
Solyc03g031700.5.1	Fe-S cluster assembly protein SufB (AHRD V3.11 tr|A0A1P8DZ57|A0A1P8DZ57_9SPHI)	--	61.281	36.1	164	15	8	15	12	12	14	13	13	14	14	13	14	14	14	15	8	6	7	7	7	8	14	13	14	14	14	15	145380	143480	142570	181070	175240	183360	0.843064	0.832045	0.826768	1.05003	1.01622	1.06331	1.251	0.000107929
Solyc11g066820.2.1	Glucomannan 4-beta-mannosyltransferase 2 (AHRD V3.3 A0A1U8HBW8_CAPAN)	--	60.275	11.6	12	5	4	5	2	2	3	1	0	1	2	2	4	2	1	2	2	2	3	2	1	2	2	2	4	2	1	2	38370	39978	340250	271150	0	77903	0.223142	0.232493	1.97873	1.57688		0.453047	1.251	0.609842
Solyc03g007240.3.1	spermine synthase,Pfam:PF01564	--	39.261	40.2	90	9	9	9	7	7	8	9	7	10	9	8	8	8	9	8	9	8	8	8	9	8	9	8	8	8	9	8	71254	72168	71794	89979	90099	88714	0.90501	0.916619	0.911869	1.14284	1.14436	1.12677	1.249	3.579e-06
Solyc02g065240.3.1	Methyl esterase.1	--	29.598	59.5	98	12	11	11	6	7	6	9	8	7	9	9	8	10	10	9	8	8	7	9	9	8	8	8	7	9	9	8	229570	237820	245150	299760	302720	287430	0.770867	0.79857	0.823183	1.00656	1.0165	0.965154	1.249	0.000849134
Solyc08g081730.5.1	Reticulon-like protein (AHRD V3.11 tr|A0A2G3DAU6|A0A2G3DAU6_CAPCH)	--	35.927	34.1	94	10	8	10	7	8	5	10	10	9	7	9	8	10	10	10	5	7	6	8	8	8	7	9	8	10	10	10	369050	385440	344620	474680	431860	465400	0.9277	0.968901	0.866289	1.19323	1.08559	1.1699	1.248	0.00696014
Solyc05g007500.4.1	CAAX amino terminal protease family protein (AHRD V3.3 A0A2U1P5P7_ARTAN)	--	36.073	8.4	27	3	3	3	4	2	2	1	3	4	3	3	2	2	3	3	3	3	2	2	3	3	3	3	2	2	3	3	27709	32054	28591	34872	38955	36433	0.847165	0.980007	0.874131	1.06616	1.191	1.11389	1.248	0.0153017
Solyc09g092500.1.1	UDP-glycosyltransferase 75.1	--	52.739	34.3	94	12	12	12	5	6	5	7	8	7	8	8	7	10	9	9	8	8	7	10	9	9	8	8	7	10	9	9	50095	49108	50923	63341	62100	61808	0.682135	0.668696	0.69341	0.862504	0.845606	0.841629	1.247	6.80953e-05
Solyc03g013240.5.1	lysine-tRNA ligase Chr3:16831-18782 REVERSE LENGTH=455 201606 (AHRD V3.11 AT3G01060.1)	--	49.775	33.9	66	13	13	13	5	6	4	9	8	5	8	9	10	12	10	10	8	9	10	12	10	10	8	9	10	12	10	10	42179	48784	44126	60543	57248	50616	0.872904	1.0096	0.913197	1.25295	1.18476	1.04751	1.247	0.0322549
Solyc01g086740.3.1	Chaperone protein dnaJ (AHRD V3.3 B6TA99_MAIZE)	--	47.988	10.6	15	3	3	3	1	1	1	3	2	1	3	1	1	3	2	2	3	1	1	3	2	2	3	1	1	3	2	2	34971	0	0	38528	45338	47000	0.845948			0.931992	1.09672	1.13693	1.247
Solyc09g010440.3.1	Actin-depolymerizing factor (AHRD V3.3 Q1EMP8_PLAMJ)	--	16.008	45.3	26	4	3	3	2	2	2	2	2	2	4	4	4	4	4	4	3	3	3	3	3	3	3	3	3	3	3	3	264700	258150	256610	326510	320420	324190	0.905473	0.883067	0.877799	1.11691	1.09608	1.10897	1.246	3.66489e-05
Solyc02g030480.4.1	Alcohol dehydrogenase superfamily (AHRD V3.3 A0A200Q008_9MAGN)	--	39.526	35.6	74	9	9	9	6	7	6	5	5	6	7	8	7	7	7	7	7	8	7	7	7	7	7	8	7	7	7	7	27676	28892	28157	36617	35620	33229	0.699786	0.730532	0.711948	0.925858	0.900649	0.840193	1.245	0.00226763
Solyc12g005190.3.1	Protein phosphatase 2C family protein (AHRD V3.3 A0A2U1NN53_ARTAN)	--	40.37	22.5	25	5	5	5	1	1	2	4	1	3	2	2	2	4	2	3	2	2	2	4	2	3	2	2	2	4	2	3	15720	10609	14866	18265	15600	17411	1.03701	0.699848	0.980672	1.2049	1.02909	1.14856	1.245	0.153291
Solyc03g121480.3.1	Thioredoxin-like 2, chloroplastic (AHRD V3.3 A0A2G2XXH1_CAPAN)	--	22.482	15.7	18	4	3	3	0	2	2	3	1	1	3	4	4	4	3	2	2	3	3	3	2	1	2	3	3	3	2	1	27323	40765	38399	49030	39376	0	0.761034	1.13544	1.06954	1.36564	1.09675		1.245	0.295154
Solyc02g086330.5.1	HEAT repeat-containing protein-like (AHRD V3.11 tr|Q5QMW8|Q5QMW8_ORYSJ)	--	122.31	2.9	7	2	2	2	1	0	1	1	0	1	2	2	2	2	2	2	2	2	2	2	2	2	2	2	2	2	2	2	23273	0	11185	14849	0	28034	1.03619		0.497993	0.661126		1.24816	1.245	0.676169
Solyc01g105680.4.1	Phototropic-responsive NPH3 family protein (AHRD V3.3 A0A2U1PJR6_ARTAN)	--	75.558	6.4	5	3	3	3	0	0	0	1	0	1	0	0	2	2	0	2	0	0	2	2	0	2	0	0	2	2	0	2	0	0	19350	0	0	24079			0.823463			1.02471	1.244
Solyc07g041920.5.1	Cysteine protease (AHRD V3.11 tr|Q9LRI2|Q9LRI2_TOBAC)	--	39.144	32	101	8	7	8	7	7	7	9	9	8	8	8	8	8	7	8	7	7	7	7	6	7	8	8	8	8	7	8	443540	444520	459040	559750	563920	550290	0.724142	0.725742	0.749448	0.913871	0.920679	0.898427	1.243	8.101e-05
Solyc01g105340.4.1	Chaperone protein DnaJ (AHRD V3.3 A0A2G2VAL8_CAPBA)	--	37.664	56.9	226	19	19	19	22	17	15	22	21	18	16	16	15	19	18	17	16	16	15	19	18	17	16	16	15	19	18	17	336240	321120	322520	412770	409370	395210	0.9116	0.870608	0.874403	1.11909	1.10987	1.07148	1.242	0.000394807
Solyc07g062400.3.1	Multiprotein bridging factor.1	--	15.402	58.6	67	7	3	7	8	5	4	5	6	6	7	6	6	4	7	7	3	2	3	1	3	3	7	6	6	4	7	7	145540	176780	171290	206510	197050	209680	0.774781	0.941087	0.911861	1.09935	1.04899	1.11623	1.242	0.0251033
Solyc07g008190.5.1	nuclear pore complex protein NUP1 (AHRD V3.11 tr|A0A2I4F569|A0A2I4F569_9ROSI)	--	85.286	5.7	11	3	3	3	1	2	1	1	0	1	1	2	2	2	1	1	1	2	2	2	1	1	1	2	2	2	1	1	0	17342	17140	21417	0	0		0.880891	0.870631	1.08788			1.242
Solyc01g111020.3.1	Pentatricopeptide repeat-containing protein MRL1, chloroplastic (AHRD V3.3 A0A2G2W9F4_CAPBA)	--	128.42	26.1	169	21	21	21	13	15	13	15	14	17	17	20	18	20	18	19	17	20	18	20	18	19	17	20	18	20	18	19	44242	41481	46323	53588	55401	54813	0.856211	0.802778	0.896485	1.03708	1.07217	1.06079	1.24	0.00295176
Solyc03g025990.1.1	6-phospho-3-hexuloisomerase (AHRD V3.3 A0A2P8I231_9PSEU)	--	21.485	18.7	35	2	2	2	4	4	3	4	3	2	2	2	2	2	2	2	2	2	2	2	2	2	2	2	2	2	2	2	38886	38439	30756	44747	36023	53243	1.03381	1.02193	0.817668	1.18963	0.957695	1.4155	1.24	0.201754
Solyc04g007410.4.1	transmembrane protein (AHRD V3.3 AT3G45050.4)	--	15.814	16.7	21	2	2	2	2	1	1	2	2	2	2	1	1	2	2	2	2	1	1	2	2	2	2	1	1	2	2	2	39580	0	0	51250	45647	50213	0.692716			0.896961	0.798899	0.878811	1.239
Solyc12g008700.3.1	40S ribosomal protein S30 (AHRD V3.3 F2EKP2_HORVV)	--	6.9311	17.7	16	2	2	2	1	1	1	1	2	2	2	2	2	2	2	2	2	2	2	2	2	2	2	2	2	2	2	2	275760	278970	259270	331340	339860	336850	0.816248	0.82575	0.767438	0.980765	1.00598	0.997075	1.238	0.000858562
Solyc09g061620.3.1	Vesicle-associated membrane protein (AHRD V3.3 A0A1U8H291_CAPAN)	--	24.748	17.3	11	4	2	2	0	1	0	1	2	0	4	3	2	4	4	3	2	1	1	2	2	1	2	1	1	2	2	1	13702	0	0	19311	14618	0	0.87908			1.23894	0.937848		1.238
Solyc07g006030.4.1	Tetratricopeptide repeat (TPR)-like superfamily protein (AHRD V3.3 A0A2U1MFU8_ARTAN)	--	201.19	51.3	788	78	64	78	62	57	60	68	70	67	65	66	69	72	71	68	53	52	56	59	57	55	65	66	69	72	71	68	326240	319700	316870	398850	393260	399050	0.884813	0.867075	0.8594	1.08174	1.06658	1.08228	1.237	2.72709e-05
Solyc05g041200.5.1	4-hydroxyphenylpyruvate dioxygenase (AHRD V3.11 tr|A0A2G2WSP4|A0A2G2WSP4_CAPBA)	--	37.031	37.5	53	8	7	7	4	6	3	2	5	6	6	7	7	7	7	7	5	6	6	6	6	6	5	6	6	6	6	6	64678	64029	65904	84693	75705	80293	0.982965	0.973101	1.0016	1.28715	1.15055	1.22028	1.237	0.00321168
Solyc01g091730.3.1	Peroxisomal membrane protein 11E (AHRD V3.3 A0A1U8GV12_CAPAN)	--	25.805	36.6	31	6	5	5	3	4	4	2	4	1	6	5	6	5	5	4	5	4	5	4	4	3	5	4	5	4	4	3	200950	216210	215210	241970	250680	289540	0.896315	0.96438	0.95992	1.07928	1.11813	1.29146	1.237	0.0245542
Solyc11g069490.3.1	SIT4 phosphatase-associated family protein (AHRD V3.3 A0A2U1PT03_ARTAN)	--	93.741	8.7	16	5	5	5	3	2	1	2	1	1	4	3	2	3	3	2	4	3	2	3	3	2	4	3	2	3	3	2	8234.7	8525.3	7522.3	13534	6487.1	0	1.02256	1.05865	0.934099	1.68062	0.805551		1.237	0.632225
Solyc03g118340.3.1	ATP-dependent Clp protease ATP-binding subunit ClpC (AHRD V3.3 A0A327YAA3_9BACI)	--	102.6	54.2	95	46	10	10	7	9	7	8	7	8	44	42	43	43	45	46	10	9	9	10	9	10	10	9	9	10	9	10	146400	144160	138620	177910	178160	173900	0.875097	0.861707	0.828592	1.06344	1.06494	1.03948	1.235	0.000305221
Solyc10g081650.2.1	carotenoid isomerase	--	67.455	28.8	128	14	14	14	13	9	13	10	12	12	12	9	11	11	11	13	12	9	11	11	11	13	12	9	11	11	11	13	77711	73078	71700	91886	92337	90492	0.860369	0.809075	0.793818	1.01731	1.0223	1.00187	1.235	0.00107819
Solyc12g013870.3.1	RNA-binding S4 domain-containing protein (AHRD V3.3 A0A2U1NIP7_ARTAN)	--	35.187	25.4	49	7	7	7	3	4	4	2	4	4	5	5	5	3	5	5	5	5	5	3	5	5	5	5	5	3	5	5	35933	35499	35353	43317	44646	43836	0.915226	0.904172	0.900453	1.1033	1.13715	1.11652	1.234	3.08183e-05
Solyc03g083570.3.1	Protein LOW PSII ACCUMULATION 2, chloroplastic (AHRD V3.3 A0A2G3CVQ8_CAPCH)	--	20.475	20.4	34	4	4	4	2	2	2	3	3	5	3	4	4	4	4	4	3	4	4	4	4	4	3	4	4	4	4	4	121040	116600	116980	145870	146690	145080	0.906231	0.872989	0.875834	1.09213	1.09827	1.08622	1.234	6.9939e-05
Solyc02g077970.5.1	Late embryogenesis abundant protein (AHRD V3.11 tr|A0A200PQ87|A0A200PQ87_9MAGN)	--	30.822	11.2	17	3	3	3	3	1	2	2	2	2	3	2	2	3	3	3	3	2	2	3	3	3	3	2	2	3	3	3	26165	27169	26133	33330	33122	31602	0.950249	0.986712	0.949087	1.21046	1.20291	1.14771	1.234	0.00057144
Solyc06g083380.3.1	Acyl-[acyl-carrier-protein] hydrolase (AHRD V3.3 A0A2G2WN18_CAPBA)	--	41.824	18.2	41	7	7	7	1	4	3	5	5	2	6	7	6	7	7	6	6	7	6	7	7	6	6	7	6	7	7	6	54118	50261	52875	65899	66873	61249	0.867796	0.805948	0.847864	1.05671	1.07233	0.982143	1.234	0.00383318
Solyc05g015310.3.1	Small ribosomal subunit biogenesis GTPase RsgA (AHRD V3.3 B2J3J5_NOSP7)	--	54.991	12.1	21	5	5	5	1	1	1	1	2	0	3	5	5	4	5	3	3	5	5	4	5	3	3	5	5	4	5	3	30838	27333	28444	35115	35574	36193	0.902701	0.800101	0.832623	1.0279	1.04133	1.05946	1.234	0.00443933
Solyc02g063150.3.1	RuBP carboxylase small subunit	--	20.307	89.5	133	17	10	10	11	10	10	12	13	12	13	12	12	15	16	14	7	6	6	9	10	8	7	6	6	9	10	8	15493000	15032000	15062000	19232000	18732000	18224000	0.923352	0.895877	0.897665	1.14619	1.11639	1.08611	1.233	0.000339309
Solyc12g019300.2.1	Acetolactate synthase small subunit chloroplastic-like (AHRD V3.3 A0A2K3NNG6_TRIPR)	--	12.305	46.4	25	4	3	3	2	2	2	3	2	1	3	3	3	4	4	4	2	2	2	3	3	3	2	2	2	3	3	3	99030	108440	102490	126440	135030	120780	0.831527	0.91054	0.86058	1.06168	1.13381	1.01415	1.233	0.00745864
Solyc10g006400.3.1	Tryptophan synthase beta chain (AHRD V3.3 B2J8R2_NOSP7)	--	50.913	36.3	147	14	4	14	13	14	14	13	10	12	12	12	12	11	9	12	3	4	4	3	3	3	12	12	12	11	9	12	327610	334540	330910	405830	408280	408270	0.846995	0.864912	0.855527	1.04922	1.05556	1.05553	1.231	5.25788e-06
Solyc03g117950.3.1	ATP-dependent Clp protease ATP-binding subunit-like protein chloroplastic (AHRD V3.3 A0A2P6U503_CHLSO)	--	105.71	13.1	36	8	8	8	3	1	3	5	3	4	4	6	6	6	4	5	4	6	6	6	4	5	4	6	6	6	4	5	26429	19809	22744	26617	30848	27432	1.0219	0.765935	0.87942	1.02917	1.19277	1.06069	1.231	0.0881167
Solyc02g082760.3.1	ethylene-responsive catalase	--	56.896	65	472	29	21	29	41	41	39	41	39	39	28	29	27	29	29	27	20	21	20	21	21	19	28	29	27	29	29	27	3661400	3644600	3645200	4459900	4512900	4481400	0.904388	0.900238	0.900387	1.10162	1.11471	1.10693	1.229	6.56904e-07
Solyc11g012820.2.1	Replication factor C subunit 4 (AHRD V3.3 A0A2G2WYH3_CAPBA)	--	37.61	6.8	20	2	2	2	2	1	2	2	1	0	2	1	2	2	1	1	2	1	2	2	1	1	2	1	2	2	1	1	25937	0	22709	29881	0	0	1.06859		0.935596	1.23108			1.229
Solyc04g007960.4.1	Caleosin (AHRD V3.3 A0A200QL80_9MAGN)	--	22.013	29.5	36	5	5	5	2	3	4	3	2	2	4	4	5	4	4	5	4	4	5	4	4	5	4	4	5	4	4	5	51702	55465	50337	66149	63925	63326	0.927796	0.995324	0.903301	1.18705	1.14714	1.13639	1.228	0.00293425
Solyc09g015360.5.1	Chaperone protein DnaJ (AHRD V3.11 tr|A0A1J3HP96|A0A1J3HP96_NOCCA)	--	32.329	15.5	13	3	3	3	2	1	1	2	0	1	3	3	2	3	2	2	3	3	2	3	2	2	3	3	2	3	2	2	22023	24789	0	28736	0	0	0.798041	0.898272		1.0413			1.228
Solyc06g048540.3.1	Fe-S cluster assembly ATP-binding protein (AHRD V3.3 A0A2T0UUS9_9GAMM)	--	34.017	34.3	130	10	10	10	11	12	11	10	8	13	10	10	10	9	10	10	10	10	10	9	10	10	10	10	10	9	10	10	355280	351070	348470	438330	426470	429520	0.852479	0.842378	0.836139	1.05175	1.0233	1.03062	1.227	3.32441e-05
Solyc02g085950.5.1	Ribulose bisphosphate carboxylase small chain (AHRD V3.11 tr|A0A2G2XBI7|A0A2G2XBI7_CAPBA)	--	20.213	82.2	58	18	4	4	4	4	5	4	5	6	15	16	15	15	15	16	3	4	4	4	4	4	3	4	4	4	4	4	407930	467450	416310	551900	515680	517530	0.882906	1.01173	0.901044	1.19451	1.11612	1.12012	1.227	0.0125505
Solyc01g094720.3.1	Phosphate transporter (AHRD V3.3 A0A2H4H6T0_MALDO)	--	66.76	15.5	39	8	8	8	4	4	4	2	2	3	7	7	6	6	7	6	7	7	6	6	7	6	7	7	6	6	7	6	59855	57966	65686	80166	72970	71590	0.847857	0.821099	0.930454	1.13556	1.03363	1.01408	1.225	0.0167364
Solyc11g010300.2.1	3,4-dihydroxy-2-butanone 4-phosphate synthase (AHRD V3.3 A0A147KHG0_9ACTN)	--	60.161	39.4	117	17	13	13	7	11	8	10	10	10	16	15	13	14	14	15	12	11	9	11	11	11	12	11	9	11	11	11	98893	98312	98937	120620	118320	123430	0.822987	0.818152	0.823353	1.0038	0.984658	1.02718	1.224	8.33914e-05
Solyc09g008920.3.1	Geranylgeranyl pyrophosphate synthase (AHRD V3.3 Q8LAW5_ARATH)	--	36.46	49.1	129	13	13	13	8	12	10	11	10	10	11	12	13	13	12	11	11	12	13	13	12	11	11	12	13	13	12	11	203180	211900	196490	254470	248480	245840	0.817113	0.852182	0.790209	1.02338	0.999293	0.988676	1.224	0.00109265
Solyc03g111940.2.1	Cytochrome P450 71A6 (AHRD V3.3 A0A2G2ZZC6_CAPAN)	--	56.507	17.8	38	7	5	7	3	2	3	3	4	5	6	4	5	5	6	6	5	2	3	4	4	4	6	4	5	5	6	6	20974	19815	22908	27113	24811	25972	0.824401	0.778846	0.900419	1.0657	0.975218	1.02085	1.223	0.0148581
Solyc09g076020.3.1	Imidazoleglycerol-phosphate dehydratase (AHRD V3.3 A0A2G3CT70_CAPCH)	--	31.788	13.5	40	4	4	4	3	4	4	3	3	3	4	3	4	3	4	2	4	3	4	3	4	2	4	3	4	3	4	2	50845	51875	45648	57115	63536	60820	0.999482	1.01973	0.897323	1.12273	1.24896	1.19556	1.223	0.0159456
Solyc09g014760.4.1	Chlorophyll synthase, chloroplastic (AHRD V3.3 A0A2G3BKC1_CAPCH)	--	26.894	10.1	21	2	2	2	2	2	2	1	2	2	2	2	2	2	2	2	2	2	2	2	2	2	2	2	2	2	2	2	125290	109720	125580	154670	146540	139840	0.92917	0.8137	0.93132	1.14706	1.08676	1.03707	1.223	0.0190899
Solyc04g056540.3.1	Riboflavin biosynthesis protein RibD (AHRD V3.3 A0A1Y1HVZ2_KLENI)	--	65.512	10.8	33	4	4	4	3	2	2	3	4	2	4	4	4	4	4	4	4	4	4	4	4	4	4	4	4	4	4	4	34027	35745	35301	48796	38379	41345	0.878475	0.922829	0.911366	1.25977	0.990831	1.0674	1.223	0.0534712
Solyc11g020300.2.1	Protein TIC 40, chloroplastic (AHRD V3.3 A0A2G2ZN43_CAPAN)	--	47.798	43.8	235	19	19	19	20	17	18	16	21	24	18	16	16	17	16	19	18	16	16	17	16	19	18	16	16	17	16	19	428230	428540	422160	517760	521170	524010	0.897573	0.898223	0.884851	1.08523	1.09238	1.09833	1.222	4.74656e-06
Solyc10g006530.4.1	Photosynthetic NDH subcomplex L 3 (AHRD V3.3 A0A0F7CYJ0_9ROSI)	--	16.296	26	42	3	3	3	1	4	3	4	3	4	3	3	3	3	3	2	3	3	3	3	3	2	3	3	3	3	3	2	164410	172970	172950	186050	208400	229030	0.828231	0.871352	0.871252	0.937244	1.04983	1.15376	1.222	0.03433
Solyc02g086458.2.1	titin isoform X2 (AHRD V3.11 XP_010316302.1)	--	159.75	12.8	60	13	13	13	6	4	4	5	6	5	8	7	5	9	9	8	8	7	5	9	9	8	8	7	5	9	9	8	32291	34806	38385	46440	44409	38099	0.72107	0.77723	0.857151	1.03702	0.991669	0.850764	1.222	0.0626962
Solyc06g009020.2.1	Glutathione S-transferase (AHRD V3.3 A0A2G3C3Q3_CAPCH)	--	23.723	72.3	227	13	13	13	19	18	23	19	22	20	12	11	12	13	12	12	12	11	12	13	12	12	12	11	12	13	12	12	591550	594450	602010	722630	735990	723970	0.94836	0.95301	0.96513	1.1585	1.17992	1.16065	1.221	1.40556e-05
Solyc03g007810.3.1	Pyruvate kinase (AHRD V3.3 A0A2G3CWU0_CAPCH)	--	63.455	35.6	176	16	13	16	11	14	15	14	14	16	14	15	15	14	15	15	11	12	12	11	12	12	14	15	15	14	15	15	167330	164280	166530	210430	199210	198770	0.817587	0.802684	0.813678	1.02818	0.973355	0.971205	1.221	0.000506973
Solyc09g075710.1.1	Alpha/beta-Hydrolases superfamily protein (AHRD V3.3 A0A2U1KC75_ARTAN)	--	36.804	27.2	60	6	6	6	5	3	6	6	4	6	6	6	6	6	6	6	6	6	6	6	6	6	6	6	6	6	6	6	61661	62048	64424	78642	76262	74736	0.84064	0.845916	0.878308	1.07215	1.0397	1.0189	1.221	0.00058795
Solyc03g082970.4.1	Plastid transcriptionally active protein 7 (AHRD V3.3 A0A2K3PR76_TRIPR)	--	19.314	38.3	30	7	7	7	3	0	2	3	3	2	5	5	6	4	5	5	5	5	6	4	5	5	5	5	6	4	5	5	70880	61829	65574	80607	80250	81149	0.954375	0.832506	0.882932	1.08535	1.08054	1.09264	1.221	0.0071856
Solyc02g071150.3.1	Double-stranded DNA-binding family protein (AHRD V3.3 B4FN06_MAIZE)	--	14.762	35.9	33	4	4	4	2	2	3	4	4	2	2	4	3	4	2	3	2	4	3	4	2	3	2	4	3	4	2	3	54498	50790	58350	70578	61737	67469	0.956265	0.891201	1.02385	1.23842	1.08329	1.18386	1.221	0.02365
Solyc10g085830.2.1	O-methyltransferase, putative (AHRD V3.3 B9S0A7_RICCO)	--	40.204	46.8	151	14	14	14	14	11	13	13	14	14	12	11	12	12	13	13	12	11	12	12	13	13	12	11	12	12	13	13	179470	179590	196380	220460	228720	228390	0.938025	0.938652	1.02641	1.15227	1.19544	1.19371	1.22	0.00346262
Solyc02g080620.3.1	Arogenate dehydratase (AHRD V3.3 A0A1U8FWM0_CAPAN)	--	44.407	18.2	13	5	5	5	1	1	2	0	1	1	3	2	4	2	3	2	3	2	4	2	3	2	3	2	4	2	3	2	14788	13310	14437	16627	17913	0	0.863236	0.776959	0.842747	0.970586	1.04566		1.218	0.0283553
Solyc10g086580.2.1	Ribulose bisphosphate carboxylase/oxygenase activase, chloroplastic (AHRD V3.3 RCA_SOLPN)	--	47.734	80.9	1502	39	14	39	131	129	129	129	122	123	36	37	35	39	38	38	12	13	11	14	13	13	36	37	35	39	38	38	32966000	32275000	33078000	39512000	39988000	40184000	0.859784	0.841763	0.862706	1.03051	1.04293	1.04804	1.217	2.8036e-05
Solyc05g015220.3.1	Mannosyl-oligosaccharide glucosidase GC.1	--	85.267	3.3	3	2	2	2	0	1	1	1	0	0	1	2	1	2	1	1	1	2	1	2	1	1	1	2	1	2	1	1	0	11046	0	13444	0	0		0.902082		1.09792			1.217
Solyc06g081980.1.1	Pyridoxal 5'-phosphate synthase pdxS subunit (AHRD V3.3 U9T0K3_RHIID)	--	33.16	39.5	218	12	12	12	17	17	18	20	17	21	12	11	12	11	11	12	12	11	12	11	11	12	12	11	12	11	11	12	1330800	1311300	1315400	1621400	1623400	1567300	0.850338	0.837878	0.840498	1.03602	1.0373	1.00145	1.216	9.37452e-05
Solyc07g062060.3.1	Peptide methionine sulfoxide reductase MsrB (AHRD V3.3 A0A2Z5A926_9PSED)	--	22.872	51.7	110	9	9	9	8	9	4	11	12	9	9	9	7	9	8	9	9	9	7	9	8	9	9	9	7	9	8	9	380590	384050	385940	474070	473390	451130	0.844108	0.851782	0.855974	1.05144	1.04993	1.00056	1.216	0.000315434
Solyc01g107330.5.1	SWIB domain-containing protein (AHRD V3.11 tr|A0A1Q3C0F4|A0A1Q3C0F4_CEPFO)	--	20.744	31.6	80	8	8	8	6	7	8	8	5	7	7	8	7	8	7	8	7	8	7	8	7	8	7	8	7	8	7	8	201710	204860	218320	254040	253040	253040	0.833096	0.846106	0.901699	1.04923	1.0451	1.0451	1.216	0.00126063
Solyc04g077500.4.1	transmembrane protein (AHRD V3.3 AT1G44920.1)	--	30.381	13.9	31	3	3	3	2	3	3	3	2	3	3	3	3	3	3	3	3	3	3	3	3	3	3	3	3	3	3	3	81229	88680	80891	107040	97227	100830	0.846173	0.923791	0.842652	1.11505	1.01283	1.05036	1.216	0.00878566
Solyc11g068430.3.1	Ferredoxin (AHRD V3.3 K4DA01_SOLLC)	--	13.328	33.1	24	2	2	2	3	2	2	2	2	1	2	1	2	2	2	1	2	1	2	2	2	1	2	1	2	2	2	1	106560	0	110180	129780	133560	0	0.771514		0.797724	0.939631	0.966999		1.215	0.0125454
Solyc04g011690.5.1	Cytochrome (AHRD V3.11 tr|A0A2G3CDZ6|A0A2G3CDZ6_CAPCH)	--	57.789	9.4	13	4	4	4	3	1	0	1	1	1	3	4	1	2	3	2	3	4	1	2	3	2	3	4	1	2	3	2	15887	25358	0	26252	23525	25408	0.545652	0.870941		0.901646	0.807985	0.872658	1.215	0.305414
Solyc06g083770.5.1	Glutathione S-transferase (AHRD V3.11 tr|A0A200RBA5|A0A200RBA5_9MAGN)	--	46.374	33.3	87	10	10	10	9	6	7	7	8	5	9	9	10	10	10	10	9	9	10	10	10	10	9	9	10	10	10	10	83259	88292	86418	105290	105240	102600	0.84847	0.89976	0.880662	1.07298	1.07247	1.04557	1.214	0.000535475
Solyc06g066060.3.1	CGI-144	--	46.498	57.6	20	18	4	4	1	2	1	1	2	1	18	15	18	17	18	17	4	2	4	4	4	3	4	2	4	4	4	3	51493	69349	48589	41589	81369	82675	0.64638	0.870522	0.609927	0.522057	1.02141	1.0378	1.214	0.561456
Solyc11g068820.3.1	50S ribosomal protein L27 (AHRD V3.3 Q8LEF5_ARATH)	--	22.603	18.9	64	4	4	4	5	7	5	5	5	4	4	4	4	4	4	4	4	4	4	4	4	4	4	4	4	4	4	4	518900	517460	493760	630230	609340	617070	0.860077	0.85769	0.818407	1.04461	1.00998	1.02279	1.213	0.000509518
Solyc01g103450.3.1	70 kDa heat shock protein (AHRD V3.3 Q2QV45_ORYSJ)	--	74.896	59.7	585	40	30	40	45	49	45	52	50	51	39	39	38	39	40	40	29	29	28	30	30	30	39	39	38	39	40	40	5080900	5033200	5046600	6097200	6069000	6194600	0.895034	0.886631	0.888992	1.07406	1.06909	1.09122	1.211	9.50657e-06
Solyc09g076040.3.1	XS domain (AHRD V3.3 A0A200Q4P1_9MAGN)	--	56.522	19.7	50	8	8	8	4	4	4	6	6	6	5	6	5	6	6	7	5	6	5	6	6	7	5	6	5	6	6	7	29183	27402	29354	32829	33949	37272	0.912991	0.857272	0.918341	1.02706	1.0621	1.16606	1.211	0.0123125
Solyc11g007540.2.1	Cytochrome P450 (AHRD V3.3 A0A346CEB0_TANCI)	--	57.459	14.1	32	5	5	5	3	2	1	2	3	2	4	3	1	4	4	3	4	3	1	4	4	3	4	3	1	4	4	3	22257	23863	0	25665	27701	30340	0.818442	0.877498		0.943762	1.01863	1.11567	1.21	0.0682643
Solyc05g007810.3.1	KH domain-containing protein (AHRD V3.3 A0A2I0VIG3_9ASPA)	--	57.175	24.6	72	9	9	9	8	5	6	7	6	6	7	8	8	9	7	8	7	8	8	9	7	8	7	8	8	9	7	8	28533	34818	30021	37262	38544	37047	0.86895	1.06035	0.914266	1.13478	1.17383	1.12824	1.209	0.0340459
Solyc12g006805.2.1	SOUL heme-binding family protein (AHRD V3.11 tr|Q8VZ90|Q8VZ90_ARATH)	--	47.981	49	153	15	15	15	13	11	14	14	14	11	13	13	14	14	13	14	13	13	14	14	13	14	13	13	14	14	13	14	156590	155140	155130	186880	186180	190790	0.863853	0.855854	0.855799	1.03095	1.02709	1.05252	1.208	2.13007e-05
Solyc06g069170.4.1	AT-rich interactive domain protein (AHRD V3.3 AT1G73885.1)	--	22.158	15.6	50	2	2	2	4	4	4	4	3	4	2	2	2	2	2	2	2	2	2	2	2	2	2	2	2	2	2	2	387340	392160	378370	470630	476070	451500	0.860689	0.871399	0.840757	1.04576	1.05785	1.00326	1.208	0.000605758
Solyc04g051800.3.1	ABC transporter-like (AHRD V3.3 A0A200QC97_9MAGN)	--	78.753	32.4	123	16	16	16	12	10	8	13	11	11	15	14	13	15	12	13	15	14	13	15	12	13	15	14	13	15	12	13	211560	227680	201350	263190	264800	246060	0.914976	0.984693	0.870819	1.13827	1.14523	1.06418	1.208	0.0112999
Solyc00g500207.1.1	30S ribosomal protein S14, chloroplastic (AHRD V3.3 A0A2G2X601_CAPBA)	--	14.479	32	76	4	4	4	6	6	6	7	6	7	4	4	4	4	4	4	4	4	4	4	4	4	4	4	4	4	4	4	564980	548660	555730	677520	670120	667670	0.853928	0.829261	0.839947	1.02402	1.01284	1.00914	1.207	3.9077e-05
Solyc03g114340.3.1	1-deoxy-D-xylulose-5-phosphate reductoisomerase	--	51.497	60.8	276	22	22	22	24	20	25	23	25	25	21	20	22	22	22	22	21	20	22	22	22	22	21	20	22	22	22	22	756190	737170	720960	909180	867790	896460	0.895366	0.872845	0.853652	1.07651	1.0275	1.06145	1.207	0.000642004
Solyc09g031650.3.1	Mediator of RNA polymerase II transcription subunit 12-like protein (AHRD V3.3 A0A2K3MW60_TRIPR)	--	147.79	12.6	51	12	12	12	2	3	4	4	5	5	7	6	7	7	9	8	7	6	7	7	9	8	7	6	7	7	9	8	22344	23332	22551	26832	28682	26754	0.783766	0.818423	0.791027	0.941193	1.00609	0.938457	1.206	0.00206399
Solyc03g112060.3.1	Quinolinate synthase, chloroplastic (AHRD V3.3 A0A2G3CY80_CAPCH)	--	80.957	28.6	190	17	17	17	15	17	15	14	17	15	16	16	17	17	17	17	16	16	17	17	17	17	16	16	17	17	17	17	139190	138480	140290	166020	167930	169560	0.850617	0.846278	0.857339	1.01458	1.02625	1.03621	1.205	1.30839e-05
Solyc06g064550.3.1	Aspartokinase-homoserine dehydrogenase (AHRD V3.3 O63067_SOYBN)	--	100.72	61.6	337	36	31	36	26	23	29	26	29	30	31	27	33	32	31	30	26	23	29	28	26	27	31	27	33	32	31	30	267550	260400	265460	313490	316460	326300	0.870053	0.846802	0.863256	1.01945	1.0291	1.0611	1.205	0.0002115
Solyc10g007060.4.1	Phenylalanine--tRNA ligase alpha subunit (AHRD V3.3 A0A2G2XXC1_CAPAN)	--	56.988	37.4	15	15	2	2	1	1	1	1	1	2	14	13	15	14	15	15	1	1	2	2	2	2	1	1	2	2	2	2	0	0	23405	23283	45759	15562			0.870685	0.866147	1.70227	0.578919	1.205
Solyc03g118130.3.1	Rubredoxin (AHRD V3.3 A0A2K3LH61_TRIPR)	--	17.269	14.6	35	3	3	3	2	3	3	3	3	3	3	3	3	3	3	3	3	3	3	3	3	3	3	3	3	3	3	3	870420	869930	859080	1051700	1048200	1029800	0.848588	0.84811	0.837532	1.02532	1.02191	1.00397	1.204	1.85671e-05
Solyc03g121860.1.1	Mitochondrial import inner membrane translocase subunit TIM23-like protein (AHRD V3.3 A0A2K3MPU1_TRIPR),Pfam:PF02466	--	20.189	36.3	33	4	4	4	3	4	4	2	2	3	4	4	4	3	4	3	4	4	4	3	4	3	4	4	4	3	4	3	44727	48493	37130	56090	49480	51376	0.879852	0.953936	0.730407	1.10338	0.973352	1.01065	1.204	0.0947219
Solyc11g065830.2.1	Dicarboxylate transporter 1, chloroplastic (AHRD V3.3 A0A2G2VN77_CAPBA)	--	58.79	7.2	48	3	3	3	4	4	4	4	4	4	3	3	3	3	3	3	3	3	3	3	3	3	3	3	3	3	3	3	409780	389790	379010	489170	460350	467840	0.972143	0.924719	0.899145	1.16048	1.09211	1.10988	1.203	0.00318622
Solyc02g068090.3.1	30S ribosomal protein S.1	--	20.943	34.6	60	6	6	6	4	5	5	5	5	5	6	5	5	6	5	5	6	5	5	6	5	5	6	5	5	6	5	5	1187300	1185900	1209700	1410900	1466800	1428100	0.855301	0.854292	0.871437	1.01638	1.05665	1.02877	1.202	0.000152727
Solyc04g054720.4.1	Polynucleotidyl transferase, ribonuclease H-like superfamily protein (AHRD V3.3 A0A2U1LS20_ARTAN)	--	33.117	17.5	7	2	2	2	0	1	0	0	0	1	1	2	1	1	1	2	1	2	1	1	1	2	1	2	1	1	1	2	0	1440500	0	0	0	1731200		0.835896				1.00458	1.202
Solyc01g094220.3.1	NAD(P)-binding Rossmann-fold superfamily protein (AHRD V3.3 A0A2U1PI94_ARTAN)	--	32.603	28.3	45	7	6	7	4	4	4	3	7	5	5	7	7	6	7	7	4	6	6	5	6	6	5	7	7	6	7	7	117920	122270	124740	144000	150990	143370	0.963733	0.999285	1.01947	1.17688	1.23401	1.17173	1.201	0.00142375
Solyc03g093830.3.1	Chaperone protein dnaJ-like (AHRD V3.3 Q6H3Y3_ORYSJ)	--	33.985	37.2	61	7	7	7	3	5	5	5	5	5	6	6	6	6	6	6	6	6	6	6	6	6	6	6	6	6	6	6	86821	90942	101410	114260	110360	110790	0.765948	0.802304	0.894654	1.00802	0.973612	0.977406	1.201	0.0172428
Solyc12g057080.2.1	Glycosyltransferase (AHRD V3.3 A0A2G3CNS7_CAPCH)	--	54.527	32.7	76	12	12	12	6	5	6	9	6	6	9	9	8	9	9	8	9	9	8	9	9	8	9	9	8	9	9	8	64497	63733	64098	80278	78288	72200	0.859426	0.849246	0.85411	1.06971	1.04319	0.962069	1.2	0.00489622
Solyc06g074670.4.1	UDP-apiose/UDP-xylose synthase (AHRD V3.3 A0A1B3TP38_SPIPO)	--	43.226	50	49	16	4	4	5	5	5	4	5	3	14	15	15	12	12	13	4	4	4	3	4	3	4	4	4	3	4	3	56134	55438	51131	65078	62314	67886	0.826901	0.816649	0.753203	0.958654	0.917938	1.00002	1.2	0.0088382
Solyc01g087270.3.1	Carotenoid cleavage dioxygenase.1	--	9.5429	73.3	38	6	6	6	2	3	4	3	3	4	4	5	5	5	5	5	4	5	5	5	5	5	4	5	5	5	5	5	95222	93397	95843	116450	110980	113630	0.914968	0.897432	0.920935	1.11894	1.06638	1.09185	1.199	0.000338279
Solyc02g020940.3.1	Glyceraldehyde-3-phosphate dehydrogenase (AHRD V3.3 A0A2G3D2C2_CAPCH)	--	43.515	57.2	162	25	8	8	14	12	13	15	13	14	24	23	25	25	24	25	8	8	8	8	8	8	8	8	8	8	8	8	2500800	2406400	2468500	2817900	2999900	3026300	0.872174	0.839252	0.860909	0.982766	1.04624	1.05545	1.199	0.00196706
Solyc08g007010.4.1	Fe-S cluster assembly protein (AHRD V3.3 A0A140B483_PRUPE)	--	38.599	54.2	162	17	17	17	15	14	15	16	10	11	16	16	16	16	16	13	16	16	16	16	16	13	16	16	16	16	16	13	181110	178380	166470	209500	211250	210120	0.88532	0.871975	0.813756	1.0241	1.03265	1.02713	1.199	0.00218441
Solyc02g081190.5.1	1-aminocyclopropane-1-carboxylate oxidase 2 (AHRD V3.11 tr|Q7Y257|Q7Y257_BETPN)	--	36.361	51.2	79	13	9	9	8	7	8	7	5	6	12	11	11	12	11	11	8	7	7	8	7	7	8	7	7	8	7	7	192120	187650	193720	227430	232840	226560	0.88524	0.864644	0.892613	1.04794	1.07287	1.04393	1.198	0.00014744
Solyc04g082310.3.1	Putative ovule protein	--	36.937	34.3	81	9	9	9	7	7	6	7	7	8	9	9	9	9	9	8	9	9	9	9	9	8	9	9	9	9	9	8	156550	168300	165820	199250	193890	194850	0.850908	0.914773	0.901294	1.083	1.05387	1.05908	1.198	0.00154499
Solyc02g094090.5.1	Vacuolar protein sorting-associated protein 52 A (AHRD V3.11 tr|A0A1U8FR82|A0A1U8FR82_CAPAN)	--	79.712	3.2	3	2	2	2	0	1	1	0	0	1	1	2	2	2	1	2	1	2	2	2	1	2	1	2	2	2	1	2	0	7117.8	6126.1	0	0	7933.9		1.00829	0.86781			1.1239	1.198
Solyc09g007630.3.1	P58IPK	--	54.708	15.9	55	6	6	6	5	5	5	5	4	5	5	5	5	5	5	5	5	5	5	5	5	5	5	5	5	5	5	5	40566	43330	42872	53151	48983	49634	0.913587	0.975835	0.96552	1.19701	1.10315	1.11781	1.197	0.00523643
Solyc02g076950.2.1	Maternal effect embryo arrest 18 (AHRD V3.3 A0A2U1M458_ARTAN)	--	28.891	15.9	16	3	3	3	1	1	1	1	2	0	3	3	1	2	2	2	3	3	1	2	2	2	3	3	1	2	2	2	26791	29778	0	33391	42712	25483	0.799228	0.888336		0.996119	1.27418	0.760207	1.197	0.476856
Solyc03g115980.1.1	Geranylgeranyl diphosphate reductase, chloroplastic (AHRD V3.3 A0A2G2WR46_CAPBA)	--	51.334	61	368	26	25	26	29	34	31	30	32	31	22	23	23	23	23	22	22	23	23	23	23	22	22	23	23	23	23	22	1925500	1904100	1898200	2283200	2280900	2280300	0.867971	0.858325	0.855665	1.02921	1.02818	1.02791	1.195	2.13245e-06
Solyc01g097860.4.1	myelin-associated oligodendrocyte basic protein (AHRD V3.3 AT1G54520.1)	--	32.14	22.2	59	6	6	6	6	4	4	6	3	5	5	5	6	5	5	6	5	5	6	5	5	6	5	5	6	5	5	6	302490	308080	303400	368730	367820	355650	0.88024	0.896507	0.882888	1.073	1.07035	1.03493	1.195	0.000162441
Solyc08g006900.3.1	60S ribosomal protein L32 (AHRD V3.3 A0A2G3DDM0_CAPCH)	--	15.585	50.4	20	8	2	2	2	2	2	2	1	2	6	7	7	7	7	7	2	2	2	2	2	2	2	2	2	2	2	2	193010	177080	194660	232890	213520	228380	0.855143	0.784564	0.862453	1.03183	0.946014	1.01185	1.195	0.0112631
Solyc09g089720.4.1	2-oxoglutarate (2OG) and Fe(II)-dependent oxygenase superfamily protein (AHRD V3.11 tr|A0A2U1NTU8|A0A2U1NTU8_ARTAN)	--	78.338	8	8	4	4	4	0	1	1	0	1	1	1	2	3	2	3	3	1	2	3	2	3	3	1	2	3	2	3	3	0	0	19468	0	23640	22860			0.786554		0.955113	0.923599	1.194
Solyc05g015950.3.1	Glucose-6-phosphate 1-dehydrogenase (AHRD V3.3 Q8H9C8_SOLTU)	--	66.261	33.3	49	16	9	9	3	3	4	4	3	4	10	11	14	14	14	14	5	6	7	7	7	7	5	6	7	7	7	7	36928	36294	36366	44007	43388	43298	0.878149	0.863073	0.864785	1.04649	1.03177	1.02963	1.193	1.93118e-05
Solyc08g074560.3.1	Protein kinase superfamily protein (AHRD V3.3 A0A1P8B7P6_ARATH)	--	74.701	33.4	166	20	20	20	14	10	12	15	17	17	20	20	19	20	20	20	20	20	19	20	20	20	20	20	19	20	20	20	93700	91666	90952	111780	108370	109520	0.881483	0.862348	0.855631	1.05157	1.01949	1.03031	1.193	0.00015679
Solyc04g040160.4.1	Protochlorophyllide-dependent translocon component 52, chloroplastic (AHRD V3.3 A0A2G2ZF87_CAPAN)	--	62.197	29.4	160	15	15	15	12	11	9	16	15	12	14	13	14	15	15	15	14	13	14	15	15	15	14	13	14	15	15	15	140310	138230	142620	168500	169750	163990	0.876591	0.863596	0.891022	1.05271	1.06052	1.02453	1.193	0.000220302
Solyc01g096660.3.1	proline-rich family protein (AHRD V3.3 AT5G07020.1)	--	24.996	55.5	111	9	9	9	7	9	9	7	8	9	7	7	7	8	8	8	7	7	7	8	8	8	7	7	7	8	8	8	1147800	1204100	1204300	1415900	1414700	1412900	0.810102	0.849838	0.849979	0.999324	0.998477	0.997206	1.193	0.000380255
Solyc02g091340.4.1	Pyridoxal kinase (AHRD V3.3 A0A2G3AAM2_CAPAN)	--	37.399	43.4	96	11	11	11	8	9	8	9	9	8	10	11	10	8	10	10	10	11	10	8	10	10	10	11	10	8	10	10	148720	132070	122940	165900	159310	156460	1.0253	0.910508	0.847565	1.14374	1.09831	1.07866	1.193	0.0368052
Solyc02g077860.1.1	Ribulose bisphosphate carboxylase large chain (AHRD V3.3 D6C626_9APIA)	--	14.069	34.1	59	4	2	2	5	5	5	5	5	5	4	4	4	4	4	4	2	2	2	2	2	2	2	2	2	2	2	2	2335700	2374300	2294600	2720600	2834600	2791600	0.902352	0.917264	0.886474	1.05105	1.09509	1.07848	1.192	0.000349824
Solyc08g007180.3.1	Chlorophyll A-B binding protein (AHRD V3.3 A0A200RAS0_9MAGN)	--	28.197	18	23	5	4	4	2	3	1	2	1	1	4	4	4	3	3	3	3	3	3	2	2	2	3	3	3	2	2	2	97581	98641	92867	116580	114460	113640	0.853659	0.862932	0.81242	1.01987	1.00132	0.994147	1.192	0.000928182
Solyc04g076050.4.1	Divalent-cation tolerance protein CutA (AHRD V3.3 A0A1M5JAL0_PECCA)	--	19.767	29.6	30	3	3	3	2	3	3	3	3	2	2	3	3	3	3	2	2	3	3	3	3	2	2	3	3	3	3	2	137760	136200	145660	163370	165560	171270	0.946203	0.935488	1.00046	1.1221	1.13715	1.17637	1.192	0.00217063
Solyc05g008060.4.1	SlPIN4	--	60.149	21.8	55	7	7	7	5	4	5	4	6	3	6	5	6	5	7	4	6	5	6	5	7	4	6	5	6	5	7	4	38664	37853	31766	41205	42746	45139	0.962146	0.941964	0.790491	1.02538	1.06373	1.12328	1.192	0.0574018
Solyc08g079660.3.1	Clp protease-related protein, chloroplastic (AHRD V3.3 A0A1U8GJ95_CAPAN)	--	26.387	48.1	94	11	11	11	8	7	7	10	8	10	10	10	11	10	10	11	10	10	11	10	10	11	10	10	11	10	10	11	428610	426360	423640	499570	514230	508790	0.898015	0.893301	0.887602	1.04669	1.0774	1.06601	1.191	4.34016e-05
Solyc08g074630.2.1	Polyphenol oxidase (AHRD V3.3 O49912_TOBAC)	--	66.364	48	213	22	8	22	15	14	18	15	18	16	16	16	19	19	18	17	3	3	5	5	5	3	16	16	19	19	18	17	370880	386840	376710	447920	450210	453140	0.740744	0.77262	0.752388	0.894613	0.899187	0.905039	1.191	0.000162898
Solyc04g071010.4.1	Mitochondrial substrate carrier family protein (AHRD V3.3 A0A1Y1IIA1_KLENI)	--	38.862	23.3	38	6	6	6	4	2	3	3	2	3	5	5	5	6	4	5	5	5	5	6	4	5	5	5	5	6	4	5	43741	46006	47644	51499	56532	55609	0.864091	0.908835	0.941194	1.01735	1.11677	1.09854	1.191	0.0100287
Solyc03g026200.4.1	protein COFACTOR ASSEMBLY OF COMPLEX C SUBUNIT B CCB2, chloroplastic (AHRD V3.3 A0A2I4GK97_9ROSI)	--	33.749	30.7	28	6	6	6	2	1	2	3	4	3	3	4	4	4	4	4	3	4	4	4	4	4	3	4	4	4	4	4	40405	43425	44816	51737	53158	48347	0.825579	0.887285	0.915707	1.05712	1.08616	0.987855	1.191	0.0136709
Solyc03g083020.3.1	EKC/KEOPS complex subunit LAGE3 (AHRD V3.3 A0A1J3GAR7_NOCCA)	--	10.123	28.6	11	2	2	2	1	1	0	1	1	2	1	2	2	2	2	2	1	2	2	2	2	2	1	2	2	2	2	2	0	35534	27499	35433	37404	39812		1.03423	0.800367	1.03129	1.08865	1.15874	1.191	0.18095
Solyc12g009250.4.1	10 kDa chaperonin (AHRD V3.11 tr|A0A1U8HGQ0|A0A1U8HGQ0_CAPAN)	--	28.048	60.8	227	16	16	16	21	22	20	18	17	20	14	15	13	13	14	12	14	15	13	13	14	12	14	15	13	13	14	12	2140700	2129300	2132000	2533200	2552500	2533100	0.865541	0.860932	0.862024	1.02424	1.03204	1.0242	1.19	5.32479e-07
Solyc08g007950.3.1	30S ribosomal protein .1	--	98.23	32	174	22	22	22	13	11	13	15	17	15	18	17	18	20	18	19	18	17	18	20	18	19	18	17	18	20	18	19	92205	89574	90533	108720	108080	107300	0.8929	0.867422	0.876708	1.05283	1.04663	1.03908	1.19	4.72445e-05
Solyc04g055200.3.1	Asparagine synthetase (AHRD V3.3 Q8LJT6_STRHE)	--	63.333	44.5	222	19	19	19	19	16	21	18	17	20	18	18	19	19	19	19	18	18	19	19	19	19	18	18	19	19	19	19	539410	542400	540980	640150	642410	647100	0.836381	0.841017	0.838815	0.992583	0.996087	1.00336	1.189	1.06547e-06
Solyc11g043150.2.1	signal recognition particle receptor subunit beta-like (AHRD V3.3 A0A2I4DDJ1_9ROSI)	--	29.292	25.7	13	5	3	3	2	2	1	0	2	0	4	4	4	4	4	3	2	2	2	2	2	1	2	2	2	2	2	1	9832.9	9955.9	9653.3	0	11668	0	0.93814	0.949875	0.921005		1.11322		1.189
Solyc06g053480.3.1	Acyl-[acyl-carrier-protein] desaturase (AHRD V3.3 A0A2G2WJJ9_CAPBA)	--	45.237	53.7	250	18	11	18	23	20	18	20	22	19	18	18	17	18	18	17	11	11	10	11	11	10	18	18	17	18	18	17	358000	356580	354580	425880	422240	421840	0.814449	0.811219	0.806669	0.968876	0.960595	0.959685	1.188	1.95561e-06
Solyc09g091580.3.1	Protein kinase domain (AHRD V3.3 A0A200QUN4_9MAGN)	--	86.212	19.4	93	13	13	13	7	7	7	10	7	8	11	11	11	13	10	12	11	11	11	13	10	12	11	11	11	13	10	12	68587	70593	69785	84374	81592	82235	0.896166	0.922376	0.911819	1.10244	1.06609	1.07449	1.188	0.000196557
Solyc01g096590.3.1	40S ribosomal protein S20 (AHRD V3.3 A0A2G3BTN1_CAPCH)	--	13.711	52.8	29	8	2	2	2	3	3	2	2	2	7	7	7	8	8	7	2	2	2	2	2	2	2	2	2	2	2	2	905640	917890	954920	1092000	1097200	1111100	0.857942	0.869547	0.904627	1.03449	1.03941	1.05258	1.188	0.000500078
Solyc02g085050.3.1	Soluble inorganic pyrophosphatase (AHRD V3.3 A0A2G3D7Y7_CAPCH)	--	23.993	42.5	66	6	4	6	4	8	4	6	5	7	5	6	6	5	5	6	4	4	4	4	3	4	5	6	6	5	5	6	126920	131280	125630	155880	149640	150560	0.944931	0.977392	0.935327	1.16054	1.11408	1.12093	1.188	0.000721129
Solyc03g119980.3.1	Alpha/beta-Hydrolases superfamily protein (AHRD V3.3 O04083_ARATH)	--	36.292	18	22	4	4	4	1	2	1	2	2	1	3	4	3	3	3	2	3	4	3	3	3	2	3	4	3	3	3	2	38779	50319	34820	44616	54422	48151	0.773933	1.00424	0.694921	0.890425	1.08613	0.960975	1.188	0.217325
Solyc03g013615.2.1	NAD(P)H-quinone oxidoreductase subunit I, chloroplastic (AHRD V3.11 tr|I6N9B1|I6N9B1_DATST)	--	19.464	38.9	59	6	6	6	5	5	5	6	4	5	6	5	6	6	6	6	6	5	6	6	6	6	6	5	6	6	6	6	519720	535560	519890	613280	633460	623380	0.825645	0.850809	0.825915	0.974277	1.00634	0.990323	1.187	0.000230391
Solyc11g007200.3.1	Heavy metal-associated isoprenylated plant protein 26 (AHRD V3.3 A0A2I0X9F5_9ASPA)	--	11.153	39.8	49	3	3	3	4	4	5	3	4	5	3	3	3	3	3	3	3	3	3	3	3	3	3	3	3	3	3	3	450860	421000	430420	494760	504130	547220	0.876595	0.818539	0.836854	0.961949	0.980167	1.06395	1.187	0.00980719
Solyc01g080160.5.1	DUF21 domain-containing protein (AHRD V3.11 tr|A0A2G2Y4P4|A0A2G2Y4P4_CAPAN)	--	54.429	13.6	51	5	5	5	4	4	4	5	4	3	5	5	5	5	5	5	5	5	5	5	5	5	5	5	5	5	5	5	21314	23839	23855	27614	25564	28658	0.827717	0.925774	0.926396	1.07237	0.992764	1.11292	1.186	0.0274665
Solyc12g057120.3.1	Cytochrome c oxidase subunit (AHRD V3.3 B6SN47_MAIZE)	--	19.694	32	26	5	4	4	2	2	3	4	3	2	3	5	4	4	5	4	2	4	3	4	4	3	2	4	3	4	4	3	24391	25218	20845	32685	27369	23519	0.979533	1.01275	0.837127	1.31262	1.09913	0.944514	1.186	0.213732
Solyc01g097340.3.1	GDP-mannose-3',5'-epimerase (AHRD V3.3 A5JPK5_VITVI)	--	42.456	64.4	208	24	12	12	17	16	18	17	18	18	24	24	24	23	23	24	12	12	12	11	11	12	12	12	12	11	11	12	1115800	1104300	1108300	1324800	1313900	1304300	0.908879	0.899511	0.902769	1.07912	1.07024	1.06242	1.185	6.29492e-06
Solyc09g009190.5.1	1,4-alpha-glucan-branching enzyme 1, chloroplastic/amyloplastic (AHRD V3.11 tr|A0A2G3BIS0|A0A2G3BIS0_CAPCH)	--	94.763	32	128	20	20	20	5	8	7	9	6	8	10	12	15	16	15	17	10	12	15	16	15	17	10	12	15	16	15	17	59340	56597	56435	72402	67080	64700	0.605616	0.577622	0.575968	0.738925	0.68461	0.66032	1.185	0.0103159
Solyc03g063880.3.1	1-acyl-sn-glycerol-3-phosphate acyltransferase 2 (AHRD V3.3 A0A2G2X4X6_CAPBA)	--	41.896	12.3	42	4	4	4	2	3	4	4	4	4	4	4	4	4	4	4	4	4	4	4	4	4	4	4	4	4	4	4	36835	36075	32664	42772	42162	40212	0.976029	0.955891	0.865508	1.13334	1.11718	1.06551	1.185	0.0145833
Solyc04g071880.3.1	Pyrophosphate-energized membrane proton pump (AHRD V3.3 G5DWK6_SILLA)	--	84.954	8.5	34	5	4	4	3	2	3	4	2	3	3	3	4	4	4	3	3	3	4	4	4	3	3	3	4	4	4	3	351090	330210	354300	379170	436360	411210	0.87592	0.823828	0.883929	0.945976	1.08866	1.02591	1.185	0.0221483
Solyc04g007890.3.1	Hmg-y-related protein a (AHRD V3.3 A0A314LC60_NICAT)	--	19.454	22.3	24	3	3	3	2	3	2	2	2	1	3	3	3	2	3	3	3	3	3	2	3	3	3	3	3	2	3	3	89378	99204	99464	112920	107650	120700	0.803912	0.892292	0.894631	1.01566	0.96826	1.08564	1.185	0.0247391
Solyc08g006830.3.1	Caffeoyl-CoA O-methyltransferase (AHRD V3.3 A0A1Y1IA85_KLENI)	--	32.284	8.7	8	2	2	2	0	1	1	1	1	0	2	2	2	2	2	2	2	2	2	2	2	2	2	2	2	2	2	2	0	15434	13069	16961	16816	0		0.979672	0.829554	1.0766	1.0674		1.185	0.173035
Solyc09g091590.3.1	Alba DNA/RNA-binding protein (AHRD V3.3 A0A1I9LSC0_ARATH)	--	32.376	12.4	17	3	2	2	1	2	2	1	1	2	3	3	3	1	1	2	2	2	2	1	1	2	2	2	2	1	1	2	24779	42022	35051	0	0	40246	0.451898	0.766361	0.63923			0.733972	1.185
Solyc06g073270.4.1	Golgi apparatus membrane protein TVP23 (AHRD V3.3 A0A2G2ZD48_CAPAN)	--	20.945	13.1	20	2	2	2	2	2	2	2	1	1	2	2	2	2	2	2	2	2	2	2	2	2	2	2	2	2	2	2	23424	23121	26224	28109	28245	29774	0.826946	0.816249	0.925796	0.992342	0.997144	1.05112	1.184	0.0181921
Solyc09g064850.3.1	Glutathione peroxidase (AHRD V3.3 A0A1U8EDD2_CAPAN)	--	19.095	45.3	16	6	6	6	1	2	0	1	0	2	3	5	4	5	3	4	3	5	4	5	3	4	3	5	4	5	3	4	79825	84734	70158	90054	0	95292	0.966715	1.02616	0.849643	1.09059		1.15403	1.184	0.105486
Solyc07g006520.3.1	Preprotein translocase subunit SECY, chloroplastic (AHRD V3.3 A0A2G2WAI9_CAPBA)	--	58.03	25.9	113	12	12	12	10	10	8	11	9	9	12	12	11	12	12	12	12	12	11	12	12	12	12	12	11	12	12	12	256470	252360	256440	298720	301100	305770	0.93326	0.918304	0.933151	1.087	1.09566	1.11266	1.183	4.20394e-05
Solyc12g010840.2.1	Ketol-acid reductoisomerase (AHRD V3.3 M1ADA6_SOLTU)	--	64.007	35.7	169	18	11	11	12	13	15	12	15	13	18	17	18	17	18	17	11	10	11	10	11	10	11	10	11	10	11	10	1659500	1632600	1655700	1970800	1956700	1924300	0.868447	0.854369	0.866458	1.03136	1.02398	1.00702	1.183	4.30953e-05
Solyc02g063160.5.1	Alpha/beta-Hydrolases superfamily protein (AHRD V3.11 tr|A0A1P8B9I4|A0A1P8B9I4_ARATH)	--	42.071	13.4	24	4	2	4	3	2	2	2	2	1	3	2	3	2	2	2	2	2	2	2	2	2	3	2	3	2	2	2	20824	20644	23414	26738	27397	22598	0.872226	0.864687	0.98071	1.11994	1.14754	0.946531	1.183	0.0852539
Solyc12g044860.3.1	ethylene-responsive RNA helicase	--	53.288	33.6	89	13	10	12	7	8	6	8	8	8	10	11	10	10	10	10	8	9	8	8	8	8	9	10	9	9	9	9	95775	93486	95593	112980	114330	109340	0.924529	0.902433	0.922772	1.09061	1.10364	1.05547	1.182	0.000414893
Solyc01g079220.4.1	NifU-like protein 1, chloroplastic (AHRD V3.3 A0A1U8E004_CAPAN)	--	20.483	24.6	30	3	3	3	4	3	2	2	2	3	3	3	3	3	3	3	3	3	3	3	3	3	3	3	3	3	3	3	203470	195340	179960	219230	216860	248170	0.954735	0.916587	0.84442	1.02869	1.01757	1.16448	1.182	0.0415161
Solyc10g009570.3.1	Rhodanese-like domain-containing protein 4, chloroplastic (AHRD V3.3 A0A2G2VSY7_CAPBA)	--	56.559	37.6	250	16	14	16	21	22	20	22	19	20	16	16	16	16	16	15	14	14	14	14	14	13	16	16	16	16	16	15	1308600	1292800	1299200	1518400	1546300	1542100	0.846972	0.836746	0.840888	0.982762	1.00082	0.998101	1.181	1.54037e-05
Solyc03g005260.3.1	ATP sulfurylase (AHRD V3.3 Q9ZNZ8_BRAJU)	--	52.237	69.4	332	25	13	25	29	27	22	28	26	27	20	20	20	22	21	22	11	10	11	12	12	12	20	20	20	22	21	22	841910	850320	827350	993560	989080	992480	0.847546	0.856012	0.832889	1.00021	0.995701	0.999124	1.181	3.35806e-05
Solyc12g044330.2.1	tonoplast intrinsic protein 2.1	--	25.075	7.3	24	2	2	2	2	2	2	2	2	2	2	2	2	2	2	2	2	2	2	2	2	2	2	2	2	2	2	2	354350	350650	339560	417790	404880	410440	0.807718	0.799284	0.774005	0.952326	0.922898	0.935572	1.181	0.000454505
Solyc04g082630.3.1	Glyceraldehyde-3-phosphate dehydrogenase (AHRD V3.3 A0A2G2X1C8_CAPBA)	--	50.939	66.2	189	26	12	12	16	14	16	18	19	16	23	23	23	24	25	24	10	10	10	10	11	10	10	10	10	10	11	10	3659300	3570500	3569500	4126800	4221500	4406200	0.906347	0.884353	0.884105	1.02214	1.04559	1.09134	1.181	0.00135698
Solyc01g079610.3.1	DnaJ protein ERDJ3B (AHRD V3.3 A0A2G2Z6I0_CAPAN)	--	39.239	25.5	73	7	7	7	4	6	4	7	7	6	6	6	6	6	6	5	6	6	6	6	6	5	6	6	6	6	6	5	105060	113120	101470	120640	128420	128500	0.96347	1.03739	0.930547	1.10635	1.1777	1.17843	1.181	0.0120122
Solyc07g055060.3.1	Phosphoenolpyruvate carboxylase (AHRD V3.3 A6YM34_RICCO)	--	109.95	70.2	911	64	31	64	71	76	77	81	80	78	62	62	64	63	63	63	30	31	31	31	30	31	62	62	64	63	63	63	1282600	1292500	1280900	1504000	1513700	1533200	0.886907	0.893752	0.885731	1.04	1.04671	1.06019	1.18	1.25173e-05
Solyc12g007010.2.1	Iron-sulfur cluster carrier protein (AHRD V3.3 A0A2T0U724_9SPHI)	--	57.957	39.3	186	17	17	17	15	14	16	17	15	14	15	15	15	16	15	14	15	15	15	16	15	14	15	15	15	16	15	14	216930	215720	220020	258660	257070	254150	0.843848	0.839141	0.855868	1.00618	0.99999	0.988632	1.18	2.95972e-05
Solyc08g077880.3.1	Chlorophyll A-B binding protein (AHRD V3.3 A0A200RAS0_9MAGN)	--	35.375	14.9	83	5	4	5	6	7	7	6	7	7	5	5	5	5	5	5	4	4	4	4	4	4	5	5	5	5	5	5	695250	682960	685410	816630	820220	797660	0.88699	0.87131	0.874436	1.04184	1.04642	1.01764	1.18	8.59329e-05
Solyc06g082270.2.1	Mitochondrial import inner membrane translocase subunit TIM17-like protein (AHRD V3.3 A0A2K3N0X5_TRIPR)	--	24.544	17.4	8	2	2	2	2	0	0	1	1	0	2	1	2	2	2	2	2	1	2	2	2	2	2	1	2	2	2	2	14574	0	11936	16013	15925	14984	1.09498		0.896778	1.20309	1.19648	1.12578	1.18	0.121464
Solyc03g043750.3.1	Alternative NAD(P)H-ubiquinone oxidoreductase C1, chloroplastic/mitochondrial (AHRD V3.3 A0A2G2VCR1_CAPBA)	--	59.844	41.2	109	15	15	15	8	8	6	10	8	8	14	12	13	15	15	13	14	12	13	15	15	13	14	12	13	15	15	13	107010	105750	103950	123820	123180	125820	0.868699	0.858471	0.843858	1.00516	0.999966	1.0214	1.177	0.000102741
Solyc02g091970.4.1	SlBCAT3	--	40.9	50.7	157	15	11	15	13	14	12	15	12	14	14	14	15	15	14	14	10	10	11	11	10	10	14	14	15	15	14	14	753620	728170	732470	862480	869380	873600	0.921823	0.890692	0.895952	1.05498	1.06342	1.06858	1.177	0.000132394
Solyc11g012280.2.1	sulfate adenylyltransferase subunit (AHRD V3.3 AT5G20130.2)	--	23.648	17.8	24	2	2	2	2	2	2	2	2	2	2	2	2	2	2	2	2	2	2	2	2	2	2	2	2	2	2	2	125290	128340	128610	154730	148250	146760	0.890682	0.912364	0.914284	1.09997	1.0539	1.04331	1.177	0.00088101
Solyc04g080630.5.1	50S ribosomal protein L31 (AHRD V3.11 tr|A0A2G3AXB2|A0A2G3AXB2_CAPCH)	--	14.682	56.6	113	7	7	7	10	8	10	9	10	10	6	6	7	7	7	7	6	6	7	7	7	7	6	6	7	7	7	7	1249000	1227700	1249500	1469000	1474400	1440400	0.878037	0.863063	0.878388	1.03269	1.03649	1.01259	1.176	6.24428e-05
Solyc09g009430.3.1	Cell division protein FtsZ (AHRD V3.3 A0A1U8EHX5_CAPAN)	--	50.444	48.5	90	16	9	9	8	8	7	6	7	9	13	13	13	12	13	13	7	7	7	7	7	7	7	7	7	7	7	7	163090	150100	154540	187890	179690	182580	0.907694	0.835397	0.860109	1.04572	1.00008	1.01617	1.176	0.00413512
Solyc03g118240.5.1	Magnesium-protoporphyrin IX methyltransferase (AHRD V3.11 tr|A0A1P8B4G1|A0A1P8B4G1_ARATH)	--	43.612	50	223	16	16	16	17	20	21	21	20	19	12	14	15	15	15	13	12	14	15	15	15	13	12	14	15	15	15	13	645260	660940	651940	773930	759020	767180	0.860549	0.881461	0.869458	1.03215	1.01226	1.02315	1.175	5.60181e-05
Solyc11g005460.2.1	ENTH/VHS, Target of Myb protein.1	--	44.612	17	19	5	4	5	1	2	2	2	1	2	3	4	4	4	4	4	2	3	3	3	4	4	3	4	4	4	4	4	54028	61066	58915	68529	59424	76526	0.915437	1.03469	0.998241	1.16114	1.00686	1.29664	1.175	0.126544
Solyc03g121800.4.1	cop.1	--	20.535	27.2	17	4	2	2	2	1	1	1	1	2	4	4	3	4	3	4	2	2	1	2	1	2	2	2	1	2	1	2	108640	33902	0	63929	0	103620	1.30669	0.407764		0.768921		1.24631	1.175	0.687288
Solyc01g088170.4.1	aldehyde oxidase 2	--	149.78	16.9	84	19	8	13	6	7	3	7	9	6	15	18	16	15	16	14	7	8	7	7	8	7	9	12	10	10	11	9	35272	36914	36341	42752	41019	43672	0.815948	0.853932	0.840677	0.988983	0.948893	1.01026	1.174	0.00212136
Solyc07g007280.4.1	Chlororespiratory reduction 6 (AHRD V3.3 A0A0F7CZ65_9ROSI)	--	28.637	37.1	81	8	8	8	8	6	6	7	8	6	7	6	7	7	8	6	7	6	7	7	8	6	7	6	7	7	8	6	159980	163690	157650	189370	180100	195590	0.875479	0.895782	0.862729	1.03631	0.985585	1.07035	1.174	0.00373586
Solyc12g014180.2.1	Malate dehydrogenase (AHRD V3.3 A0A2G2X2U9_CAPBA)	--	35.654	45.6	55	12	6	6	4	5	4	6	5	4	11	11	11	11	11	11	5	5	5	5	5	5	5	5	5	5	5	5	48893	48651	47000	54803	55629	59295	0.912067	0.907552	0.876754	1.02231	1.03772	1.10611	1.174	0.00413604
Solyc07g064280.3.1	Tryptophan synthase beta chain (AHRD V3.3 B2J8R2_NOSP7)	--	49.711	40.1	31	14	4	4	4	4	4	3	2	2	13	12	12	12	10	13	4	4	4	4	4	4	4	4	4	4	4	4	31701	28705	30264	35927	34314	36216	0.963651	0.872579	0.919969	1.09211	1.04308	1.1009	1.174	0.00836915
Solyc10g052490.2.1	Isoflavone reductase homolog (AHRD V3.3 IFRH_SOLTU)	--	34.331	34.6	45	7	7	7	3	6	2	4	5	5	6	7	7	5	6	7	6	7	7	5	6	7	6	7	7	5	6	7	44784	48757	44812	52373	51968	58074	0.843439	0.918264	0.843966	0.986366	0.978739	1.09374	1.174	0.0247634
Solyc04g074550.4.1	Cytochrome c oxidase subunit (AHRD V3.3 B6UF31_MAIZE)	--	20.185	37.8	36	6	5	6	3	3	3	2	1	4	5	4	5	4	4	5	4	3	4	4	3	4	5	4	5	4	4	5	106450	94178	87580	123190	105090	110220	0.919153	0.813189	0.756218	1.0637	0.90741	0.951705	1.174	0.0935947
Solyc03g007860.1.1	Protein PAM68, chloroplastic (AHRD V3.3 A0A2G2YAA0_CAPAN)	--	21.109	14.1	17	2	2	2	1	1	2	2	1	1	2	1	2	2	2	1	2	1	2	2	2	1	2	1	2	2	2	1	36530	0	44003	46238	48331	0	0.818013		0.985355	1.0354	1.08227		1.174	0.227176
Solyc01g008070.4.1	Plant/MCA23-20 protein (AHRD V3.11 tr|G7LJD0|G7LJD0_MEDTR)	--	47.961	21.5	46	5	5	5	4	4	4	3	5	5	5	5	5	4	5	5	5	5	5	4	5	5	5	5	5	4	5	5	97328	101970	96433	116620	114140	116200	0.955805	1.00139	0.947016	1.14526	1.12091	1.14114	1.173	0.000985123
Solyc03g078080.5.1	Uridylate kinase (AHRD V3.11 tr|A0A1U8G0D1|A0A1U8G0D1_CAPAN)	--	38.557	25.7	50	6	6	6	4	4	5	3	4	4	4	4	4	4	4	4	4	4	4	4	4	4	4	4	4	4	4	4	81578	84373	85599	98609	101130	95429	0.89711	0.927846	0.941328	1.0844	1.11212	1.04943	1.173	0.00191687
Solyc06g069180.3.1	Phosphatase 2A regulatory A subunit (AHRD V3.3 Q9S7C5_ORYSA)	--	64.801	26.9	69	11	8	8	5	6	5	5	7	8	9	9	9	10	9	11	6	6	6	7	7	8	6	6	6	7	7	8	69421	63559	63875	77405	79160	74257	0.980128	0.897365	0.901826	1.09285	1.11763	1.04841	1.173	0.00953111
Solyc08g013720.5.1	S-adenosyl-L-methionine-dependent methyltransferases superfamily protein (AHRD V3.11 tr|A0A2U1KR65|A0A2U1KR65_ARTAN)	--	20.758	35.1	43	4	4	4	3	4	4	4	4	4	4	4	4	4	4	4	4	4	4	4	4	4	4	4	4	4	4	4	79531	77221	75460	92028	84907	95410	0.892506	0.866583	0.846821	1.03275	0.952836	1.0707	1.173	0.0136299
Solyc09g007190.3.1	Thioredoxin-like protein AAED1, chloroplastic (AHRD V3.3 A0A1U8E5E4_CAPAN)	--	28.1	38	56	8	8	8	3	4	4	6	4	5	7	7	7	8	7	7	7	7	7	8	7	7	7	7	7	8	7	7	250600	244880	246670	288820	289170	291900	0.925762	0.904632	0.911244	1.06695	1.06825	1.07833	1.172	3.08796e-05
Solyc04g015480.3.1	BTB/POZ domain protein TNFAIP protein (AHRD V3.3 AT4G33480.1)	--	34.764	43	69	8	8	8	5	5	5	7	6	7	6	7	7	8	7	7	6	7	7	8	7	7	6	7	7	8	7	7	96647	97106	98191	114260	112250	115760	0.955305	0.959842	0.970567	1.1294	1.10953	1.14423	1.172	9.45664e-05
Solyc06g073290.1.1	Tetrapyrrole-binding protein, chloroplastic (AHRD V3.3 A0A2G2ZDA2_CAPAN)	--	29.985	52.1	111	11	11	11	9	8	10	11	10	10	11	10	11	11	11	11	11	10	11	11	11	11	11	10	11	11	11	11	188070	180660	183090	217930	214600	214350	0.951109	0.913636	0.925925	1.10212	1.08528	1.08401	1.172	0.000253838
Solyc12g044280.2.1	Photosystem I reaction center subunit VI, chloroplastic (AHRD V3.3 A0A2G3D0C1_CAPCH)	--	14.93	54.9	129	6	6	6	13	9	11	11	9	12	6	6	6	6	5	5	6	6	6	6	5	5	6	6	6	6	5	5	3818300	3791400	4181400	4435000	4600000	4789900	0.852518	0.846512	0.933588	0.99021	1.02705	1.06945	1.172	0.0143971
Solyc02g068180.3.1	ABC transporter ATP-binding protein (AHRD V3.3 A0A347ZBK6_LACPN)	--	30.245	15.7	13	4	4	4	2	3	1	3	0	3	3	3	2	4	1	4	3	3	2	4	1	4	3	3	2	4	1	4	17246	15627	15577	18583	0	19283	1.06741	0.967204	0.964109	1.15016		1.19348	1.172	0.0385661
Solyc07g065310.3.1	CBS domain-containing protein / transporter associated domain-containing protein (AHRD V3.3 A0A2U1M0H9_ARTAN)	--	73.953	4.8	16	3	3	3	2	1	2	1	1	1	2	3	3	2	2	2	2	3	3	2	2	2	2	3	3	2	2	2	13562	18935	17899	13804	22349	22915	0.636983	0.889343	0.840684	0.648349	1.04969	1.07628	1.172	0.501657
Solyc06g068230.4.1	Tetratricopeptide repeat (TPR)-like superfamily protein (AHRD V3.3 A0A2U1MYN5_ARTAN)	--	189	39.9	339	51	44	44	28	27	27	30	32	25	41	42	40	46	44	41	36	35	34	40	37	35	36	35	34	40	37	35	136230	136650	139270	164420	159980	158350	0.937217	0.940107	0.958131	1.13115	1.10061	1.0894	1.171	0.000277231
Solyc08g028690.4.1	NAD(P)-binding Rossmann-fold superfamily protein (AHRD V3.3 F4JI53_ARATH),Pfam:PF13561	--	28.055	26.6	37	5	5	5	5	3	4	5	2	4	5	5	5	5	4	4	5	5	5	5	4	4	5	5	5	5	4	4	80699	74251	78481	94073	93049	86248	1.18728	1.09242	1.15465	1.38405	1.36898	1.26892	1.171	0.0126133
Solyc06g052080.4.1	RNA-binding protein 1-like (AHRD V3.3 A0A2I4GFY9_9ROSI)	--	22.183	31.4	35	5	5	5	3	4	3	2	3	3	4	4	4	4	3	4	4	4	4	4	3	4	4	4	4	4	3	4	53419	49727	49335	61107	56401	61077	0.932782	0.868313	0.861468	1.06703	0.984852	1.0665	1.171	0.0126384
Solyc01g112160.4.1	Phosphoglycerate mutase family protein (AHRD V3.3 A0A2U1PWX4_ARTAN)	--	25.341	47.1	84	9	9	9	6	5	6	8	7	7	7	7	7	8	7	8	7	7	7	8	7	8	7	7	7	8	7	8	79624	76159	89430	97541	90754	98871	0.725592	0.694017	0.814952	0.888865	0.827017	0.900985	1.171	0.0435427
Solyc05g005180.3.1	1,4-dihydroxy-2-naphthoyl-CoA synthase (AHRD V3.3 A0A2G2XZJ4_CAPAN)	--	37.08	35.3	105	11	11	11	10	9	9	8	7	8	9	9	9	8	9	11	9	9	9	8	9	11	9	9	9	8	9	11	175480	183640	185070	210940	208110	217610	0.890524	0.931934	0.939191	1.07048	1.05611	1.10433	1.17	0.00177683
Solyc06g007760.4.1	Ycf54-like protein (AHRD V3.3 B4FED9_MAIZE)	--	25.493	55.9	127	9	9	9	11	12	9	10	11	10	9	9	9	9	9	9	9	9	9	9	9	9	9	9	9	9	9	9	798350	800650	826540	908070	966040	964350	0.839679	0.842098	0.869328	0.955079	1.01605	1.01427	1.17	0.00248535
Solyc01g108200.3.1	Protein disulfide-isomerase SCO2 (AHRD V3.3 A0A2G3AT86_CAPCH)	--	22.188	11.8	14	2	2	2	1	1	1	2	1	1	2	2	2	2	2	2	2	2	2	2	2	2	2	2	2	2	2	2	27920	29086	27351	32581	34385	31755	0.86925	0.905552	0.851535	1.01436	1.07053	0.988648	1.17	0.00607163
Solyc06g036110.1.1	Calcium-dependent lipid-binding (CaLB domain) family protein (AHRD V3.3 A0A2U1LCI8_ARTAN)	--	26.828	12.9	27	2	2	2	3	3	2	2	2	3	2	2	2	2	2	2	2	2	2	2	2	2	2	2	2	2	2	2	73810	74238	82070	89830	87288	92194	0.915414	0.920722	1.01786	1.1141	1.08257	1.14342	1.17	0.0139568
Solyc02g068270.4.1	transmembrane protein (AHRD V3.3 AT3G51510.1)	--	23.489	14	12	3	3	3	1	1	1	1	2	0	2	2	2	2	2	2	2	2	2	2	2	2	2	2	2	2	2	2	57574	56602	58634	70766	71698	59686	0.921317	0.905762	0.938279	1.13242	1.14733	0.955114	1.17	0.0625565
Solyc08g069030.4.1	aminolevulinic acid dehydratase	--	46.835	54.2	241	16	16	16	18	20	18	19	21	22	15	15	15	16	15	16	15	15	15	16	15	16	15	15	15	16	15	16	550490	553890	559920	640510	659160	645760	0.844234	0.849449	0.858696	0.982289	1.01089	0.990341	1.169	9.38129e-05
Solyc01g102950.3.1	Lycopene beta/epsilon cyclase protein (AHRD V3.3 A0A2U1QDC2_ARTAN)	--	67.38	25.3	106	11	11	11	8	10	8	10	11	9	9	11	9	10	11	10	9	11	9	10	11	10	9	11	9	10	11	10	75782	75685	72861	86864	86211	89146	0.911314	0.910148	0.876188	1.04458	1.03673	1.07202	1.169	0.000679915
Solyc08g075400.3.1	SWIb domain-containing protein (AHRD V3.3 Q6V9I4_SOLCH)	--	13.427	25.8	19	3	3	3	3	2	2	2	1	2	3	2	3	3	2	3	3	2	3	3	2	3	3	2	3	3	2	3	19056	16397	17422	19162	19819	22856	0.947419	0.81522	0.866181	0.95269	0.985354	1.13635	1.169	0.0887082
Solyc08g007790.3.1	3-hydroxy-3-methylglutaryl coenzyme A synthase	--	51.082	27.9	8	8	2	2	1	1	1	0	0	1	6	7	7	7	5	6	1	2	1	2	1	1	1	2	1	2	1	1	0	24248	0	28355	0	0		1.01664		1.18883			1.169
Solyc09g082970.3.1	Pyruvate kinase (AHRD V3.3 A0A2G2W137_CAPBA)	--	65.156	42.5	185	19	19	19	14	16	16	14	16	16	18	17	18	16	17	16	18	17	18	16	17	16	18	17	18	16	17	16	264810	260220	254740	301230	304770	304750	0.878551	0.863323	0.845142	0.999381	1.01113	1.01106	1.168	0.000196196
Solyc04g081320.4.1	Protein disulfide-isomerase LQY1, chloroplastic (AHRD V3.3 LQY1_ARATH)	--	17.202	38.4	60	4	4	4	4	6	5	6	4	6	3	4	4	4	4	4	3	4	4	4	4	4	3	4	4	4	4	4	188000	194130	204950	231500	238230	216160	0.827137	0.854107	0.901711	1.01852	1.04813	0.951032	1.168	0.0153842
Solyc05g050980.3.1	3-phosphoshikimate 1-carboxyvinyltransferase (AHRD V3.3 A0A0M8KSM3_NICAT)	--	55.696	31.1	65	13	7	7	6	5	5	6	5	8	12	12	13	12	12	12	6	6	7	6	6	6	6	6	7	6	6	6	177170	196550	195180	233470	215870	215320	0.86718	0.962038	0.955332	1.14275	1.0566	1.05391	1.168	0.0218027
Solyc03g096990.4.1	Cytochrome P450 (AHRD V3.3 A0A200R6R8_9MAGN)	--	62.502	8.4	20	4	4	4	1	2	2	2	1	2	1	3	3	3	2	2	1	3	3	3	2	2	1	3	3	3	2	2	0	13854	12317	14586	15518	15766		0.929063	0.82599	0.978152	1.04065	1.05728	1.168	0.0608309
Solyc11g011040.2.1	ADP-ribosylation factor-like protein 8B (AHRD V3.3 A0A2G3AZN4_CAPCH)	--	20.653	17.9	19	3	2	2	2	1	1	3	2	2	3	2	3	3	3	3	2	1	2	2	2	2	2	1	2	2	2	2	25282	0	22721	25547	30799	27780	1.10823		0.995967	1.11984	1.35006	1.21773	1.168	0.150997
Solyc03g117850.5.1	Ribulose bisphosphate carboxylase/oxygenase activase, chloroplastic (AHRD V3.11 tr|A0A2G2WQM5|A0A2G2WQM5_CAPBA)	--	27.721	44.3	92	10	8	8	7	8	8	7	8	8	10	10	10	10	10	10	8	8	8	8	8	8	8	8	8	8	8	8	135680	135710	139570	163160	159250	157000	0.86921	0.869402	0.89413	1.04526	1.02021	1.00579	1.167	0.000461515
Solyc07g008370.5.1	60S ribosomal protein L7 (AHRD V3.11 tr|A0A1U8FIV2|A0A1U8FIV2_CAPAN)	--	28.006	61.6	95	14	7	7	9	7	7	7	6	8	13	14	14	13	14	13	7	7	7	7	7	7	7	7	7	7	7	7	433650	414430	415410	485000	487170	501790	0.958265	0.915793	0.917959	1.07174	1.07653	1.10884	1.167	0.00106335
Solyc03g078000.3.1	Vacuolar glucose transporter 1	--	58.399	10.8	39	5	5	5	3	4	3	3	3	3	4	4	4	5	3	5	4	4	4	5	3	5	4	4	4	5	3	5	165070	176640	174740	195960	199740	206840	0.872471	0.933623	0.923581	1.03574	1.05572	1.09324	1.167	0.00420903
Solyc06g083530.3.1	Vesicle-associated membrane protein (AHRD V3.3 A0A1U8H291_CAPAN)	--	24.76	26.4	29	5	3	4	3	2	1	3	2	3	5	5	4	5	5	5	3	3	3	3	3	3	4	4	3	4	4	4	39883	34342	30871	40403	40203	42000	0.996143	0.857748	0.771054	1.00913	1.00414	1.04902	1.167	0.102452
Solyc04g056580.3.1	Transmembrane protein, putative (DUF2358) (AHRD V3.3 Q8L604_ARATH)	--	32.588	34	93	8	8	8	7	7	8	8	7	8	8	8	7	8	8	8	8	8	7	8	8	8	8	8	7	8	8	8	171680	167910	171190	201430	198300	195660	0.911902	0.891877	0.909299	1.06992	1.0533	1.03927	1.166	0.000149367
Solyc10g083910.3.1	Putative ovule protein	--	12.57	71.9	72	6	6	6	7	6	6	5	6	7	6	5	5	6	6	6	6	5	5	6	6	6	6	5	5	6	6	6	129090	127520	123000	145600	148740	148440	0.934002	0.922643	0.889939	1.05346	1.07618	1.07401	1.166	0.000653283
Solyc03g005080.4.1	Protoporphyrinogen oxidase (AHRD V3.3 A0A1U8GRF0_CAPAN)	--	54.945	26.9	61	9	9	9	7	4	5	5	5	8	8	7	5	7	6	7	8	7	5	7	6	7	8	7	5	7	6	7	67725	71835	67725	77523	81014	83097	0.93639	0.993216	0.93639	1.07186	1.12013	1.14893	1.166	0.00557968
Solyc01g090410.3.1	Alpha/beta-Hydrolases superfamily protein (AHRD V3.3 A0A2U1KLU2_ARTAN)	--	36.17	14.9	32	4	4	4	3	2	3	3	3	2	3	3	3	3	3	3	3	3	3	3	3	3	3	3	3	3	3	3	30477	31596	31294	37766	36679	34383	0.779184	0.807793	0.800072	0.965537	0.937746	0.879046	1.166	0.00684417
Solyc11g008620.2.1	Phosphoglycolate phosphatase (AHRD V3.3 A0A2G3B0Q7_CAPCH)	--	39.638	65	366	22	19	22	30	29	33	33	32	29	21	22	22	21	22	22	18	19	19	18	19	19	21	22	22	21	22	22	2686000	2694600	2694100	3107800	3150100	3149800	0.885244	0.888078	0.887914	1.02426	1.0382	1.0381	1.165	4.93807e-06
Solyc08g079750.3.1	1-aminocyclopropane-1-carboxylate synthase (AHRD V3.3 Q6U5H3_ROSHC)	--	60.216	18.8	55	7	7	7	2	7	5	6	5	5	5	6	5	5	6	6	5	6	5	5	6	6	5	6	5	5	6	6	17607	19446	19977	22102	21671	22664	0.884652	0.977051	1.00373	1.1105	1.08885	1.13874	1.165	0.0191231
Solyc09g064430.4.1	Tyrosine decarboxylase.1	--	43.282	17.8	38	6	6	6	3	5	2	2	4	2	3	5	2	2	4	2	3	5	2	2	4	2	3	5	2	2	4	2	51336	36208	41997	62861	51568	36544	1.01538	0.71616	0.830662	1.24333	1.01997	0.722806	1.165	0.500664
Solyc11g066440.2.1	lethal leaf spot 1	--	60.746	38	166	15	15	15	15	15	13	14	15	13	13	15	14	14	15	14	13	15	14	14	15	14	13	15	14	14	15	14	181240	182630	183410	212560	212110	212410	0.888486	0.8953	0.899124	1.04202	1.03982	1.04129	1.164	1.75524e-06
Solyc07g006530.3.1	Adenylosuccinate lyase (AHRD V3.3 A0A2G2YZL5_CAPAN)	--	61.349	37	157	15	15	15	12	15	9	13	14	16	14	15	12	13	12	12	14	15	12	13	12	12	14	15	12	13	12	12	150730	148330	148330	173700	175530	171740	0.910361	0.895866	0.895866	1.04909	1.06014	1.03726	1.164	5.11558e-05
Solyc06g069030.3.1	microbial collagenase (AHRD V3.3 AT1G18060.1)	--	28.114	42.7	121	10	10	10	12	9	10	9	8	10	10	9	9	9	9	9	10	9	9	9	9	9	10	9	9	9	9	9	161570	158420	153580	178380	186540	186540	0.918633	0.900724	0.873205	1.01421	1.0606	1.0606	1.164	0.00191435
Solyc09g091050.4.1	C2 calcium-dependent membrane targeting (AHRD V3.3 A0A2U1PUT0_ARTAN)	--	90.071	20.4	67	13	13	13	3	5	6	9	7	6	10	9	12	12	12	12	10	9	12	12	12	12	10	9	12	12	12	12	40261	40376	37281	47630	47199	42449	0.956881	0.959614	0.886055	1.13202	1.12178	1.00888	1.164	0.0287366
Solyc08g005860.3.1	Putrescine-binding periplasmic protein-related protein (AHRD V3.3 A0A2U1PSD6_ARTAN)	--	59.31	14	23	5	5	5	2	1	2	1	3	3	3	2	5	4	4	4	3	2	5	4	4	4	3	2	5	4	4	4	25771	25209	25634	26451	32236	30458	0.960986	0.940029	0.955877	0.986343	1.20206	1.13576	1.164	0.066548
Solyc01g110490.5.1	tRNA-dihydrouridine(47) synthase [NAD(P)(+)] (AHRD V3.11 tr|A0A2G2XNG9|A0A2G2XNG9_CAPBA)	--	77.361	8.7	23	5	5	5	3	3	3	3	1	2	5	4	4	4	3	3	5	4	4	4	3	3	5	4	4	4	3	3	18424	18447	17934	22157	22730	18824	0.870977	0.872065	0.847813	1.04745	1.07454	0.889887	1.163	0.069434
Solyc07g005120.3.1	Calcineurin-like metallo-phosphoesterase superfamily protein (AHRD V3.3 A0A2K3NDQ0_TRIPR)	--	37.532	13.1	17	3	3	3	1	2	1	2	2	1	1	3	2	3	3	2	1	3	2	3	3	2	1	3	2	3	3	2	0	21683	22416	22653	18244	36026		1.0137	1.04797	1.05905	0.852922	1.68424	1.163	0.701008
Solyc09g010280.3.1	LETM1-like (AHRD V3.3 A0A200QVE4_9MAGN)	--	99.347	23.3	135	15	15	15	12	11	5	12	11	14	14	15	15	15	13	14	14	15	15	15	13	14	14	15	15	15	13	14	95989	98146	95174	112900	111170	111970	0.937444	0.958509	0.929484	1.1026	1.0857	1.09352	1.162	0.00012477
Solyc01g111750.4.1	protein CHAPERONE-LIKE PROTEIN OF POR1, chloroplastic-like (AHRD V3.3 A0A2I4EWX0_9ROSI)	--	32.19	20.3	57	5	5	5	4	5	5	5	4	4	5	5	5	5	5	5	5	5	5	5	5	5	5	5	5	5	5	5	80860	78471	80653	93370	91379	94154	1.00065	0.971088	0.99809	1.15546	1.13083	1.16517	1.162	0.000329081
Solyc03g097250.4.1	Low-density receptor-like protein (AHRD V3.3 Q8H0X5_ARATH)	--	17.497	29.4	69	4	4	4	5	7	6	5	6	5	4	4	4	4	4	4	4	4	4	4	4	4	4	4	4	4	4	4	421330	423920	433180	488190	506970	490310	0.889119	0.894585	0.914126	1.03021	1.06984	1.03469	1.162	0.000505026
Solyc06g066000.3.1	ATP synthase subunit b', chloroplastic (AHRD V3.3 A0A1U8GUM8_CAPAN)	--	24.438	34.5	234	12	5	12	21	20	20	21	20	18	12	12	12	12	12	12	5	5	5	5	5	5	12	12	12	12	12	12	2661000	2544000	2635500	3001000	2976700	3132800	0.934187	0.893112	0.925235	1.05355	1.04502	1.09982	1.162	0.00200576
Solyc02g086740.1.1	50S ribosomal protein L12, chloroplastic (AHRD V3.3 A0A2G3D9E1_CAPCH)	--	19.532	55.4	64	9	2	2	6	5	6	6	5	6	8	9	8	9	9	7	2	2	2	2	2	2	2	2	2	2	2	2	5203100	5014000	5127000	6183700	5737700	5903700	0.987529	0.951638	0.973085	1.17364	1.08899	1.1205	1.162	0.00355202
Solyc10g083440.3.1	Glycosyltransferase (AHRD V3.11 tr|A0A2G3BGM7|A0A2G3BGM7_CAPCH)	--	49.588	31.8	75	10	10	10	9	7	4	10	6	6	9	6	7	8	8	6	9	6	7	8	8	6	9	6	7	8	8	6	62905	62990	58913	72708	73221	68844	1.05618	1.05761	0.989155	1.22077	1.22939	1.1559	1.162	0.00695159
Solyc06g084000.4.1	RNA-binding KH domain-containing protein (AHRD V3.3 A0A2U1LYS9_ARTAN)	--	63.128	17.5	43	6	6	6	3	3	2	2	3	4	4	5	3	4	5	6	4	5	3	4	5	6	4	5	3	4	5	6	26770	26109	23467	33047	28524	27158	0.882787	0.860989	0.773865	1.08978	0.940628	0.895582	1.162	0.106453
Solyc05g005480.2.1	Quinone oxidoreductase-like protein (AHRD V3.3 Q8LEB8_ARATH)	--	41.001	63.9	298	20	20	20	23	26	24	25	25	25	18	20	19	19	20	20	18	20	19	19	20	20	18	20	19	19	20	20	4540000	4565500	4455000	5257300	5218700	5267300	0.945584	0.950895	0.92788	1.09498	1.08694	1.09706	1.161	4.69363e-05
Solyc01g067900.3.1	Rapid alkalinization factor 23 (AHRD V3.3 A0A2G3DFY2_CAPCH)	--	14.508	21.5	30	3	3	3	3	2	3	1	3	2	3	3	3	2	3	2	3	3	3	2	3	2	3	3	3	2	3	2	101740	99861	101920	119000	116760	116510	0.977838	0.959779	0.979568	1.14373	1.1222	1.1198	1.161	9.15069e-05
Solyc06g074250.4.1	Vesicle-associated membrane protein (AHRD V3.11 tr|A0A2G3CBC8|A0A2G3CBC8_CAPCH)	--	26.428	41.9	55	7	7	7	5	7	3	5	5	4	6	7	6	5	6	5	6	7	6	5	6	5	6	7	6	5	6	5	91796	87994	88934	108520	102990	100610	0.955505	0.91593	0.925714	1.12959	1.07202	1.04725	1.161	0.00438024
Solyc08g083140.5.1	Alpha/beta-Hydrolases superfamily protein (AHRD V3.11 tr|A0A1Y1I3I6|A0A1Y1I3I6_KLENI)	--	43.609	13.7	28	5	5	5	2	3	3	3	2	2	3	3	4	4	3	4	3	3	4	4	3	4	3	3	4	4	3	4	16340	14607	15409	18215	18719	16870	0.978297	0.87454	0.922557	1.09055	1.12073	1.01003	1.161	0.0294014
Solyc02g049070.5.1	ribosomal RNA small subunit methyltransferase J Chr5:2763914-2765431 FORWARD LENGTH=346 201606 (AHRD V3.11 AT5G08540.1)	--	36.157	51.7	190	15	15	15	18	19	16	16	18	14	15	15	15	15	15	14	15	15	15	15	15	14	15	15	15	15	15	14	402750	395450	398560	461050	459550	468110	0.942851	0.925762	0.933043	1.07933	1.07582	1.09586	1.16	4.39222e-05
Solyc05g009030.5.1	3-isopropylmalate dehydrogenase (AHRD V3.11 tr|B5LAV1|B5LAV1_CAPAN)	--	43.423	52.7	304	21	21	21	26	25	25	26	28	25	20	21	20	20	20	21	20	21	20	20	20	21	20	21	20	20	20	21	572870	564350	557380	661420	652910	651690	0.929437	0.915614	0.904306	1.0731	1.0593	1.05732	1.16	8.56689e-05
Solyc02g070770.3.1	NAD(P)-binding Rossmann-fold superfamily protein (AHRD V3.3 A0A2U1NQA9_ARTAN)	--	31.742	60.6	163	13	9	13	12	15	13	13	16	14	12	13	13	13	12	12	9	9	9	9	8	9	12	13	13	13	12	12	509400	496570	498550	589930	573570	582300	0.927706	0.90434	0.907946	1.07437	1.04457	1.06047	1.16	0.000195788
Solyc07g064950.3.1	Trigger factor (AHRD V3.3 A0A200RBE3_9MAGN)	--	59.266	63	345	28	28	28	28	30	29	31	29	30	26	26	28	27	27	28	26	26	28	27	27	28	26	26	28	27	27	28	729740	720950	721050	838140	835800	843350	0.877444	0.866875	0.866995	1.00778	1.00497	1.01405	1.159	6.74059e-06
Solyc07g047790.3.1	Heat shock protein (AHRD V3.3 O23638_ARATH)	--	90.43	43.8	206	28	21	22	17	16	17	15	19	18	26	24	23	25	24	26	19	17	16	18	17	19	20	18	17	19	18	20	270510	275130	271360	314810	314370	317350	0.955551	0.97187	0.958553	1.11204	1.11048	1.12101	1.159	1.61126e-05
Solyc05g005020.4.1	Alpha-Glucan Water Dikinase	--	110.13	31.8	246	23	23	23	17	21	18	23	23	16	21	22	21	23	23	22	21	22	21	23	23	22	21	22	21	23	23	22	101920	101850	102640	115940	119040	120290	0.854687	0.8541	0.860725	0.972257	0.998253	1.00873	1.159	0.000192577
Solyc05g012710.4.1	Cell division topological specificity factor-like protein, chloroplastic (AHRD V3.3 A0A1U8EX02_CAPAN)	--	25.816	23.5	34	4	4	4	3	4	2	3	4	2	4	4	4	4	4	4	4	4	4	4	4	4	4	4	4	4	4	4	85423	86376	81158	100690	96359	96096	0.91435	0.924551	0.868698	1.07777	1.03141	1.02859	1.159	0.00379143
Solyc08g074620.3.1	Polyphenol oxidase (AHRD V3.3 J7ES67_NICBE)	--	66.222	47.9	82	21	7	7	6	6	5	8	5	6	19	19	20	21	19	20	6	6	6	7	6	6	6	6	6	7	6	6	210280	232360	221810	256390	258600	254990	0.698905	0.772292	0.737227	0.85216	0.859505	0.847507	1.159	0.00704488
Solyc10g007780.3.1	Transcription factor PAR2 (AHRD V3.3 A0A2G2WG50_CAPBA)	--	26.423	11.9	16	3	3	3	2	1	0	2	1	2	3	3	2	3	3	3	3	3	2	3	3	3	3	3	2	3	3	3	28257	28718	25361	33792	31241	30415	0.950875	0.966388	0.853422	1.13713	1.05129	1.02349	1.159	0.0418335
Solyc08g076290.4.1	Plastidal glycolate/glycerate translocator 1, chloroplastic (AHRD V3.11 tr|A0A2G2XLX5|A0A2G2XLX5_CAPBA)	--	54.361	28.1	126	10	10	10	11	11	11	12	12	12	9	9	9	9	10	10	9	9	9	9	10	10	9	9	9	9	10	10	1211000	1229500	1214600	1399600	1414100	1419800	0.925587	0.939727	0.928339	1.06974	1.08082	1.08518	1.158	2.00813e-05
Solyc03g034220.3.1	Tomato RuBP carboxylase small subunit	--	20.278	83.9	603	19	5	19	55	48	43	52	48	43	15	15	14	15	15	17	3	3	3	4	4	5	15	15	14	15	15	17	55467000	55852000	55991000	64078000	64305000	65343000	0.895954	0.902173	0.904418	1.03505	1.03871	1.05548	1.158	2.49282e-05
Solyc08g016750.3.1	Pyruvate dehydrogenase .1	--	44.328	37	116	10	4	10	11	10	9	9	9	9	9	10	10	10	10	10	4	4	4	4	4	4	9	10	10	10	10	10	327590	317150	318460	372870	373320	368960	0.880672	0.852605	0.856127	1.0024	1.00361	0.991888	1.158	0.000173215
Solyc07g007310.3.1	Methyltransferase-like (AHRD V3.3 Q67W64_ORYSJ)	--	37.633	44.6	83	11	8	11	7	9	8	6	8	8	10	10	10	10	10	10	8	7	8	8	8	8	10	10	10	10	10	10	114590	116830	111760	134610	131550	131260	0.95445	0.973108	0.930878	1.1212	1.09571	1.0933	1.158	0.000635976
Solyc02g068480.3.1	U4/U6.U5 tri-snRNP-associated protein 2 (AHRD V3.3 A0A2G2XD80_CAPBA)	--	63.596	4.9	19	2	2	2	1	2	1	1	1	2	2	2	1	2	1	2	2	2	1	2	1	2	2	2	1	2	1	2	14667	18460	0	17966	0	20406	0.86312	1.08633		1.05726		1.20085	1.158	0.36814
Solyc05g015490.5.1	Bifunctional inhibitor/plant lipid transfer protein/seed storage helical domain (AHRD V3.11 tr|A0A200QGD6|A0A200QGD6_9MAGN)	--	19.597	29	23	4	4	4	2	2	1	3	2	2	2	2	3	3	2	3	2	2	3	3	2	3	2	2	3	3	2	3	37625	53077	74508	60893	45568	84927	0.712811	1.00555	1.41156	1.15363	0.863292	1.60895	1.158	0.596597
Solyc12g042060.3.1	ATP-dependent Clp protease ATP-binding subunit ClpC (AHRD V3.3 A0A327YAA3_9BACI)	--	102.19	59.3	875	54	18	54	67	69	64	71	73	74	49	49	50	49	51	52	15	16	16	16	15	16	49	49	50	49	51	52	5553400	5523100	5468800	6344400	6403100	6394200	0.906038	0.901094	0.892235	1.03509	1.04467	1.04321	1.157	1.06159e-05
Solyc05g012270.3.1	Argininosuccinate synthase (AHRD V3.3 A0A1U8EP46_CAPAN)	--	54.215	43.3	195	21	21	21	15	16	16	17	16	16	19	19	20	18	19	19	19	19	20	18	19	19	19	19	20	18	19	19	212440	214170	212380	243600	247530	248460	0.899452	0.906776	0.899198	1.03138	1.04802	1.05196	1.157	2.53941e-05
Solyc09g018890.3.1	DUF2996 family protein (AHRD V3.3 AT2G04039.1)	--	20.372	43.2	101	7	7	7	9	8	7	9	9	9	7	7	7	7	7	7	7	7	7	7	7	7	7	7	7	7	7	7	486790	484340	495880	546210	575800	575910	0.8804	0.875969	0.89684	0.987866	1.04138	1.04158	1.157	0.00155072
Solyc08g080910.3.1	Glutathione S-transferase (AHRD V3.3 A0A200QUC6_9MAGN)	--	28.691	14.4	25	3	3	3	2	1	1	3	2	3	2	3	2	3	2	3	2	3	2	3	2	3	2	3	2	3	2	3	21878	22344	23724	26024	26396	26176	0.955104	0.975447	1.03569	1.1361	1.15234	1.14274	1.157	0.00402893
Solyc01g091520.3.1	Enoyl-CoA delta isomerase 1, peroxisomal (AHRD V3.3 A0A2G3DDW4_CAPCH)	--	27.15	23.8	21	5	4	5	2	2	2	4	2	1	4	5	3	4	4	3	3	4	2	4	4	3	4	5	3	4	4	3	31606	44230	41773	45582	42415	48065	0.719448	1.00681	0.950879	1.03758	0.965493	1.0941	1.157	0.2318
Solyc12g017450.2.1	Ubiquitin-specific protease family C19 protein (AHRD V3.3 A0A2K3NKS0_TRIPR)	--	51.208	9.5	17	3	3	3	1	1	3	1	1	1	1	2	3	1	2	1	1	2	3	1	2	1	1	2	3	1	2	1	0	19007	17147	0	20916	0		0.950653	0.857623		1.04613		1.157
Solyc10g081100.3.1	50S ribosomal protein 5, chloroplastic (AHRD V3.3 A0A2G2VVL1_CAPBA)	--	16.753	10.1	46	2	2	2	4	4	4	4	4	4	2	2	2	2	2	2	2	2	2	2	2	2	2	2	2	2	2	2	395980	403920	394090	459900	462910	457860	0.829971	0.846613	0.82601	0.963947	0.970256	0.959671	1.156	5.9209e-05
Solyc08g068590.4.1	Plastid lipid-associated protein/fibrillin conserved domain (AHRD V3.3 A0A200PLI3_9MAGN)	--	30.501	46	74	10	10	10	7	6	4	8	5	7	8	8	7	8	9	8	8	8	7	8	9	8	8	8	7	8	9	8	114700	113050	116060	132320	130420	134620	0.877599	0.864974	0.888005	1.01241	0.997877	1.03001	1.156	0.000262556
Solyc04g009200.3.1	glutamate 1-semialdehyde 2,1-aminomutase	--	51.499	71.8	370	25	25	25	26	29	31	29	33	34	23	23	22	23	24	24	23	23	22	23	24	24	23	23	22	23	24	24	2913200	2949000	3036200	3361000	3441600	3483300	0.859793	0.870359	0.896095	0.991955	1.01574	1.02805	1.156	0.000852227
Solyc09g060100.3.1	transmembrane protein (AHRD V3.3 AT4G13150.1)	--	40.122	7.1	20	2	2	2	1	2	2	2	2	1	2	2	2	2	2	2	2	2	2	2	2	2	2	2	2	2	2	2	42316	40291	40562	45592	47852	48894	1.01464	0.966086	0.972583	1.09319	1.14738	1.17237	1.156	0.00496026
Solyc12g099240.2.1	Huntingtin interacting protein K (AHRD V3.3 B6SY57_MAIZE)	--	12.241	48.2	47	4	4	4	4	4	4	4	4	5	4	4	3	4	4	4	4	4	3	4	4	4	4	4	3	4	4	4	89814	86570	93632	102700	101560	107890	0.915302	0.882242	0.954211	1.04662	1.03501	1.09952	1.156	0.00773058
Solyc08g013670.3.1	Photosystem I reaction center subunit N, chloroplastic (AHRD V3.3 A0A1U8EZE3_CAPAN)	--	17.55	37.4	140	10	10	10	12	11	10	10	14	11	9	9	9	10	10	9	9	9	9	10	10	9	9	9	9	10	10	9	4863000	4870100	4847400	5630500	5591800	5621400	0.823092	0.824294	0.820452	0.952996	0.946446	0.951456	1.155	5.38026e-07
Solyc08g082570.4.1	Putative ovule protein	--	18.48	33.3	47	4	4	4	4	4	3	4	4	4	4	4	4	4	4	4	4	4	4	4	4	4	4	4	4	4	4	4	201850	199960	199570	233520	231630	229190	0.874302	0.866115	0.864426	1.01148	1.00329	0.992723	1.155	2.4083e-05
Solyc01g095670.4.1	Rhodanese-like domain-containing protein 4, chloroplastic (AHRD V3.3 A0A2G2YYH2_CAPAN)	--	46.836	41.4	152	16	14	14	10	13	12	13	12	11	14	16	14	16	16	15	12	14	12	14	14	13	12	14	12	14	14	13	758530	727460	718870	862840	835930	847580	0.937565	0.899162	0.888544	1.06649	1.03323	1.04763	1.155	0.00152008
Solyc06g082300.4.1	UDP-glycosyltransferase 87A1-like (AHRD V3.3 A0A2I4FAC3_9ROSI)	--	51.501	22.1	47	7	7	7	5	2	4	3	3	4	5	3	7	5	6	5	5	3	7	5	6	5	5	3	7	5	6	5	64654	62305	62304	76856	73783	68052	0.939148	0.905027	0.905012	1.11639	1.07175	0.988506	1.155	0.0192374
Solyc03g044190.3.1	FAD dependent oxidoreductase (AHRD V3.3 A0A200PV18_9MAGN)	--	43.809	28	68	9	9	9	5	6	6	8	5	7	7	6	7	8	7	7	7	6	7	8	7	7	7	6	7	8	7	7	54531	54537	50173	64709	58792	60365	0.951226	0.95133	0.875206	1.12877	1.02555	1.05299	1.155	0.0226603
Solyc04g080430.3.1	Cytosolic purine 5'-nucleotidase (AHRD V3.3 A0A1J3DGU2_NOCCA)	--	73.558	7.1	38	4	4	4	3	2	5	2	3	2	4	2	4	1	2	2	4	2	4	1	2	2	4	2	4	1	2	2	18236	18092	19274	29953	17585	16670	0.95182	0.944304	1.006	1.56338	0.917841	0.870083	1.155	0.598113
Solyc12g098680.4.1	Eukaryotic translation initiation factor 3 subunit H (AHRD V3.11 tr|A0A200R8Q3|A0A200R8Q3_9MAGN)	--	38.794	24.6	5	7	4	4	0	1	0	1	3	0	5	6	5	6	7	4	2	3	2	3	4	1	2	3	2	3	4	1	0	51577	0	58578	60566	0		0.906338		1.02936	1.0643		1.155
Solyc00g500063.1.1	Ribulose bisphosphate carboxylase large chain (AHRD V3.3 A0A2G2Z7Q2_CAPAN)	--	51.394	76.1	2683	53	51	53	205	209	221	218	223	214	48	47	48	51	49	49	46	45	46	49	47	47	48	47	48	51	49	49	71202000	69713000	70856000	80278000	81800000	82402000	0.870164	0.851967	0.865936	0.981083	0.999683	1.00704	1.154	0.00014012
Solyc01g095410.3.1	eukaryotic translation initiation factor 1A-like (AHRD V3.3 A0A2I4HKY5_9ROSI)	--	16.488	29.9	35	4	4	4	4	3	3	2	4	3	4	3	3	3	4	3	4	3	3	3	4	3	4	3	3	3	4	3	115740	129790	123880	146120	142990	137120	0.846089	0.948798	0.905594	1.06817	1.04529	1.00238	1.154	0.0195888
Solyc06g073240.3.1	Carbohydrate esterase, putative (DUF303) (AHRD V3.3 Q0WNN6_ARATH)	--	27.631	28.6	45	5	5	5	3	4	5	4	4	4	4	4	5	5	4	4	4	4	5	5	4	4	4	4	5	5	4	4	28594	26745	28806	32004	30597	34500	0.976888	0.913719	0.984131	1.09339	1.04532	1.17866	1.154	0.0279224
Solyc02g082000.3.1	40S ribosomal protein S15 (AHRD V3.3 A0A2G3D6Q0_CAPCH)	--	17.286	64.2	137	9	6	9	13	13	11	11	13	13	9	9	9	7	9	9	6	6	6	5	6	6	9	9	9	7	9	9	1207600	1233100	1356800	1439700	1405600	1535700	0.857092	0.875191	0.962987	1.02182	0.997622	1.08996	1.154	0.0322259
Solyc03g045070.1.1	ammonium transporter AF118858	--	49.652	8.3	27	3	3	3	3	2	2	2	3	2	2	2	3	2	3	2	2	2	3	2	3	2	2	2	3	2	3	2	28801	28531	31619	36511	32970	33181	0.827297	0.819542	0.908243	1.04876	0.94705	0.953111	1.154	0.0368893
Solyc12g088320.2.1	LIM domain-containing protein (AHRD V3.3 A0A1Q3ALK2_CEPFO)	--	21.07	27.3	13	5	2	2	1	2	2	1	1	1	4	5	4	4	4	4	2	2	2	2	2	2	2	2	2	2	2	2	29051	26806	24910	28644	32629	31939	1.00341	0.925864	0.860377	0.989347	1.12699	1.10316	1.154	0.074763
Solyc07g005200.3.1	Synaptobrevin-like protein (AHRD V3.3 A0A2U1NP32_ARTAN)	--	22.628	19.1	28	4	4	4	2	2	1	2	3	2	3	3	2	2	3	2	3	3	2	2	3	2	3	3	2	2	3	2	65619	67146	69552	72929	72877	87617	0.892309	0.913074	0.945791	0.991713	0.991006	1.19145	1.154	0.0932941
Solyc07g019460.3.1	NADPH--cytochrome P450 reductase (AHRD V3.3 A0A2G2WCH2_CAPBA)	--	79.204	29	83	15	14	14	7	7	9	10	9	8	13	14	15	14	15	14	12	13	14	13	14	13	12	13	14	13	14	13	60624	65792	62353	73117	71951	72564	1.05491	1.14484	1.085	1.2723	1.25201	1.26268	1.153	0.0042754
Solyc06g071470.4.1	Peroxisomal membrane protein PEX14 (AHRD V3.3 A0A2G2ZCJ2_CAPAN)	--	56.853	15.2	49	8	8	8	4	3	4	5	4	6	6	4	7	6	6	7	6	4	7	6	6	7	6	4	7	6	6	7	58097	64873	63232	74960	71203	68600	0.859206	0.959417	0.935148	1.1086	1.05303	1.01454	1.153	0.0272601
Solyc01g108630.3.1	ni.1	--	65.892	71.7	456	39	29	39	36	37	36	40	36	33	36	35	36	38	37	37	28	25	26	28	27	27	36	35	36	38	37	37	914900	909450	888900	1053000	1039900	1033600	0.869425	0.864246	0.844718	1.00066	0.988212	0.982226	1.152	0.000164407
Solyc03g112150.1.1	Elongation factor Tu (AHRD V3.3 A0A2G3CY71_CAPCH)	--	51.805	64.8	617	28	13	28	48	49	49	54	51	50	27	27	27	27	28	27	13	13	13	13	13	13	27	27	27	27	28	27	5229700	5226300	5142300	5857500	5990200	6115000	0.902401	0.901814	0.88732	1.01073	1.03363	1.05516	1.152	0.000487192
Solyc01g107520.3.1	Basic secretory protease (AHRD V3.3 A0A2G2W939_CAPBA)	--	26.044	27.6	42	6	6	6	3	3	4	3	4	4	5	5	5	4	5	5	5	5	5	4	5	5	5	5	5	4	5	5	353480	347610	347220	400040	394610	412730	0.945159	0.929463	0.928421	1.06965	1.05513	1.10359	1.152	0.000622153
Solyc10g081240.3.1	GrpE protein homolog (AHRD V3.3 A0A2G2VVH1_CAPBA)	--	42.095	31.6	104	11	11	11	11	11	12	7	10	8	11	10	9	9	9	10	11	10	9	9	9	10	11	10	9	9	9	10	138940	136220	131830	158340	151790	158710	0.918531	0.900549	0.871526	1.04678	1.00348	1.04923	1.152	0.00256571
Solyc03g117020.4.1	Stromal cell-derived factor 2-like protein (AHRD V3.3 A0A2G3CZD1_CAPCH)	--	23.851	13.1	28	3	3	3	2	3	2	2	2	3	3	3	3	2	3	3	3	3	3	2	3	3	3	3	3	2	3	3	59104	65940	61594	68488	74766	71747	0.918	1.02418	0.956675	1.06375	1.16126	1.11437	1.152	0.0253172
Solyc08g007220.4.1	Hyaluronan/mRNA-binding protein (AHRD V3.11 tr|A0A200QJ96|A0A200QJ96_9MAGN)	--	39.051	36.8	121	13	12	12	11	9	11	12	9	11	11	10	12	12	11	12	10	9	11	11	10	11	10	9	11	11	10	11	495230	497500	490630	594020	565020	548160	0.898655	0.902774	0.890308	1.07792	1.0253	0.994703	1.151	0.00416093
Solyc12g056850.2.1	Chaperone protein DnaJ (AHRD V3.3 A0A1J3GRV8_NOCCA)	--	32.705	26	39	5	5	5	3	2	3	4	2	3	4	4	4	5	4	4	4	4	4	5	4	4	4	4	4	5	4	4	72067	91499	89189	102990	94927	93023	0.781032	0.991628	0.966593	1.11616	1.02878	1.00814	1.151	0.150407
Solyc12g007310.3.1	Lactoylglutathione lyase (AHRD V3.3 A0A2G3BNM5_CAPCH)	--	40.148	28.5	90	9	7	7	7	9	7	8	6	6	9	9	9	9	9	9	7	7	7	7	7	7	7	7	7	7	7	7	1230900	1193400	1214200	1398300	1388800	1396800	0.919835	0.891812	0.907355	1.04493	1.03783	1.04381	1.15	0.000109443
Solyc02g077990.3.1	30S ribosomal protein S5, chloroplastic (AHRD V3.3 A0A1U8FKT3_CAPAN)	--	33.372	49.2	222	15	15	15	17	19	19	18	18	18	15	14	14	15	15	15	15	14	14	15	15	15	15	14	14	15	15	15	1379900	1342000	1337000	1561000	1564500	1540800	0.905219	0.880356	0.877076	1.02402	1.02632	1.01077	1.15	0.000225834
Solyc12g096540.2.1	40S ribosomal protein S10 (AHRD V3.3 A0A2G3B4Y1_CAPCH)	--	19.852	47.8	36	9	2	2	3	3	3	3	3	3	9	9	9	8	8	8	2	2	2	2	2	2	2	2	2	2	2	2	560330	530870	558150	648840	625400	623080	0.939232	0.889851	0.935578	1.08759	1.0483	1.04441	1.15	0.0029405
Solyc11g042620.3.1	Nuclear transport factor 2 (NTF2)-like protein (AHRD V3.3 Q67TV5_ORYSJ)	--	25.094	27.8	47	6	6	6	4	3	4	3	4	4	6	6	6	6	6	6	6	6	6	6	6	6	6	6	6	6	6	6	144080	150320	137120	167590	166860	161740	0.922422	0.962371	0.877863	1.07294	1.06826	1.03548	1.15	0.00824466
Solyc01g100050.3.1	TOPLESS 3	--	124.68	31.2	237	27	22	27	20	19	21	22	20	21	19	21	21	24	21	21	14	16	16	19	17	17	19	21	21	24	21	21	97653	95439	93756	109530	110090	110000	0.894478	0.874198	0.858782	1.00327	1.0084	1.00757	1.149	0.000305383
Solyc02g065280.3.1	Methylesterase.1	--	30.191	68.7	112	13	12	13	9	11	11	11	9	9	11	11	12	13	12	11	10	10	11	12	11	10	11	11	12	13	12	11	281130	287850	285130	338320	323920	319290	0.984217	1.00774	0.99822	1.18443	1.13402	1.11781	1.149	0.0017609
Solyc06g060340.3.1	Photosystem II 22 kDa protein, chloroplastic (AHRD V3.3 A0A1U8GV91_CAPAN)	--	29.268	43.5	184	10	10	10	12	14	16	16	15	18	9	9	9	10	9	10	9	9	9	10	9	10	9	9	9	10	9	10	11984000	11824000	11681000	13156000	13672000	13954000	0.949667	0.936987	0.925655	1.04254	1.08343	1.10578	1.149	0.00178878
Solyc10g080590.2.1	60S ribosomal protein L.1	--	18.684	40.9	51	7	4	4	5	5	5	5	3	3	7	7	7	7	7	7	4	4	4	4	4	4	4	4	4	4	4	4	103770	99231	103800	115350	124210	112820	0.930936	0.890216	0.931205	1.03482	1.11431	1.01212	1.149	0.0135131
Solyc06g082360.5.1	U2 small nuclear ribonucleoprotein B (AHRD V3.11 tr|A0A2U1L5Q9|A0A2U1L5Q9_ARTAN)	--	26.22	24	21	4	4	4	2	1	2	2	1	2	4	3	4	2	3	4	4	3	4	2	3	4	4	3	4	2	3	4	163940	174860	171090	187580	205760	192360	0.878062	0.936549	0.916357	1.00468	1.10205	1.03028	1.149	0.0145239
Solyc01g097190.4.1	Ankyrin-like protein (AHRD V3.3 Q8H9C2_SOLTU)	--	49.913	15.9	33	5	5	5	2	2	1	4	4	3	3	4	3	4	4	5	3	4	3	4	4	5	3	4	3	4	4	5	57911	48576	65289	75996	65640	55720	1.00001	0.838813	1.12741	1.3123	1.13348	0.962176	1.149	0.328197
Solyc02g079960.3.1	Thioredoxin (AHRD V3.3 A0A2G3D6G6_CAPCH)	--	14.016	32.8	5	4	3	4	1	0	0	1	0	1	3	3	3	3	3	2	3	3	3	3	2	2	3	3	3	3	3	2	63565	0	0	76346	0	69780	0.96287			1.15647		1.05701	1.149
Solyc10g037960.3.1	2-oxoglutarate (2OG) and Fe(II)-dependent oxygenase superfamily protein (AHRD V3.3 Q9FI36_ARATH)	--	26.809	21.3	7	4	4	4	1	2	1	0	0	0	3	4	3	2	1	3	3	4	3	2	1	3	3	4	3	2	1	3	32976	20312	33902	0	0	33402	1.12282	0.691617	1.15435			1.13733	1.149
Solyc01g080840.3.1	Protein translocase subunit SecA (AHRD V3.3 A0A2G3DHH8_CAPCH)	--	114.64	51.3	551	51	50	51	41	47	45	43	45	42	45	49	45	45	47	49	44	48	44	44	47	48	45	49	45	45	47	49	327100	326720	326680	374780	373380	377260	0.881111	0.880087	0.87998	1.00955	1.00578	1.01623	1.148	1.43246e-06
Solyc06g074210.3.1	mRNA-decapping enzyme-like protein (AHRD V3.3 A0A2G3CBG2_CAPCH)	--	40.575	13.6	37	5	5	5	3	2	3	4	3	3	5	5	5	5	5	4	5	5	5	5	5	4	5	5	5	5	5	4	47546	48054	47513	54999	55661	53645	0.896184	0.905759	0.895562	1.03666	1.04914	1.01114	1.148	0.000273497
Solyc03g114450.3.1	Calcium sensing receptor, chloroplastic (AHRD V3.3 A0A2G2WRE3_CAPBA)	--	41.658	41.1	251	14	14	14	20	21	22	23	20	18	13	13	14	14	13	13	13	13	14	14	13	13	13	13	14	14	13	13	2299400	2369700	2288600	2661000	2681700	2644900	0.912156	0.940043	0.907871	1.0556	1.06381	1.04921	1.148	0.000286486
Solyc12g096390.2.1	Peptidyl-tRNA hydrolase II (PTH2) family protein (AHRD V3.3 Q9FT62_ARATH)	--	21.454	23.5	20	3	3	3	1	2	2	2	2	1	2	3	2	3	3	2	2	3	2	3	3	2	2	3	2	3	3	2	60870	56651	62275	75331	66578	64535	0.977244	0.90951	0.999801	1.20941	1.06888	1.03608	1.148	0.0683121
Solyc07g007300.3.1	Methyltransferase-like (AHRD V3.3 Q67W64_ORYSJ)	--	37.59	35.1	38	8	5	5	1	4	2	5	3	3	6	8	6	7	7	6	4	5	4	5	5	4	4	5	4	5	5	4	87148	79940	77401	99971	95059	85630	0.991957	0.909913	0.881013	1.13791	1.082	0.974679	1.148	0.0763067
Solyc01g094530.4.1	Acyl-CoA thioesterase family protein (AHRD V3.3 A0A2U1Q5B6_ARTAN),Pfam:PF13622	--	48.658	12.4	10	4	2	2	1	1	1	1	1	1	4	4	4	4	4	4	2	2	2	2	2	2	2	2	2	2	2	2	10906	5341.1	10774	10759	9893.8	10369	1.09075	0.534184	1.07755	1.07605	0.989517	1.03704	1.148	0.471949
Solyc11g069380.2.1	GcpE	--	82.229	58.6	478	39	39	39	44	42	36	37	40	43	37	36	36	36	36	35	37	36	36	36	36	35	37	36	36	36	36	35	514960	503570	502530	591720	575760	576560	0.927306	0.906796	0.904923	1.06553	1.03679	1.03823	1.147	0.000321038
Solyc08g076450.3.1	NAD(P)-binding Rossmann-fold superfamily protein (AHRD V3.3 A0A1Y1IPQ3_KLENI)	--	32.902	49.7	151	12	12	12	13	10	11	13	16	15	10	10	10	11	11	12	10	10	10	11	11	12	10	10	10	11	11	12	451740	456490	468060	516490	529180	531280	0.91135	0.920932	0.944274	1.04198	1.06758	1.07181	1.146	0.000582249
Solyc04g010240.3.1	60S ribosomal protein L35 (AHRD V3.3 A0A2G2ZKJ8_CAPAN)	--	14.289	26	17	4	2	2	1	1	2	1	2	1	4	3	4	4	4	4	2	1	2	2	2	2	2	1	2	2	2	2	79475	0	71881	85880	87056	87313	0.920953		0.832954	0.995174	1.0088	1.01178	1.146	0.0361095
Solyc11g012470.2.1	RNA-binding (RRM/RBD/RNP motifs) family protein (AHRD V3.3 F4JFN7_ARATH)	--	49.349	9.9	27	3	3	3	2	3	2	1	3	3	2	3	2	2	3	3	2	3	2	2	3	3	2	3	2	2	3	3	33976	38423	32968	39462	39666	41610	0.869806	0.983652	0.844001	1.01025	1.01547	1.06524	1.146	0.0501096
Solyc01g100250.3.1	Protein TRIGALACTOSYLDIACYLGLYCEROL 1, chloroplastic (AHRD V3.3 A0A2G2ZTJ6_CAPAN)	--	39.036	7.2	18	2	2	2	2	1	2	2	2	2	2	2	2	2	2	2	2	2	2	2	2	2	2	2	2	2	2	2	16378	17463	14579	17007	18006	20454	0.937708	0.999828	0.834707	0.97372	1.03092	1.17108	1.146	0.148627
Solyc10g080490.2.1	Plastid-lipid associated protein PAP / fibrillin family protein (AHRD V3.3 A8MRU9_ARATH)	--	33.11	36.5	98	10	10	10	9	9	8	9	8	7	9	10	10	10	10	9	9	10	10	10	10	9	9	10	10	10	10	9	170920	169940	179210	197880	198550	198970	0.916895	0.911638	0.961367	1.06152	1.06512	1.06737	1.145	0.00131203
Solyc05g008530.3.1	Sec-independent protein translocase protein TATC, chloroplastic (AHRD V3.3 A0A1U8EL26_CAPAN)	--	38.033	22.5	41	4	4	4	4	4	4	3	3	3	4	4	4	3	4	3	4	4	4	3	4	3	4	4	4	3	4	3	82808	81751	85733	94934	92378	99236	0.966984	0.954641	1.00114	1.10858	1.07874	1.15882	1.145	0.0058862
Solyc09g091070.3.1	Malate dehydrogenase (AHRD V3.3 O48906_MEDSA)	--	31.801	56.7	65	14	6	6	4	5	6	5	5	7	14	13	14	13	14	14	6	6	6	6	6	6	6	6	6	6	6	6	261330	257960	231650	287560	279870	292670	0.983778	0.971092	0.872048	1.08252	1.05357	1.10176	1.145	0.0274189
Solyc10g050160.2.1	Caffeoyl CoA O-methyltransferase (AHRD V3.3 A0A2U1N686_ARTAN)	--	27.833	23.7	30	4	3	4	3	3	3	3	3	1	3	3	3	3	3	3	2	2	2	2	2	2	3	3	3	3	3	3	24990	25114	25256	26494	27971	31815	0.974941	0.979778	0.985318	1.03362	1.09124	1.24121	1.145	0.0716117
Solyc03g115150.4.1	Histone deacetylase (AHRD V3.3 A0A2G3A292_CAPAN)	--	72.849	3.1	7	2	2	2	0	0	2	2	1	0	1	1	2	2	1	0	1	1	2	2	1	0	1	1	2	2	1	0	0	0	15447	17689	0	0			0.945465	1.08269			1.145
Solyc11g067260.3.1	Alpha/beta-Hydrolases superfamily protein (AHRD V3.3 A0A2U1LHG4_ARTAN)	--	43.571	9.3	20	3	3	3	1	1	2	3	1	2	1	1	2	3	1	3	1	1	2	3	1	3	1	1	2	3	1	3	0	0	20912	23582	0	24292			0.921369	1.03901		1.07029	1.145
Solyc09g011300.3.1	Uracil phosphoribosyltransferase (AHRD V3.3 A0A2G2VY34_CAPBA),Pfam:PF14681	--	31.391	54.5	207	13	13	13	18	20	19	18	17	20	13	13	13	13	13	13	13	13	13	13	13	13	13	13	13	13	13	13	473540	451730	451000	523510	514300	537270	0.945174	0.901642	0.900185	1.04491	1.02653	1.07238	1.144	0.00270898
Solyc08g160350.1.1	Selenium binding protein (AHRD V3.11 tr|Q8W465|Q8W465_ARATH)	--	16.927	35.1	26	4	4	4	1	1	2	3	2	3	4	3	3	3	3	3	4	3	3	3	3	3	4	3	3	3	3	3	55716	78272	77241	79483	83523	78673	0.706622	0.99269	0.979614	1.00805	1.05929	0.997775	1.144	0.264286
Solyc11g012180.2.1	Acyl carrier protein (AHRD V3.3 A0A1U8F8J4_CAPAN)	--	14.859	24.1	29	3	3	3	3	2	1	3	3	3	3	3	3	3	3	3	3	3	3	3	3	3	3	3	3	3	3	3	75971	51525	83800	80430	80164	81214	1.00496	0.681581	1.10852	1.06394	1.06042	1.07431	1.144	0.353184
Solyc03g034190.3.1	30S ribosomal protein 3, chloroplastic (AHRD V3.3 A0A2G3CKY6_CAPCH)	--	19.782	23.9	25	4	3	4	2	3	2	2	3	2	3	3	3	2	4	3	2	2	2	1	3	2	3	3	3	2	4	3	911860	903200	928540	1052100	1033100	1049700	0.948607	0.939598	0.965959	1.0945	1.07473	1.092	1.143	0.00017817
Solyc06g068950.4.1	Phosphoethanolamine N-methyltransferase (AHRD V3.3 A0A2G2WLK0_CAPBA)	--	41.831	55.2	209	18	14	18	19	16	16	18	18	17	17	16	18	16	18	17	13	12	14	13	14	13	17	16	18	16	18	17	153600	149620	155660	171310	176560	176790	0.818051	0.796854	0.829022	0.912372	0.940333	0.941558	1.143	0.000990477
Solyc07g045420.4.1	Protein kinase superfamily protein (AHRD V3.3 A0A2U1MTH5_ARTAN)	--	79.566	13.1	41	8	8	8	4	4	5	5	3	3	5	5	7	5	3	5	5	5	7	5	3	5	5	5	7	5	3	5	21944	21436	23335	26185	24243	25798	1.02103	0.997398	1.08576	1.21836	1.128	1.20036	1.143	0.0182432
Solyc12g008370.3.1	SNW domain-containing protein.1	--	55.795	17	32	6	6	6	3	3	2	4	2	2	4	3	4	5	4	4	4	3	4	5	4	4	4	3	4	5	4	4	87696	99919	93510	108050	104350	108810	0.821954	0.936517	0.876447	1.01273	0.978048	1.01985	1.143	0.0278356
Solyc10g055630.2.1	plasma membrane intrinsic protein 2.9	--	30.355	34.6	58	5	4	4	3	4	4	4	6	5	4	4	4	4	4	5	4	4	4	4	4	4	4	4	4	4	4	4	559360	566230	592040	646880	708860	608280	0.823217	0.833327	0.871312	0.952021	1.04324	0.895213	1.143	0.0500409
Solyc02g038750.3.1	WD repeat-containing protein 55-like (AHRD V3.3 A0A2K3P0N4_TRIPR)	--	38.653	9.6	12	2	2	2	2	1	1	2	1	1	2	2	2	2	1	1	2	2	2	2	1	1	2	2	2	2	1	1	17970	17720	15005	19319	0	0	1.2425	1.22522	1.03749	1.33578			1.143
Solyc00g500077.1.1	50S ribosomal protein L16, chloroplastic (AHRD V3.3 A0A2G3BL23_CAPCH)	--	13.222	48.3	88	6	5	6	7	8	7	8	6	8	6	6	6	5	6	6	5	5	5	5	5	5	6	6	6	5	6	6	1269500	1272000	1284300	1467100	1445500	1457700	0.893249	0.895008	0.903662	1.03228	1.01709	1.02567	1.142	1.84935e-05
Solyc12g056220.2.1	plasma membrane intrinsic protein 1.3	--	30.821	47.9	156	12	2	12	12	13	12	13	15	14	10	10	10	11	12	12	2	2	2	2	2	2	10	10	10	11	12	12	2638000	2599100	2624400	2946800	3020200	3011900	0.971579	0.957252	0.96657	1.08531	1.11234	1.10929	1.142	0.000118236
Solyc08g077300.3.1	UMP-CMP kinase (AHRD V3.3 A0A2G3AFB8_CAPAN),Pfam:PF00406	--	24.411	52.3	54	10	9	10	4	7	5	7	8	4	8	8	6	8	8	5	7	7	5	7	7	4	8	8	6	8	8	5	118200	117900	117950	137890	134420	132150	0.960702	0.958264	0.95867	1.12074	1.09254	1.07408	1.142	0.000425953
Solyc00g500320.1.1	Photosystem II protein .1	--	42.868	31.1	115	11	2	11	9	9	10	10	11	8	10	9	9	10	10	9	2	2	2	2	2	2	10	9	9	10	10	9	1222400	1230300	1246600	1371100	1410700	1441500	0.885733	0.891457	0.903268	0.993479	1.02217	1.04449	1.142	0.00106114
Solyc07g062870.3.1	30S ribosomal protein S20, chloroplastic (AHRD V3.3 A0A2G3C1Q1_CAPCH)	--	20.196	32.6	96	7	7	7	7	8	8	9	8	9	6	7	7	7	7	7	6	7	7	7	7	7	6	7	7	7	7	7	1601700	1496700	1518100	1744500	1745200	1780700	0.906208	0.846801	0.858909	0.987001	0.987397	1.00748	1.142	0.00362424
Solyc06g073280.3.1	LL-diaminopimelate aminotransferase (AHRD V3.3 A0A2R6R247_ACTCH)	--	50.268	57.7	223	18	18	18	19	19	19	19	17	19	16	16	16	16	15	16	16	16	16	16	15	16	16	16	16	16	15	16	1373100	1358000	1357900	1551700	1567400	1545100	0.921224	0.911093	0.911026	1.04105	1.05158	1.03662	1.141	1.98864e-05
Solyc05g009530.3.1	Dihydrolipoamide acetyltransferase component of pyruvate dehydrogenase complex (AHRD V3.3 A0A1U8EIE7_CAPAN)	--	48.226	53.6	231	19	17	19	18	20	20	18	17	16	17	17	17	16	17	16	15	15	16	15	15	15	17	17	17	16	17	16	688850	702000	694190	781770	810320	786560	0.880002	0.896801	0.886824	0.998707	1.03518	1.00483	1.141	0.00044059
Solyc01g008250.3.1	Thioredoxin (AHRD V3.3 A0A2U1L6U5_ARTAN)	--	20.184	46.2	98	8	8	8	7	9	8	8	8	10	8	8	8	8	8	8	8	8	8	8	8	8	8	8	8	8	8	8	727120	706650	712670	801690	824500	823610	0.903154	0.877728	0.885205	0.995777	1.02411	1.023	1.141	0.000450564
Solyc02g066930.3.1	RNA-binding protein (AHRD V3.3 Q941H9_TOBAC)	--	26.064	22.6	34	3	3	3	3	3	3	3	3	3	2	3	3	3	2	2	2	3	3	3	2	2	2	3	3	3	2	2	93387	98091	96911	110740	110350	107840	0.94855	0.99633	0.984344	1.12481	1.12085	1.09535	1.141	0.00148426
Solyc10g080520.3.1	E3 ubiquitin-protein ligase CHFR (AHRD V3.3 A0A1J3DBT4_NOCCA)	--	45.64	36.8	85	12	12	12	6	7	7	9	7	8	10	8	9	9	9	10	10	8	9	9	9	10	10	8	9	9	9	10	97574	100660	99151	116480	110800	112170	0.907518	0.93622	0.922185	1.08336	1.03053	1.04327	1.141	0.00165552
Solyc09g090610.3.1	Ribosomal protein L17 (AHRD V3.3 Q5I7K4_WHEAT)	--	15.015	57.9	152	8	8	8	14	12	12	12	10	14	8	8	8	8	8	8	8	8	8	8	8	8	8	8	8	8	8	8	1311800	1362800	1388500	1494500	1547000	1595900	0.879832	0.914038	0.931275	1.00237	1.03758	1.07038	1.141	0.0063979
Solyc07g063960.3.1	50S ribosomal protein L24, chloroplastic (AHRD V3.3 A0A1U8EMT5_CAPAN)	--	20.863	31.2	92	6	6	6	6	9	7	5	8	8	5	6	5	5	6	5	5	6	5	5	6	5	5	6	5	5	6	5	1117200	1113300	1105800	1277100	1262900	1262900	0.90634	0.903176	0.897092	1.03606	1.02454	1.02454	1.14	1.06715e-05
Solyc08g075160.3.1	Bifunctional purine biosynthesis protein PurH (AHRD V3.3 A0A1J3JAU9_NOCCA)	--	65.686	39.2	226	19	19	19	20	19	19	20	19	19	17	17	17	19	16	17	17	17	17	19	16	17	17	17	17	19	16	17	353840	364620	358930	408370	411900	408480	0.920637	0.948685	0.933881	1.06252	1.0717	1.0628	1.14	0.000134122
Solyc11g011250.3.1	dehydroascorbate reductase 2	--	29.856	55.6	178	15	14	14	14	18	16	14	15	16	14	15	14	12	13	14	13	14	13	11	12	13	13	14	13	11	12	13	1081200	1073100	1061000	1195500	1227300	1241700	0.914598	0.907746	0.897511	1.01129	1.03819	1.05037	1.14	0.000470255
Solyc03g005750.3.1	DUF1296 domain-containing protein (AHRD V3.3 A0A1Q3CH94_CEPFO)	--	90.041	21.4	83	11	10	11	6	8	5	4	7	8	8	8	7	9	10	8	7	7	6	8	9	7	8	8	7	9	10	8	58074	61248	66008	69164	70319	71823	0.80623	0.850294	0.916376	0.96019	0.976225	0.997104	1.14	0.026759
Solyc08g069232.2.1	AIG2-like protein (AHRD V3.11 tr|A0A2I4GNX8|A0A2I4GNX8_9ROSI)	--	17.773	18.6	12	2	2	2	2	1	1	0	1	1	2	1	1	2	2	2	2	1	1	2	2	2	2	1	1	2	2	2	86789	0	0	96098	99013	101630	0.856803			0.948704	0.977481	1.00332	1.14
Solyc08g014340.3.1	Cysteine synthase (AHRD V3.3 S6A7M4_NICAT)	--	40.939	56.5	281	17	15	17	21	21	25	24	23	24	16	16	17	17	17	16	15	15	15	15	15	15	16	16	17	17	17	16	2861100	2810200	2845300	3206000	3257200	3236300	0.890934	0.875084	0.886014	0.998334	1.01428	1.00777	1.139	5.00392e-05
Solyc00g500075.1.1	30S ribosomal protein S11, chloroplastic (AHRD V3.3 G9FCH9_9LAMI)	--	14.913	48.6	77	6	6	6	5	6	8	7	6	6	4	4	6	5	4	5	4	4	6	5	4	5	4	4	6	5	4	5	1106700	1083300	1079000	1238700	1235500	1250300	0.912636	0.893339	0.889793	1.02149	1.01885	1.03106	1.139	0.000113111
Solyc06g007630.1.1	2Fe-2S ferredoxin-like superfamily protein (AHRD V3.3 Q9SRR8_ARATH)	--	17.515	36.6	27	4	4	4	2	1	4	2	2	2	4	4	4	4	4	4	4	4	4	4	4	4	4	4	4	4	4	4	41349	39419	36912	45107	48712	40221	1.01042	0.963254	0.901992	1.10225	1.19034	0.982852	1.139	0.118446
Solyc03g115020.3.1	Wiskott-aldrich syndrome family protein, putative (DUF1118) (AHRD V3.3 Q9SD79_ARATH)	--	18.525	24.2	77	7	7	7	6	7	6	8	7	7	6	6	6	7	6	6	6	6	6	7	6	6	6	6	6	7	6	6	767320	733160	746540	849350	853560	854580	0.942163	0.900219	0.916648	1.04288	1.04805	1.04931	1.138	0.000634347
Solyc09g091100.4.1	7-hydroxymethyl chlorophyll a reductase, chloroplastic (AHRD V3.3 A0A2G2VZY5_CAPBA)	--	42.873	38.1	69	10	10	10	5	6	6	8	5	6	7	7	8	8	8	7	7	7	8	8	8	7	7	7	8	8	8	7	48556	45589	48325	54388	54820	52979	0.8779	0.824256	0.873724	0.983344	0.991154	0.957869	1.138	0.00464734
Solyc09g009720.3.1	Ubiquitin conjugating enzyme (AHRD V3.11 tr|A0A172MJZ4|A0A172MJZ4_PAESU)	--	18.802	15.6	18	2	2	2	2	1	2	1	2	2	2	2	2	1	2	2	2	2	2	1	2	2	2	2	2	1	2	2	16657	16988	16815	0	19911	18370	0.892778	0.910519	0.901246		1.06719	0.984591	1.138	0.0253153
Solyc04g009940.5.1	Chloroplast J-like domain 1 (AHRD V3.11 tr|A0A2U1N5K8|A0A2U1N5K8_ARTAN)	--	33.184	19.4	45	6	6	6	4	4	2	5	3	4	5	5	3	6	6	5	5	5	3	6	6	5	5	5	3	6	6	5	306880	312980	297900	376750	327730	339860	0.919105	0.937375	0.89221	1.12837	0.981551	1.01788	1.138	0.0444902
Solyc07g021540.3.1	GRAM domain-containing protein (AHRD V3.3 A0A1Q3BG17_CEPFO)	--	28.647	30.2	31	6	5	6	3	3	3	2	1	4	4	4	3	3	4	4	4	4	3	3	4	4	4	4	3	3	4	4	53641	54218	44599	55002	60128	58438	0.989604	1.00025	0.822791	1.01471	1.10928	1.0781	1.138	0.124796
Solyc09g008260.3.1	5'-AMP-activated protein kinase-like protein (AHRD V3.3 AT5G03420.1)	--	51.638	20.7	59	8	8	8	5	7	5	3	5	7	7	7	7	5	7	8	7	7	7	5	7	8	7	7	7	5	7	8	87835	88700	89796	104160	97478	101150	0.992959	1.00274	1.01513	1.17751	1.10197	1.14348	1.137	0.00318913
Solyc12g098590.3.1	Glycosyltransferase (AHRD V3.3 A0A2I4GJH4_9ROSI)	--	52.783	18.1	39	7	7	7	4	5	4	3	4	4	6	6	6	5	6	6	6	6	6	5	6	6	6	6	6	5	6	6	35076	36813	37535	41541	41107	41748	1.0064	1.05624	1.07696	1.1919	1.17945	1.19784	1.137	0.00338628
Solyc12g006050.2.1	Protein NRT1/ PTR FAMILY 6.4 (AHRD V3.3 A0A2G2X304_CAPBA)	--	65.322	9.1	16	4	4	4	0	0	1	2	2	2	1	2	2	2	2	3	1	2	2	2	2	3	1	2	2	2	2	3	0	0	14972	15905	18052	17113			0.810932	0.861467	0.977755	0.926896	1.137
Solyc00g500047.1.1	50S ribosomal protein L2, chloroplastic (AHRD V3.3 A0A1C8V6E3_9ROSI)	--	32.15	36.1	152	10	10	10	13	13	13	13	12	14	10	10	10	10	10	10	10	10	10	10	10	10	10	10	10	10	10	10	1207400	1202200	1200600	1399400	1350200	1351800	0.897545	0.893679	0.89249	1.04027	1.0037	1.00489	1.136	0.000425471
Solyc02g062340.3.1	Fructose-bisphosphate aldolase (AHRD V3.3 Q9SXX4_NICPA)	--	42.67	51.6	500	21	11	21	40	43	41	41	40	41	18	19	20	19	20	20	9	10	10	10	10	11	18	19	20	19	20	20	11005000	10853000	10755000	12161000	12298000	12588000	0.896757	0.884371	0.876385	0.990955	1.00212	1.02575	1.136	0.000469508
Solyc02g077220.3.1	GDSL esterase/lipase (AHRD V3.3 A0A2G3D5Q5_CAPCH)	--	26.333	12.5	22	2	2	2	1	2	2	2	2	2	2	2	2	2	2	2	2	2	2	2	2	2	2	2	2	2	2	2	53352	37535	43185	58746	44623	48873	1.08431	0.762847	0.877676	1.19393	0.906901	0.993276	1.136	0.371683
Solyc00g500065.1.1	Acetyl-coenzyme A carboxylase carboxyl transferase subunit beta, chloroplastic (AHRD V3.3 ACCD_SOLLC)	--	44.722	34.8	150	9	9	9	12	14	13	13	13	12	9	9	9	9	9	9	9	9	9	9	9	9	9	9	9	9	9	9	255220	254790	256220	290740	289900	289090	0.894896	0.893389	0.898403	1.01944	1.0165	1.01366	1.135	6.8945e-07
Solyc10g006290.3.1	constitutive plastid-lipid associated protein	--	19.784	53.5	110	9	9	9	10	9	9	9	10	9	9	9	9	9	9	9	9	9	9	9	9	9	9	9	9	9	9	9	482490	481590	480570	543510	544330	551420	0.93198	0.930242	0.928271	1.04985	1.05143	1.06513	1.135	1.16531e-05
Solyc12g015910.1.1	SufE-like protein chloroplastic-like (AHRD V3.3 A0A2K3NJS0_TRIPR)	--	38.456	36	107	10	7	10	8	9	8	9	7	7	8	9	8	9	9	8	5	6	5	6	6	5	8	9	8	9	9	8	142020	138560	138200	158280	156980	160100	0.802656	0.783101	0.781067	0.894553	0.887206	0.904839	1.135	0.000259388
Solyc02g081400.3.1	Protein DJ.1	--	42.022	51.5	173	13	13	13	17	18	12	16	14	17	11	13	11	10	10	11	11	13	11	10	10	11	11	13	11	10	10	11	244160	243870	241540	271380	275410	281030	0.975252	0.974094	0.964787	1.08398	1.10007	1.12252	1.135	0.000294009
Solyc03g115720.3.1	Zinc finger (C3HC4-type RING finger) family protein (AHRD V3.3 A0A2U1MKI1_ARTAN)	--	55.526	24.7	44	9	9	9	5	5	3	5	3	4	5	7	4	6	7	5	5	7	4	6	7	5	5	7	4	6	7	5	25541	24529	25252	28435	28076	29008	0.932542	0.895592	0.92199	1.03821	1.0251	1.05913	1.135	0.00116009
Solyc03g007030.3.1	CDGSH iron-sulfur domain-containing protein NEET (AHRD V3.3 A0A1U8HGA0_CAPAN)	--	10.603	54.1	49	5	5	5	3	4	3	5	4	3	3	3	3	4	4	3	3	3	3	4	4	3	3	3	3	4	4	3	162170	162330	176930	187170	185140	196980	0.84659	0.847425	0.923643	0.9771	0.966503	1.02831	1.135	0.0212101
Solyc01g087470.3.1	Peptidylprolyl isomerase (AHRD V3.3 A0A2G3DGW7_CAPCH)	--	37.228	10.2	14	3	3	3	1	1	0	1	1	2	3	2	2	2	2	3	3	2	2	2	2	3	3	2	2	2	2	3	15467	16360	17939	21501	15241	19723	0.984015	1.04083	1.14128	1.3679	0.969636	1.25478	1.135	0.352447
Solyc09g010330.4.1	Nascent polypeptide-associated complex subunit beta (AHRD V3.3 A0A2G3DD77_CAPCH)	--	18.577	44.2	145	9	2	9	10	12	13	12	12	12	9	9	9	9	9	9	2	2	2	2	2	2	9	9	9	9	9	9	1623400	1480800	1642300	1718100	1786500	1879000	0.95526	0.871349	0.966381	1.01098	1.05123	1.10566	1.134	0.0389563
Solyc02g092450.3.1	Calcium-transporting ATPase (AHRD V3.3 A0A2G2XH12_CAPBA)	--	111.19	3.5	15	3	3	3	1	1	2	2	1	1	3	2	3	3	2	1	3	2	3	3	2	1	3	2	3	3	2	1	30931	31852	28525	35965	33088	0	0.993488	1.02307	0.916209	1.15518	1.06277		1.134	0.096224
Solyc10g074580.2.1	glycerol kinase (AHRD V3.3 AT4G38225.3)	--	42.193	57.7	165	18	18	18	13	16	13	14	16	14	17	17	17	16	17	16	17	17	17	16	17	16	17	17	17	16	17	16	287050	284740	282560	327560	324100	316160	0.93477	0.927248	0.920149	1.06669	1.05542	1.02957	1.133	0.000403202
Solyc11g006460.3.1	DnaJ protein (AHRD V3.3 Q43177_SOLTU)	--	46.608	31.3	128	13	5	13	12	9	9	11	12	13	12	12	11	12	13	13	5	5	5	5	5	5	12	12	11	12	13	13	301540	302070	307670	336490	355810	340510	0.959209	0.960895	0.978708	1.07039	1.13184	1.08317	1.133	0.002338
Solyc07g048030.4.1	RNA-binding (RRM/RBD/RNP motifs) family protein (AHRD V3.3 F4JFN7_ARATH)	--	40.297	32.5	57	8	7	8	3	7	4	6	4	6	6	6	7	8	7	7	5	5	6	7	6	6	6	6	7	8	7	7	71611	71889	71884	84466	82692	76828	0.896363	0.899842	0.89978	1.05727	1.03506	0.961664	1.133	0.0125536
Solyc05g005490.4.1	carbonic anhydrase	--	17.236	70.3	164	10	10	10	14	12	14	13	14	13	10	9	10	10	10	10	10	9	10	10	10	10	10	9	10	10	10	10	837490	830290	816890	931920	938190	942650	0.937086	0.92903	0.914036	1.04275	1.04976	1.05475	1.132	0.000101959
Solyc06g060260.3.1	Stromal ascorbate peroxidase (AHRD V3.3 Q9TNL9_TOBAC)	--	37.836	63.2	298	21	15	21	25	26	26	26	26	26	21	20	19	21	19	19	15	14	13	15	14	14	21	20	19	21	19	19	1555700	1562100	1578200	1754100	1798700	1763400	0.956525	0.96046	0.970359	1.07851	1.10593	1.08423	1.132	0.000144189
Solyc06g065970.1.1	Bifunctional inhibitor/lipid-transfer protein/seed storage 2S albumin superfamily protein (AHRD V3.3 A0A2U1PU47_ARTAN)	--	12.84	27	32	3	3	3	3	2	3	2	2	3	3	3	3	3	3	3	3	3	3	3	3	3	3	3	3	3	3	3	340900	319860	335840	373060	377760	376930	0.959363	0.900152	0.945123	1.04987	1.06309	1.06076	1.132	0.00320632
Solyc01g007920.2.1	Isochorismatase-like (AHRD V3.3 A0A200QJT4_9MAGN)	--	23.268	47.5	55	7	7	7	4	4	5	5	5	5	5	5	5	6	5	6	5	5	5	6	5	6	5	5	5	6	5	6	57799	58565	60722	68790	67971	63696	0.864284	0.875738	0.907993	1.02864	1.01639	0.952464	1.132	0.0116778
Solyc07g062140.3.1	trehalose-phosphate synthase 1	--	104.51	7.9	30	6	6	6	3	1	3	2	3	2	3	2	4	4	3	2	3	2	4	4	3	2	3	2	4	4	3	2	15221	15365	15680	18559	18568	15243	0.926829	0.935597	0.954778	1.13008	1.13063	0.928168	1.132	0.144981
Solyc03g111830.4.1	Protein-L-isoaspartate O-methyltransferase (AHRD V3.3 A0A2G2X8E9_CAPBA),Pfam:PF01135	--	32.474	34	92	9	9	9	8	7	7	9	10	9	9	8	8	8	8	8	9	8	8	8	8	8	9	8	8	8	8	8	222400	218050	221860	246770	248780	253510	0.985372	0.966098	0.982979	1.09335	1.10225	1.12321	1.131	0.000262293
Solyc11g066110.2.1	Membrane insertase OXA1/ALB3/YidC (AHRD V3.3 A0A200R6K9_9MAGN)	--	49.038	16.3	99	7	7	7	7	7	7	10	9	8	6	7	6	7	7	7	6	7	6	7	7	7	6	7	6	7	7	7	416870	390900	394370	464030	454080	441300	0.939967	0.88141	0.889234	1.04631	1.02387	0.995053	1.131	0.00771349
Solyc07g040950.3.1	Lactoylglutathione lyase / glyoxalase I family protein (AHRD V3.3 A0A1Y1IMJ5_KLENI)	--	22.325	56	66	6	6	6	5	5	6	5	6	5	6	6	5	6	6	6	6	6	5	6	6	6	6	6	5	6	6	6	128660	126670	117210	137330	139770	144290	0.997467	0.982039	0.908699	1.06468	1.0836	1.11864	1.131	0.0184665
Solyc09g015310.3.1	30S ribosomal protein S4, chloroplastic (AHRD V3.3 I6N958_DATST)	--	13.317	29.9	20	3	3	3	1	2	2	2	2	1	2	2	2	2	2	2	2	2	2	2	2	2	2	2	2	2	2	2	804980	836110	850070	873440	985850	959250	0.917254	0.952726	0.968633	0.995263	1.12335	1.09304	1.131	0.0377971
Solyc03g118410.3.1	Acyl carrier protein (AHRD V3.3 A0A1U8G884_CAPAN)	--	14.172	14.3	33	3	3	3	3	1	2	3	3	3	3	3	3	3	3	3	3	3	3	3	3	3	3	3	3	3	3	3	1729100	1611000	1823800	1862000	1960900	2017100	0.848444	0.790494	0.894912	0.913656	0.962185	0.989761	1.131	0.0447581
Solyc06g067940.4.1	Cytochrome c oxidase subunit 5b-1, mitochondrial (AHRD V3.3 A0A2G3C921_CAPCH)	--	19.501	52	114	9	7	9	9	9	9	10	10	8	9	9	8	9	9	9	7	7	6	7	7	7	9	9	8	9	9	9	352820	343700	338470	386480	388250	395290	0.902278	0.878955	0.86558	0.988358	0.992884	1.01089	1.13	0.000917812
Solyc05g056490.4.1	3'(2'),5'-bisphosphate nucleotidase (AHRD V3.3 A0A2G2VD05_CAPBA)	--	42.927	55.9	151	11	11	11	11	14	13	14	13	14	9	10	10	10	10	10	9	10	10	10	10	10	9	10	10	10	10	10	158990	159650	155800	174120	177710	184180	0.935602	0.939486	0.91683	1.02464	1.04576	1.08384	1.13	0.00252173
Solyc08g015620.3.1	Putative ovule protein	--	30.846	25.4	90	5	5	5	6	9	7	8	8	7	4	5	5	5	4	4	4	5	5	5	4	4	4	5	5	5	4	4	184130	179910	176640	212880	200590	197700	0.976459	0.95408	0.936739	1.12892	1.06375	1.04842	1.13	0.00885204
Solyc01g109180.4.1	Long chain acyl-CoA synthetase 4 (AHRD V3.3 A0A2G2Y3Y7_CAPAN)	--	74.052	3.8	9	2	2	2	1	1	0	1	1	1	2	2	0	2	2	2	2	2	0	2	2	2	2	2	0	2	2	2	9610.6	10680	0	12250	10873	11259	0.852026	0.946834		1.08602	0.963944	0.998165	1.13	0.13608
Solyc09g097910.5.1	30S ribosomal protein s1-like (AHRD V3.11 tr|A0A2K3PDC1|A0A2K3PDC1_TRIPR)	--	48.418	32.9	141	9	9	9	10	12	11	12	12	12	8	9	9	9	9	9	8	9	9	9	9	9	8	9	9	9	9	9	193180	193800	195530	219760	219200	218660	0.906133	0.909041	0.917156	1.03081	1.02818	1.02565	1.129	6.34404e-06
Solyc05g010180.4.1	Carotene isomerase (AHRD V3.3 A0A200PZS7_9MAGN)	--	50.451	40.5	136	12	12	12	11	12	10	13	10	11	11	11	11	12	11	12	11	11	11	12	11	12	11	11	11	12	11	12	170710	168800	172380	196310	190770	190630	0.937212	0.926726	0.94638	1.07776	1.04734	1.04657	1.129	0.000449088
Solyc06g008160.4.1	Protein FLUORESCENT IN BLUE LIGHT, chloroplastic (AHRD V3.3 A0A2G3C412_CAPCH)	--	32.478	31.6	82	7	7	7	6	7	7	7	7	7	7	7	7	7	7	7	7	7	7	7	7	7	7	7	7	7	7	7	284770	275810	276760	318180	316010	311230	0.939522	0.909961	0.913095	1.04975	1.04259	1.02682	1.129	0.000545469
Solyc08g076090.3.1	DUF760 domain-containing protein (AHRD V3.3 A0A1Q3CP94_CEPFO)	--	44.564	39.1	104	11	11	11	9	10	8	9	6	10	10	11	11	10	10	11	10	11	11	10	10	11	10	11	11	10	10	11	125160	129480	127290	142090	147790	141320	0.923196	0.955061	0.938907	1.04807	1.09012	1.04239	1.129	0.00212329
Solyc04g078850.4.1	defective chloroplasts and leaves	--	25.438	35.3	57	7	7	7	6	6	4	6	6	6	6	7	7	5	6	6	6	7	7	5	6	6	6	7	7	5	6	6	117430	115760	112760	134000	128330	128230	0.936861	0.923537	0.899603	1.06906	1.02382	1.02302	1.129	0.00296653
Solyc06g063000.3.1	Oligouridylate-binding protein 1A (AHRD V3.3 A0A2G3C8H4_CAPCH)	--	45.537	30	68	8	8	8	5	5	7	7	7	5	7	8	8	7	7	8	7	8	8	7	7	8	7	8	8	7	7	8	80144	86119	85102	97622	94537	91673	0.893203	0.959794	0.94846	1.088	1.05361	1.02169	1.129	0.0133101
Solyc10g085590.1.1	Protein ELC (AHRD V3.3 A0A2G3BFL9_CAPCH)	--	45.35	9.9	24	3	3	3	2	2	2	2	1	3	2	2	2	3	2	3	2	2	2	3	2	3	2	2	2	3	2	3	14463	12822	12344	15186	14129	15432	1.0245	0.908255	0.874395	1.07571	1.00084	1.09314	1.129	0.0885836
Solyc00g500034.1.1	30S ribosomal protein S3, chloroplastic (AHRD V3.3 I6N994_DATST)	--	40.466	65.1	376	26	26	26	31	27	29	33	34	34	25	25	25	25	26	26	25	25	25	25	26	26	25	25	25	25	26	26	1117900	1120700	1113400	1250900	1264700	1266500	0.883163	0.885375	0.879608	0.988235	0.999138	1.00056	1.128	1.0071e-05
Solyc05g055310.3.1	Heavy metal transport protein (AHRD V3.3 A0A1S6YG40_PHAEQ)	--	8.5468	70.4	69	5	5	5	6	5	6	5	5	7	4	4	4	5	5	5	4	4	4	5	5	5	4	4	4	5	5	5	857200	846420	865660	952070	967630	978750	0.930821	0.919115	0.940008	1.03384	1.05073	1.06281	1.128	0.000307934
Solyc01g005620.3.1	oxoglutarate/malate translocator	--	31.754	57.9	245	15	15	15	19	21	21	21	18	21	15	15	15	15	15	15	15	15	15	15	15	15	15	15	15	15	15	15	2079500	2028900	2004900	2291400	2275700	2331600	0.914391	0.892141	0.881588	1.00757	1.00066	1.02524	1.128	0.000733599
Solyc03g118690.4.1	Amidase (AHRD V3.3 A0A200PTZ2_9MAGN)	--	64.109	41.2	138	17	17	17	14	11	12	11	12	12	14	13	14	15	14	16	14	13	14	15	14	16	14	13	14	15	14	16	165630	166930	164370	182370	188460	189940	0.948508	0.955952	0.941292	1.04437	1.07925	1.08772	1.128	0.000801146
Solyc12g044300.2.1	Malonate--CoA ligase (AHRD V3.3 A0A2G2Y8M1_CAPAN)	--	36.517	34.6	50	7	7	7	4	4	4	5	3	4	5	5	4	5	5	5	5	5	4	5	5	5	5	5	4	5	5	5	94952	99322	97320	105840	107520	115450	0.877666	0.918059	0.899554	0.978306	0.993835	1.06713	1.128	0.0158439
Solyc04g051710.2.1	thionin-like protein (AHRD V3.3 AT5G64816.4)	--	14.013	22.2	24	2	2	2	2	2	2	2	2	2	2	2	2	2	2	2	2	2	2	2	2	2	2	2	2	2	2	2	34280	33538	29120	35101	36470	37740	1.00379	0.98206	0.852692	1.02783	1.06791	1.1051	1.128	0.0913177
Solyc12g010790.2.1	RAB GTPase (AHRD V3.3 A0A2U1Q460_ARTAN)	--	24.046	37.3	13	7	2	2	1	1	1	1	0	1	6	6	5	7	7	6	1	1	2	2	2	2	1	1	2	2	2	2	0	0	32456	37317	36441	36059			0.806628	0.927439	0.905667	0.896174	1.128
Solyc10g005110.3.1	Oxygen-dependent coproporphyrinogen-III oxidase, chloroplastic (AHRD V3.3 A0A1U8EMR2_CAPAN)	--	44.816	54.9	275	21	21	21	23	21	22	23	25	25	21	21	20	20	21	21	21	21	20	20	21	21	21	21	20	20	21	21	847200	850910	826000	953780	949240	941920	0.934486	0.938579	0.911102	1.05205	1.04704	1.03896	1.127	0.000273903
Solyc11g069430.2.1	plasma membrane intrinsic protein 2.6	--	30.672	36.6	105	7	4	7	7	7	8	9	8	11	6	5	6	6	6	7	4	4	4	4	4	4	6	5	6	6	6	7	480160	485960	481140	533080	546490	551520	0.959543	0.971133	0.961501	1.0653	1.0921	1.10215	1.127	0.000381584
Solyc04g005090.4.1	Cofactor assembly of complex C (AHRD V3.3 A0A1P8ASR1_ARATH)	--	30.306	38.9	78	7	7	7	7	6	7	6	7	7	7	6	7	7	7	7	7	6	7	7	7	7	7	6	7	7	7	7	56880	55677	55407	61234	64636	63415	0.947364	0.927328	0.922831	1.01988	1.07654	1.05621	1.127	0.00255865
Solyc12g098820.2.1	Protein kinase superfamily protein (AHRD V3.3 A0A1I9LM53_ARATH)	--	39.966	40.6	63	11	8	8	5	3	7	5	5	5	9	9	10	9	8	8	6	6	7	6	5	5	6	6	7	6	5	5	41584	43645	42902	49968	46854	47558	0.93383	0.980113	0.963428	1.1221	1.05218	1.06798	1.127	0.00772741
Solyc09g089560.4.1	MATH domain-containing protein (AHRD V3.3 A0A1Q3BTU7_CEPFO)	--	89.247	1.5	24	2	2	2	4	2	2	1	3	2	2	2	2	2	2	2	2	2	2	2	2	2	2	2	2	2	2	2	3844100	4008900	3617800	4336700	4297000	4299000	0.880954	0.918721	0.829092	0.993843	0.984745	0.985203	1.127	0.0156695
Solyc07g008170.2.1	methyl-CpG-binding domain-containing protein 11-like (AHRD V3.3 A0A2I4F545_9ROSI)	--	36.565	27.1	56	5	5	5	4	4	5	4	5	4	4	4	4	5	5	5	4	4	4	5	5	5	4	4	4	5	5	5	55148	50660	53695	61049	57998	60738	0.937931	0.861601	0.913219	1.03829	0.986402	1.033	1.127	0.0159203
Solyc03g006540.3.1	Tsr2248 protein	--	20.475	15	7	2	2	2	0	0	1	1	0	1	2	2	2	2	2	2	2	2	2	2	2	2	2	2	2	2	2	2	0	0	53277	62229	0	57890			0.952081	1.11206		1.03452	1.127
Solyc01g096240.4.1	plant/protein (AHRD V3.3 AT3G61870.1)	--	30.502	15.9	68	5	5	5	6	6	6	7	5	5	5	5	5	5	5	5	5	5	5	5	5	5	5	5	5	5	5	5	1503200	1478700	1482000	1704800	1673500	1649100	0.95793	0.942317	0.94442	1.0864	1.06646	1.05091	1.126	0.000402406
Solyc08g029160.1.1	Membrane steroid binding protein (AHRD V3.3 A0A1Y1HVR8_KLENI)	--	10.822	74	70	5	5	5	6	6	6	6	6	5	5	5	5	5	5	5	5	5	5	5	5	5	5	5	5	5	5	5	350300	344460	342620	394820	391470	382030	0.961597	0.945565	0.940514	1.08381	1.07461	1.0487	1.126	0.000568297
Solyc05g009780.4.1	Methionine aminopeptidase (AHRD V3.11 tr|A0A2G2VA22|A0A2G2VA22_CAPBA)	--	39.659	46.4	165	13	13	13	15	12	11	12	14	16	12	12	12	12	11	12	12	12	12	12	11	12	12	12	12	12	11	12	166490	160690	162500	185510	185180	180910	0.949432	0.916357	0.926678	1.0579	1.05601	1.03166	1.126	0.000841774
Solyc01g111510.3.1	Ascorbate peroxidase (AHRD V3.3 Q8W4V7_CAPAN)	--	31.615	47.7	179	15	12	15	15	14	17	16	14	15	15	14	15	15	15	15	12	11	12	12	12	12	15	14	15	15	15	15	991110	976140	960460	1077200	1107500	1113100	0.981252	0.966431	0.950907	1.06648	1.09648	1.10203	1.126	0.00095126
Solyc03g120630.5.1	30S ribosomal protein S17, chloroplastic (AHRD V3.11 tr|A0A2G2WPB4|A0A2G2WPB4_CAPBA)	--	17.101	37.9	98	5	5	5	8	8	9	7	8	8	5	5	5	5	5	5	5	5	5	5	5	5	5	5	5	5	5	5	1199000	1244800	1208500	1355100	1398800	1359800	0.875449	0.90889	0.882385	0.989425	1.02133	0.992857	1.126	0.0014399
Solyc03g117940.3.1	U2 small nuclear ribonucleoprotein A (AHRD V3.3 A0A2G2V8K0_CAPBA),Pfam:PF14580	--	32.313	49.3	92	11	11	11	9	9	7	5	7	8	10	10	7	7	8	8	10	10	7	7	8	8	10	10	7	7	8	8	120500	130450	124050	138350	140110	143940	0.891322	0.96492	0.91758	1.02336	1.03637	1.0647	1.126	0.0100181
Solyc01g006160.3.1	60S acidic ribosomal protein .1	--	11.351	89.3	43	4	2	2	3	3	4	4	3	3	4	3	4	4	4	4	2	1	2	2	2	2	2	1	2	2	2	2	186350	180830	176390	203200	194830	213760	1.00863	0.978751	0.95472	1.09983	1.05453	1.15699	1.126	0.0194411
Solyc01g010640.3.1	NAD(P)-linked oxidoreductase superfamily protein (AHRD V3.3 Q949S6_ARATH)	--	22.113	27.8	42	6	6	6	4	4	3	4	4	4	5	5	5	5	4	5	5	5	5	5	4	5	5	5	5	5	4	5	201370	200930	183920	216200	228710	214950	0.943307	0.941245	0.861563	1.01278	1.07138	1.00692	1.126	0.0294525
Solyc04g008590.3.1	Pyruvate dehydrogenase .1	--	44.33	37.7	29	9	3	3	2	2	3	2	3	2	7	8	9	9	9	9	2	2	3	3	3	3	2	2	3	3	3	3	86253	71519	75233	92967	85528	83898	0.935158	0.775412	0.815679	1.00795	0.927298	0.909625	1.126	0.13269
Solyc10g006030.3.1	30S ribosomal protein S10, chloroplastic (AHRD V3.3 A0A2G2VQX8_CAPBA)	--	20.673	30.9	64	5	5	5	5	5	5	5	6	6	5	5	5	5	5	5	5	5	5	5	5	5	5	5	5	5	5	5	2403300	2380800	2404000	2700300	2699300	2688100	0.904783	0.896312	0.905047	1.0166	1.01622	1.012	1.125	4.63106e-06
Solyc04g064510.3.1	RAB GTPase (AHRD V3.3 A0A2U1PC99_ARTAN)	--	23.268	37.3	39	6	5	5	3	4	3	3	3	4	6	6	6	6	5	5	5	5	5	5	4	4	5	5	5	5	4	4	74886	76666	75494	85346	85868	84291	0.949529	0.972098	0.957238	1.08216	1.08878	1.06878	1.125	0.000177279
Solyc10g083650.1.1	Peroxiredoxin-2E, chloroplastic (AHRD V3.3 A0A2G2YMS7_CAPAN)	--	24.436	66.2	205	11	11	11	14	17	17	19	15	17	11	11	11	11	11	11	11	11	11	11	11	11	11	11	11	11	11	11	2413300	2421500	2372000	2665900	2718300	2726400	0.939109	0.9423	0.923038	1.03741	1.0578	1.06095	1.125	0.000241248
Solyc11g044530.2.1	Plastid-lipid associated protein PAP / fibrillin family protein (AHRD V3.3 A0A2U1MWE3_ARTAN)	--	26.452	54.7	135	14	14	14	9	11	13	15	13	11	12	13	14	13	13	13	12	13	14	13	13	13	12	13	14	13	13	13	402530	412540	406510	452370	459010	463440	0.924775	0.947772	0.933919	1.03928	1.05453	1.06471	1.125	0.000295379
Solyc09g011810.3.1	Fructose-1,6-bisphosphatase (AHRD V3.3 B6TSK5_MAIZE)	--	44.028	46.4	372	20	20	20	29	27	31	32	33	32	18	20	20	20	20	19	18	20	20	20	20	19	18	20	20	20	20	19	3816200	3702900	3653300	4206500	4170000	4187800	0.885253	0.85897	0.847465	0.975792	0.967325	0.971454	1.125	0.000862563
Solyc03g123760.3.1	phytoene desaturase	--	64.884	47.9	231	21	21	21	16	18	18	19	20	18	16	17	16	15	15	14	16	17	16	15	15	14	16	17	16	15	15	14	407810	390830	399500	453810	449180	445110	0.890063	0.853004	0.871926	0.99046	0.980355	0.971472	1.125	0.00094047
Solyc08g006430.4.1	Sarcosine oxidase (AHRD V3.3 S8E567_9LAMI)	--	56.136	30.8	73	10	10	10	8	9	6	5	5	7	9	10	8	10	9	9	9	10	8	10	9	9	9	10	8	10	9	9	68533	66295	65561	77617	72657	75199	1.01154	0.978507	0.967673	1.14562	1.07241	1.10993	1.125	0.00716566
Solyc12g095850.2.1	Tryptophan--tRNA ligase (AHRD V3.3 A0A2G2VHY5_CAPBA)	--	45.623	38.9	75	12	12	12	4	8	7	8	7	6	8	11	8	9	9	8	8	11	8	9	9	8	8	11	8	9	9	8	419300	393790	402780	442340	450270	475250	0.992054	0.931698	0.952968	1.04657	1.06533	1.12443	1.125	0.0142235
Solyc06g069530.3.1	Biotin carboxyl carrier protein of acetyl-CoA carboxylase (AHRD V3.3 A0A1U8FI08_CAPAN)	--	27.619	11.1	30	3	3	3	3	3	2	3	3	3	3	3	3	3	3	3	3	3	3	3	3	3	3	3	3	3	3	3	85282	82952	77478	94685	93433	88200	0.922996	0.897779	0.838534	1.02476	1.01121	0.954577	1.125	0.0304635
Solyc01g111690.3.1	trafficking protein particle complex subunit 2-like protein (AHRD V3.3 A0A2I4GC85_9ROSI)	--	16.016	29.4	16	3	3	3	2	2	1	2	0	2	2	2	2	2	1	2	2	2	2	2	1	2	2	2	2	2	1	2	14173	13662	0	15028	0	16278	1.04406	1.00642		1.10705		1.19913	1.125	0.117143
Solyc12g099110.2.1	30S ribosomal protein .1	--	45.569	22.6	25	10	3	3	3	2	2	3	2	3	10	10	10	10	10	10	3	3	3	3	3	3	3	3	3	3	3	3	25537	21851	20545	25515	24481	26442	1.07156	0.916887	0.862086	1.07063	1.02724	1.10953	1.125	0.150012
Solyc02g092000.3.1	transmembrane protein (AHRD V3.3 AT3G49720.3)	--	28.509	34.1	25	6	6	6	3	2	1	2	2	1	3	3	3	4	4	3	3	3	3	4	4	3	3	3	3	4	4	3	33652	41919	31163	36841	44020	39165	0.805224	1.00304	0.745668	0.881531	1.05331	0.937139	1.125	0.299749
Solyc02g070580.1.1	sterol 22-desaturase	--	57.616	4.4	17	2	2	2	2	2	1	1	1	2	2	2	1	1	1	2	2	2	1	1	1	2	2	2	1	1	1	2	12027	11900	0	0	0	13459	0.863004	0.853891				0.965758	1.125
Solyc09g005720.3.1	60S ribosomal protein L23a (AHRD V3.3 A0A2G2YLF5_CAPAN)	--	17.219	48.4	110	9	8	9	7	10	8	10	10	10	8	8	8	8	8	9	8	8	8	8	8	8	8	8	8	8	8	9	941570	935920	954060	1057100	1070100	1054900	0.915201	0.909709	0.927341	1.0275	1.04013	1.02536	1.124	8.53467e-05
Solyc00g500322.1.1	ATP synthase subunit b, chloroplastic (AHRD V3.3 I6N943_DATST)	--	19.312	50.9	174	11	11	11	12	13	13	13	16	14	11	11	11	11	11	11	11	11	11	11	11	11	11	11	11	11	11	11	4073300	4117700	4070500	4529400	4607600	4646300	0.896887	0.906663	0.89627	0.997314	1.01453	1.02305	1.124	0.000152696
Solyc01g111590.5.1	WD-40 repeat-containing protein MSI1 (AHRD V3.11 tr|A0A2G3AUE9|A0A2G3AUE9_CAPCH)	--	45.348	21.1	41	6	6	6	3	3	4	3	4	2	5	4	5	3	4	2	5	4	5	3	4	2	5	4	5	3	4	2	17929	18531	17314	19443	21042	19950	0.821837	0.849432	0.793647	0.891237	0.964533	0.914477	1.124	0.0185885
Solyc01g094290.3.1	K(+) efflux antiporter 1, chloroplastic (AHRD V3.3 A0A2G2YXI5_CAPAN)	--	128.77	25	151	21	21	21	12	12	12	14	12	13	17	17	16	16	14	18	17	17	16	16	14	18	17	17	16	16	14	18	93714	94878	91392	111390	99191	104230	0.874534	0.885397	0.852865	1.03949	0.925645	0.972669	1.124	0.0303015
Solyc01g110450.3.1	NAD(P)-linked oxidoreductase superfamily protein (AHRD V3.3 A0A2U1PJ17_ARTAN)	--	34.691	47.6	152	13	13	13	12	12	13	12	14	12	12	12	11	12	13	12	12	12	11	12	13	12	12	12	11	12	13	12	399320	394050	392540	449660	439440	442700	0.965369	0.952628	0.948978	1.08707	1.06236	1.07024	1.123	0.000169616
Solyc07g053280.4.1	Ketol-acid reductoisomerase (AHRD V3.3 K4CFM5_SOLLC)	--	63.889	50.2	304	22	15	22	28	25	26	25	26	25	20	21	19	19	19	21	13	14	12	12	12	14	20	21	19	19	19	21	2111700	2101300	2102600	2355200	2326200	2413400	0.918034	0.913513	0.914078	1.02389	1.01128	1.04919	1.123	0.00044154
Solyc01g103440.3.1	Phosphoribosylamine--glycine ligase (AHRD V3.3 A0A2G2Y1L3_CAPAN)	--	54.768	32.3	116	11	11	11	9	10	9	12	9	7	11	11	11	11	11	11	11	11	11	11	11	11	11	11	11	11	11	11	241430	238990	232210	270470	260860	269250	0.975255	0.965398	0.938011	1.09256	1.05374	1.08763	1.123	0.00203245
Solyc06g083680.3.1	Photosystem I reaction center subunit IV (AHRD V3.3 A0A2P6U4S6_CHLSO)	--	14.85	50	38	5	2	2	3	3	3	3	3	4	5	5	5	5	5	5	2	2	2	2	2	2	2	2	2	2	2	2	1271000	1288100	1249500	1477200	1420200	1380200	0.868234	0.879915	0.853547	1.00909	0.970154	0.942829	1.123	0.00580744
Solyc08g062610.4.1	Cyclopropane-fatty-acyl-phospholipid synthase (AHRD V3.3 A0A2P6VLP6_9CHLO),Pfam:PF02353	--	41.394	42.8	92	12	12	12	5	5	9	7	7	9	9	9	11	9	10	10	9	9	11	9	10	10	9	9	11	9	10	10	77482	76288	72498	86609	84838	82652	0.900661	0.886782	0.842726	1.00676	0.986168	0.960758	1.123	0.00864929
Solyc02g086520.3.1	Proline-rich receptor-like kinase, putative (DUF1421) (AHRD V3.3 F4J3J5_ARATH)	--	59.367	19.6	36	8	8	8	2	2	3	4	3	3	4	3	5	5	5	4	4	3	5	5	5	4	4	3	5	5	5	4	32831	33271	30134	38094	36473	33482	0.929442	0.941899	0.85309	1.07844	1.03255	0.947872	1.123	0.0781935
Solyc02g086630.3.1	Sister chromatid cohesion PDS5-like protein (AHRD V3.3 A0A2K3PKD0_TRIPR)	--	9.3418	23.8	12	2	2	2	1	1	1	0	1	2	2	2	2	1	2	2	2	2	2	1	2	2	2	2	2	1	2	2	648800	604560	615290	0	649490	749170	1.04048	0.969533	0.986741		1.04159	1.20144	1.123	0.153751
Solyc04g009260.3.1	Disease resistance protein (AHRD V3.3 A0A200PUC6_9MAGN)	--	97.983	7.4	15	5	4	5	2	1	3	2	0	1	2	3	3	4	2	3	1	2	2	3	1	2	2	3	3	4	2	3	7647.8	10675	12981	13143	0	10297	0.676758	0.944636	1.1487	1.16303		0.911187	1.123	0.589621
Solyc03g115990.3.1	Malate dehydrogenase (AHRD V3.3 O48906_MEDSA)	--	43.19	60.7	188	17	9	17	15	15	16	17	16	14	16	15	16	15	16	16	8	8	8	8	8	8	16	15	16	15	16	16	551670	539550	547940	613290	612680	613250	0.905852	0.885951	0.899727	1.00703	1.00603	1.00697	1.122	6.25113e-05
Solyc08g079180.3.1	Elongation factor G (AHRD V3.3 A0A2G3AEH8_CAPAN)	--	86.498	63.8	637	40	40	40	49	51	56	55	55	56	37	38	36	37	38	38	37	38	36	37	38	38	37	38	36	37	38	38	1407900	1403900	1382600	1578500	1576600	1549500	0.902625	0.900061	0.886405	1.012	1.01078	0.993407	1.122	0.000152619
Solyc07g043570.3.1	NAD(P)-linked oxidoreductase superfamily protein (AHRD V3.3 A0A2U1Q7S8_ARTAN)	--	40.706	55.4	176	17	17	17	16	16	15	15	15	15	17	16	17	16	16	16	17	16	17	16	16	16	17	16	17	16	16	16	461220	467320	477400	534380	523430	520230	0.888699	0.900453	0.919875	1.02967	1.00857	1.0024	1.122	0.000864812
Solyc10g083790.3.1	CYP97C11	--	61.251	36.2	134	17	17	17	10	10	12	10	12	13	14	15	17	15	15	17	14	15	17	15	15	17	14	15	17	15	15	17	166200	156550	163910	183580	178930	183500	0.904564	0.852042	0.8921	0.999156	0.973848	0.998721	1.122	0.00446165
Solyc09g092330.3.1	UDP-glucuronate 4-epimerase 4 (AHRD V3.3 A0A1J3GBJ9_NOCCA)	--	50.119	26.5	49	9	6	9	4	4	3	5	6	5	6	6	5	7	7	5	3	4	3	4	4	2	6	6	5	7	7	5	28769	27881	31398	33000	33649	32174	0.916921	0.888619	1.00071	1.05177	1.07245	1.02544	1.122	0.0369267
Solyc01g079590.3.1	Late embryogenesis abundant protein (LEA) family protein (AHRD V3.3 F4IYB7_ARATH)	--	23.61	9.9	12	2	2	2	1	1	1	0	1	1	2	2	2	2	2	2	2	2	2	2	2	2	2	2	2	2	2	2	41466	51557	48261	56253	49794	52405	0.890889	1.10769	1.03688	1.20859	1.06981	1.12591	1.122	0.185262
Solyc03g034070.1.1	anti-muellerian hormone type-2 receptor (AHRD V3.3 AT3G50685.1)	--	12.382	25.4	18	2	2	2	2	2	2	2	1	2	2	2	2	2	1	2	2	2	2	2	1	2	2	2	2	2	1	2	22076	21178	19248	25449	0	21298	0.940529	0.902271	0.820045	1.08423		0.907383	1.122	0.274774
Solyc01g091310.3.1	Transducin/WD40 repeat-like superfamily protein (AHRD V3.3 A0A2U1L635_ARTAN)	--	47.824	13.6	21	5	5	5	2	0	1	4	2	2	2	1	2	4	3	3	2	1	2	4	3	3	2	1	2	4	3	3	29773	0	28339	37659	31195	28958	0.962047		0.915711	1.21687	1.008	0.935712	1.122	0.364835
Solyc02g090020.4.1	stress regulated protein AY873991	--	26.704	6.9	13	2	2	2	1	0	1	2	1	1	2	2	1	2	1	1	2	2	1	2	1	1	2	2	1	2	1	1	123560	129840	0	142170	0	0	0.882393	0.927241		1.0153			1.122
Solyc01g100770.3.1	DUF538 domain-containing protein (AHRD V3.11 tr|A0A1Q3CLQ5|A0A1Q3CLQ5_CEPFO)	--	18.581	42.7	58	6	4	6	3	5	4	6	4	4	4	5	4	6	5	5	2	3	2	4	3	3	4	5	4	6	5	5	437860	427920	423910	487270	480740	477210	0.933922	0.912721	0.904168	1.03931	1.02538	1.01785	1.121	0.000562001
Solyc05g010240.4.1	Chaperonin-60 beta4 (AHRD V3.3 A0A0F7J500_9ROSI)	--	52.956	27.4	43	9	8	8	3	5	4	3	4	3	7	8	6	6	7	7	6	7	5	5	6	6	6	7	5	5	6	6	35875	36272	33851	39038	39771	40055	0.978245	0.98907	0.923054	1.06449	1.08448	1.09223	1.121	0.00722538
Solyc04g079960.1.1	geranylgeranyl pyrophosphate synthase 2	--	39.02	8.8	40	3	2	2	2	4	3	4	3	2	2	3	3	3	3	3	2	2	2	2	2	2	2	2	2	2	2	2	127820	127520	124170	142060	135150	148220	0.845692	0.843707	0.821543	0.939908	0.894189	0.980664	1.121	0.0158476
Solyc06g072050.4.1	CBS domain containing protein (AHRD V3.3 B6U1W0_MAIZE)	--	58.471	23.6	43	8	6	6	2	4	4	5	3	4	5	6	6	7	6	6	3	4	4	5	4	4	3	4	4	5	4	4	52622	53678	54608	57422	64151	58753	0.969047	0.988494	1.00562	1.05744	1.18136	1.08195	1.121	0.0333226
Solyc01g103370.3.1	small GTP-binding protein B	--	22.503	35.6	34	6	6	6	3	2	3	4	3	3	4	3	4	5	5	4	4	3	4	5	5	4	4	3	4	5	5	4	85587	89891	91242	105040	100310	93756	0.964246	1.01274	1.02796	1.18341	1.13012	1.05628	1.121	0.0408264
Solyc03g118680.3.1	Zinc finger protein VAR3, chloroplastic (AHRD V3.3 A0A2G2WQC9_CAPBA)	--	46.033	9.6	24	3	3	3	2	2	2	2	1	2	3	3	2	3	3	3	3	3	2	3	3	3	3	3	2	3	3	3	24598	27180	22310	30026	25827	27217	0.989076	1.0929	0.897077	1.20733	1.03849	1.09438	1.121	0.183777
Solyc03g032040.3.1	Tonoplast monosaccharide transporter 1	--	78.094	5.8	17	3	3	3	2	2	1	2	1	1	2	2	1	2	1	1	2	2	1	2	1	1	2	2	1	2	1	1	36747	34258	0	39811	0	0	0.926527	0.86377		1.00378			1.121
Solyc01g057830.3.1	30S ribosomal protein .1	--	45.264	53.4	282	21	14	21	24	23	21	23	26	22	20	20	20	20	20	20	13	13	13	13	13	13	20	20	20	20	20	20	1597000	1583600	1573100	1773200	1777200	1772000	0.900941	0.893381	0.887458	1.00034	1.0026	0.999666	1.12	1.42968e-05
Solyc03g005730.4.1	3-isopropylmalate dehydratase large subunit (AHRD V3.3 A0A2G2WWL6_CAPBA)	--	55.275	55.8	229	18	18	18	18	17	15	20	18	21	15	14	14	16	17	16	15	14	14	16	17	16	15	14	14	16	17	16	787170	786510	800870	884720	891900	883580	0.868241	0.867513	0.883351	0.975837	0.983757	0.97458	1.12	6.62109e-05
Solyc11g017250.2.1	Dihydrolipoamide acetyltransferase component of pyruvate dehydrogenase complex (AHRD V3.3 A0A2G2WYT7_CAPBA)	--	48.857	43.8	189	13	11	11	16	16	16	14	15	17	13	12	11	12	12	12	11	10	10	11	10	11	11	10	10	11	10	11	306930	306770	297860	337210	338990	344980	0.89554	0.895073	0.869076	0.983889	0.989083	1.00656	1.12	0.000710144
Solyc09g090410.3.1	50S ribosomal protein L28 (AHRD V3.3 A0A1U8GBC9_CAPAN)	--	16.427	22.1	58	6	6	6	7	5	4	4	4	4	6	6	6	6	6	5	6	6	6	6	6	5	6	6	6	6	6	5	414960	422650	407490	456910	472110	464980	0.878377	0.894655	0.862565	0.967176	0.999351	0.984258	1.12	0.00133814
Solyc02g090910.3.1	RNA-binding (RRM/RBD/RNP motifs) family protein (AHRD V3.3 A0A2U1NV59_ARTAN)	--	41.159	25.5	63	7	7	7	7	6	5	6	3	5	7	7	5	6	5	6	7	7	5	6	5	6	7	7	5	6	5	6	97484	96265	102540	111200	110050	110660	0.917468	0.905996	0.965053	1.04656	1.03573	1.04147	1.12	0.00430764
Solyc07g063140.1.1	Glutamyl-tRNA(Gln) amidotransferase subunit C, chloroplastic/mitochondrial (AHRD V3.3 A0A2G3C1L2_CAPCH)	--	15.782	21.4	24	2	2	2	2	2	2	2	2	2	2	2	2	2	2	2	2	2	2	2	2	2	2	2	2	2	2	2	93039	95239	90411	100220	104940	106850	0.992053	1.01551	0.964031	1.06862	1.11895	1.13932	1.12	0.00970544
Solyc01g006110.3.1	PP2A regulatory subunit TAP46 (AHRD V3.3 A0A2G2XNB2_CAPBA)	--	45.972	11.1	28	4	4	4	1	4	2	3	3	3	2	4	3	4	3	4	2	4	3	4	3	4	2	4	3	4	3	4	17895	15409	16564	17654	18661	19517	1.13303	0.975629	1.04876	1.11777	1.18153	1.23573	1.12	0.0935847
Solyc11g044540.2.1	Na+/H+ antiporter (AHRD V3.3 A6Q0F8_MESCR)	--	60.056	4.5	19	2	2	2	2	1	2	2	2	2	2	1	2	2	2	2	2	1	2	2	2	2	2	1	2	2	2	2	26829	0	30438	33883	32744	29607	0.878327		0.996479	1.10926	1.07197	0.969274	1.12	0.203542
Solyc02g063220.3.1	Mannose-6-phosphate isomerase (AHRD V3.3 A0A2G2XBW4_CAPBA)	--	48.349	12	16	4	3	4	1	2	2	2	2	1	3	3	3	3	2	3	2	3	2	3	2	2	3	3	3	3	2	3	12693	12224	12246	17100	13404	11110	0.999685	0.962747	0.96448	1.34678	1.05568	0.87501	1.12	0.479932
Solyc07g062190.5.1	50S ribosomal protein L13 (AHRD V3.11 tr|A0A1U8HCH6|A0A1U8HCH6_CAPAN)	--	26.247	48.9	187	10	6	10	17	15	15	16	14	19	9	9	9	9	9	10	6	6	6	6	6	6	9	9	9	9	9	10	1008400	1015500	1010300	1121000	1140500	1133100	0.910416	0.916827	0.912132	1.01208	1.02968	1.023	1.119	3.28125e-05
Solyc07g063190.4.1	Thioredoxin (AHRD V3.11 tr|A0A200PQX5|A0A200PQX5_9MAGN)	--	19.571	51.6	100	9	5	9	6	6	11	9	9	9	7	7	8	9	8	9	4	4	5	5	5	5	7	7	8	9	8	9	2201800	2097300	2179800	2425700	2406900	2417300	0.95011	0.905016	0.940616	1.04673	1.03861	1.0431	1.119	0.00167845
Solyc01g103950.4.1	Bifunctional hydroxymethylpyrimidine kinase/phosphomethylpyrimidine kinase (AHRD V3.3 A0A2Z4MGS9_BREBE)	--	58.573	42.3	72	13	13	13	7	8	5	6	7	5	11	10	10	8	10	8	11	10	10	8	10	8	11	10	10	8	10	8	54624	48475	48596	58033	54668	56988	0.975718	0.865881	0.868043	1.03661	0.976503	1.01794	1.119	0.0584958
Solyc04g005630.3.1	Transcription termination factor 3, mitochondrial (AHRD V3.3 A0A1J3JQF8_NOCCA)	--	61.573	18.5	48	7	7	7	4	5	4	5	3	4	5	6	5	5	4	5	5	6	5	5	4	5	5	6	5	5	4	5	24122	25492	25127	30009	29460	24143	0.867256	0.916511	0.903389	1.07891	1.05917	0.868011	1.119	0.206806
Solyc11g006580.3.1	RNA pyrophosphohydrolase (AHRD V3.3 RPPH_RHOS5)	--	25.765	28.2	38	4	4	4	2	3	3	5	3	3	3	3	4	4	4	4	3	3	4	4	4	4	3	3	4	4	4	4	165760	176850	168200	193050	187590	190490	0.88447	0.943645	0.897489	1.03008	1.00095	1.01643	1.118	0.00626465
Solyc09g009820.5.1	Thioredoxin family protein (AHRD V3.11 tr|Q940I2|Q940I2_ARATH)	--	34.12	30	60	6	6	6	5	7	5	6	5	6	5	5	5	5	5	5	5	5	5	5	5	5	5	5	5	5	5	5	487250	518230	486020	567250	547960	551640	1.06125	1.12872	1.05857	1.23549	1.19348	1.20149	1.118	0.00901671
Solyc11g013110.2.1	2-oxoglutarate (2OG) and Fe(II)-dependent oxygenase superfamily protein (AHRD V3.3 AT1G49390.1)	--	39.989	16.8	19	4	4	4	2	2	2	2	1	2	3	4	3	4	3	3	3	4	3	4	3	3	3	4	3	4	3	3	30229	34969	36367	41310	36448	35765	0.993242	1.14899	1.19492	1.35733	1.19758	1.17514	1.118	0.194509
Solyc01g094420.3.1	Peptidyl-prolyl cis-trans isomerase PASTICCIN.1	--	66.279	3.6	7	2	2	2	0	1	1	1	0	1	1	2	1	2	1	2	1	2	1	2	1	2	1	2	1	2	1	2	0	10063	0	9440.1	0	13055		0.972419		0.912226		1.26154	1.118
Solyc03g078630.3.1	Polyubiquitin (AHRD V3.3 A0A2G3B1S8_CAPCH)	--	23.705	12	5	2	2	2	0	0	2	0	0	0	1	2	2	1	2	1	1	2	2	1	2	1	1	2	2	1	2	1	0	25702	14703	0	22588	0		0.869032	0.497136		0.763742		1.118
Solyc07g065840.2.1	molecular chaperone Hsp90-2	--	80.135	57.5	340	38	10	27	25	29	29	28	29	30	36	37	36	34	35	36	10	10	10	9	9	10	25	26	25	23	24	25	2049300	2054200	2048300	2271800	2276900	2322000	0.928479	0.930699	0.928026	1.02929	1.0316	1.05203	1.117	9.41057e-05
Solyc04g026030.3.1	Spermidine synthase (AHRD V3.3 A0A088DA02_CAPAN),Pfam:PF01564	--	34.202	46	120	10	10	10	10	10	8	10	11	10	9	10	10	10	8	10	9	10	10	10	8	10	9	10	10	10	8	10	460310	454490	450150	512570	509960	501740	0.918053	0.906445	0.897789	1.02228	1.01708	1.00068	1.117	0.000267602
Solyc02g064950.3.1	CBS domain-containing protein (AHRD V3.3 A0A1Q3DGW2_CEPFO)	--	25.886	37.3	98	10	6	10	7	8	8	8	10	9	9	8	9	9	10	9	5	4	5	5	6	5	9	8	9	9	10	9	829520	815890	825050	907970	934510	917200	0.930117	0.914834	0.925105	1.01808	1.04784	1.02843	1.117	0.000343254
Solyc03g113800.3.1	Aldehyde dehydrogenase (AHRD V3.3 A0A0K9R405_SPIOL)	--	55.952	51.9	279	20	15	19	26	23	24	23	24	23	20	18	20	20	20	20	15	14	15	15	15	15	19	17	19	19	19	19	485930	487670	486430	533590	543250	554240	0.937473	0.94083	0.938438	1.02942	1.04806	1.06926	1.117	0.000552484
Solyc09g066430.3.1	Ribosomal protein L14 (AHRD V3.3 A0A200PVX1_9MAGN)	--	15.369	49.6	74	7	4	7	6	6	7	7	6	6	7	7	7	7	7	7	4	4	4	4	4	4	7	7	7	7	7	7	883060	883890	858280	985480	983440	964130	0.952512	0.953408	0.925784	1.06299	1.06079	1.03996	1.117	0.000739472
Solyc09g025260.4.1	Rho termination factor (AHRD V3.3 A0A200PW00_9MAGN)	--	38.385	30.3	70	9	9	9	5	7	4	5	6	5	9	9	9	9	8	9	9	9	9	9	8	9	9	9	9	9	8	9	85569	82329	83428	97428	90272	92936	0.956938	0.920704	0.932995	1.08956	1.00953	1.03933	1.117	0.0116262
Solyc02g093530.4.1	Rab family GTPase (AHRD V3.3 A0A1Y1I8A7_KLENI)	--	23.288	56.4	30	11	4	4	2	4	3	4	2	2	11	11	11	11	10	11	4	4	4	4	4	4	4	4	4	4	4	4	114250	107510	104010	122280	120290	121230	0.937596	0.882284	0.853561	1.0035	0.987164	0.994878	1.117	0.0163542
Solyc07g005830.3.1	Translation initiation factor IF-3 (AHRD V3.3 A0A2G2WAV7_CAPBA)	--	30.469	32.2	104	9	9	9	9	8	8	9	10	7	8	8	8	9	9	8	8	8	8	9	9	8	8	8	8	9	9	8	465230	462370	463360	521960	514940	515490	0.919073	0.913423	0.915378	1.03114	1.01728	1.01836	1.116	2.00369e-05
Solyc02g080540.1.1	ATP synthase gamma chain, chloroplastic (AHRD V3.3 A0A2G3D743_CAPCH)	--	41.492	56.8	397	21	21	21	31	35	32	32	35	34	18	18	18	20	20	20	18	18	18	20	20	20	18	18	18	20	20	20	7367300	7313800	7332500	8101600	8218300	8254500	0.892109	0.88563	0.887895	0.981025	0.995156	0.99954	1.116	5.32439e-05
Solyc02g082830.3.1	Phosphoserine aminotransferase (AHRD V3.3 A0A328DLJ5_9ASTE)	--	47.218	44.2	178	14	13	14	13	16	14	15	16	14	14	14	14	14	14	14	13	13	13	13	13	13	14	14	14	14	14	14	488350	490330	498690	550960	549240	547920	0.886927	0.890523	0.905706	1.00064	0.997513	0.995116	1.116	7.8199e-05
Solyc03g005230.3.1	2-methyl-6-phytyl-1,4-hydroquinone methyltransferase, chloroplastic (AHRD V3.3 A0A2G2WWA8_CAPBA)	--	38.115	55.3	221	16	13	16	18	18	19	18	18	19	14	14	15	14	15	16	12	12	12	12	12	13	14	14	15	14	15	16	3176300	3117600	3171400	3502000	3477000	3583800	0.958871	0.94115	0.957392	1.05719	1.04965	1.08189	1.116	0.000551189
Solyc11g012410.2.1	myo-inositol monophosphatase 3	--	29.054	46.3	133	11	10	11	12	10	11	11	12	12	11	11	11	11	11	11	10	10	10	10	10	10	11	11	11	11	11	11	259360	260260	253310	280130	288750	293640	0.934639	0.937882	0.912837	1.00949	1.04055	1.05817	1.116	0.00249097
Solyc09g091470.3.1	3-ketoacyl-CoA thiolase peroxisomal-like (AHRD V3.3 A0A2K3P5R8_TRIPR)	--	49.024	52	187	16	14	16	18	15	18	17	14	14	14	14	14	15	14	14	12	12	12	13	12	12	14	14	14	15	14	14	207620	196880	193110	222250	220320	224400	1.0323	0.978902	0.960157	1.10504	1.09545	1.11573	1.116	0.00779212
Solyc02g069410.4.1	Haloacid dehalogenase-like hydrolase domain-containing protein (AHRD V3.3 A0A1J3HBG0_NOCCA)	--	40.414	45.9	109	12	12	12	9	9	9	9	10	6	12	12	12	10	12	10	12	12	12	10	12	10	12	12	12	10	12	10	221730	216530	234920	249650	254720	246590	0.934636	0.912717	0.990235	1.05232	1.0737	1.03943	1.116	0.0134053
Solyc04g056350.1.1	Zinc finger (C2H2 type) family protein (AHRD V3.3 A0A2U1L3F9_ARTAN)	--	11.084	22.9	10	2	2	2	1	1	1	1	0	1	2	2	2	2	2	2	2	2	2	2	2	2	2	2	2	2	2	2	29977	29653	29208	40903	29378	28853	0.878457	0.868963	0.855922	1.19864	0.860904	0.845519	1.116	0.444216
Solyc04g080010.5.1	Glycosyltransferase (AHRD V3.11 tr|A0A2I4F4T3|A0A2I4F4T3_9ROSI)	--	53.21	14.5	17	4	4	4	1	1	0	3	1	1	2	3	1	3	2	1	2	3	1	3	2	1	2	3	1	3	2	1	18466	19447	0	23747	18563	0	0.620552	0.653518		0.79802	0.623811		1.116	0.500883
Solyc12g014390.3.1	50S ribosomal protein L13 (AHRD V3.3 A0A1U8E5A8_CAPAN)	--	26.141	46.7	95	10	6	6	9	8	10	7	6	7	9	9	9	9	9	9	6	6	6	6	6	5	6	6	6	6	6	5	668390	671120	658550	759360	732280	736760	0.910124	0.913842	0.896726	1.03399	0.997121	1.00322	1.115	0.000985098
Solyc04g082700.3.1	Tonoplast monosaccharide transporter 2	--	79.331	23.2	98	11	11	11	9	9	8	8	10	7	10	9	10	9	10	9	10	9	10	9	10	9	10	9	10	9	10	9	95682	92886	92206	103730	105960	103470	0.967805	0.939524	0.932646	1.04921	1.07177	1.04658	1.115	0.00130232
Solyc10g005470.3.1	receptor-interacting protein (AHRD V3.3 AT4G21445.1)	--	15.936	52.5	35	5	5	5	2	2	4	3	3	3	4	5	5	5	5	5	4	5	5	5	5	5	4	5	5	5	5	5	223910	231140	224500	256500	247150	254200	0.929235	0.95924	0.931683	1.06448	1.02568	1.05494	1.115	0.00196286
Solyc03g113020.3.1	Vacuolar protein sorting-associated protein 29 (AHRD V3.3 A0A1U8FXR4_CAPAN)	--	21.03	52.9	62	7	7	7	5	6	5	4	4	6	7	6	7	6	6	6	7	6	7	6	6	6	7	6	7	6	6	6	42714	44330	43828	47830	47896	50185	0.961019	0.997377	0.986083	1.07612	1.07761	1.12911	1.115	0.00484319
Solyc07g045310.4.1	ribulose-1,5 bisphosphate carboxylase/oxygenase large subunit N-methyltransferase, chloroplastic (AHRD V3.3 A0A1U8HAS0_CAPAN)	--	57.3	36.7	118	14	14	14	9	10	12	8	10	10	13	12	12	11	13	13	13	12	12	11	13	13	13	12	12	11	13	13	118330	124620	121760	136810	138470	131520	0.870228	0.916486	0.895453	1.00614	1.01834	0.967231	1.115	0.00719013
Solyc11g068400.2.1	Cytochrome b-.1	--	8.0481	59.7	44	5	5	5	3	3	3	4	4	4	3	3	3	4	4	3	3	3	3	4	4	3	3	3	3	4	4	3	276930	290860	252160	332900	261490	319950	0.944783	0.992307	0.860277	1.13573	0.892107	1.09155	1.115	0.286677
Solyc01g008330.5.1	Biotin carboxylase (AHRD V3.11 tr|A0A2G3AYC3|A0A2G3AYC3_CAPCH)	--	58.545	54.9	330	22	22	22	27	28	30	23	28	29	22	22	22	22	22	22	22	22	22	22	22	22	22	22	22	22	22	22	1178900	1155400	1158700	1308900	1291500	1289600	0.956388	0.937324	0.940001	1.06185	1.04774	1.04619	1.114	0.00016515
Solyc01g067750.3.1	dehydroquinate dehydratase/shikimate:NADP oxidoreductase	--	59.097	51	203	20	20	20	16	17	16	17	18	17	17	18	15	18	18	18	17	18	15	18	18	18	17	18	15	18	18	18	338110	342820	342520	385850	378810	375260	0.877078	0.889296	0.888518	1.00092	0.982657	0.973448	1.114	0.000319443
Solyc02g011780.3.1	NAD(P)H-quinone oxidoreductase subunit I, chloroplastic (AHRD V3.3 I6N9B1_DATST)	--	16.948	14.7	24	2	2	2	2	2	2	2	2	2	2	2	2	2	2	2	2	2	2	2	2	2	2	2	2	2	2	2	617660	642410	636830	698760	709660	704670	0.854708	0.888957	0.881236	0.966933	0.982017	0.975111	1.114	0.00105447
Solyc02g068050.4.1	Rubisco methyltransferase family protein (AHRD V3.3 Q8VZB5_ARATH)	--	47.795	41.4	133	13	13	13	8	10	10	13	13	12	9	12	11	12	12	11	9	12	11	12	12	11	9	12	11	12	12	11	257440	249730	254080	274960	291550	281610	0.920396	0.892831	0.908383	0.983033	1.04235	1.00681	1.114	0.00489229
Solyc06g008110.4.1	WD40 repeat (AHRD V3.3 A0A200PVQ0_9MAGN)	--	69.059	3.7	10	2	2	2	0	1	1	1	1	1	1	2	2	2	2	2	1	2	2	2	2	2	1	2	2	2	2	2	0	290270	304980	332150	332530	330240		0.882655	0.927386	1.01	1.01116	1.0042	1.114	0.0100765
Solyc06g060720.3.1	Peroxisome biogenesis protein 19.1	--	28.111	35.5	72	8	8	8	6	7	5	7	6	6	7	8	8	8	8	7	7	8	8	8	8	7	7	8	8	8	8	7	106590	110480	104780	115150	120540	122980	0.894349	0.926988	0.879162	0.966172	1.0114	1.03187	1.114	0.0122935
Solyc02g062700.3.1	ATPase family AAA domain-containing protein 3-like (AHRD V3.3 A0A2I4E883_9ROSI)	--	71.349	17.8	18	9	5	5	2	0	2	2	3	1	8	7	7	6	6	5	5	3	3	3	3	3	5	3	3	3	3	3	4695200	4628100	5070400	5112600	5685500	5243400	0.944078	0.930586	1.01952	1.02801	1.1432	1.05431	1.114	0.0647191
Solyc08g080550.1.1	DEAD-box ATP-dependent RNA helicase 47A (AHRD V3.3 A0A2G3DB95_CAPCH)	--	59.663	13.9	47	6	6	6	3	5	5	3	5	4	6	6	6	4	6	5	6	6	6	4	6	5	6	6	6	4	6	5	27183	27305	23884	29585	29439	28254	1.0543	1.05903	0.92635	1.14746	1.1418	1.09584	1.114	0.0773757
Solyc08g079530.3.1	Deoxyribodipyrimidine photo-lyase (AHRD V3.3 A0A2G3DBR9_CAPCH)	--	56.018	10.2	12	2	2	2	1	1	1	2	1	1	2	2	2	2	2	2	2	2	2	2	2	2	2	2	2	2	2	2	78796	80361	70490	95772	81253	78803	1.06479	1.08594	0.952546	1.29419	1.09799	1.06488	1.114	0.220665
Solyc10g083490.3.1	Cell division protein FtsZ (AHRD V3.3 A0A2G2VUU5_CAPBA)	--	50.617	56.9	219	17	10	17	17	16	18	13	22	19	15	15	16	15	16	16	9	9	10	10	10	10	15	15	16	15	16	16	429760	428160	431130	481370	481880	471420	0.912466	0.909069	0.915375	1.02204	1.02313	1.00092	1.113	0.000134455
Solyc00g500140.1.1	ATP synthase epsilon chain, chloroplastic (AHRD V3.3 A0A1U8QCD5_CAPAN)	--	14.466	54.9	121	6	6	6	11	10	10	10	10	10	6	6	6	6	6	6	6	6	6	6	6	6	6	6	6	6	6	6	8680100	8576100	8601000	9354800	9689200	9735100	0.923847	0.912778	0.915428	0.995657	1.03125	1.03613	1.113	0.00122106
Solyc02g067180.3.1	cystathionine gamma synthase	--	58.154	46.9	238	18	18	18	21	20	19	22	23	20	18	18	17	18	17	18	18	18	17	18	17	18	18	18	17	18	17	18	501560	512870	501640	547940	562590	576360	0.909716	0.93023	0.909861	0.993839	1.02041	1.04539	1.113	0.00287177
Solyc11g071790.2.1	Succinate dehydrogenase subunit 6, mitochondrial (AHRD V3.3 A0A2G2XX03_CAPAN)	--	16.986	60.4	28	5	3	3	2	2	3	2	2	3	5	4	5	4	5	5	3	2	3	2	3	3	3	2	3	2	3	3	55957	56504	57770	63003	60442	65952	0.934616	0.943752	0.964897	1.0523	1.00953	1.10156	1.113	0.0168839
Solyc03g118510.3.1	Ovary receptor kinase 27 (AHRD V3.3 S4WIQ7_SOLCH)	--	71.834	22.2	79	10	10	10	7	5	8	8	6	7	9	6	8	9	8	9	9	6	8	9	8	9	9	6	8	9	8	9	90946	99649	91499	107470	104620	101950	0.928785	1.01766	0.934432	1.09754	1.06843	1.04116	1.113	0.0313512
Solyc07g039450.3.1	Translation machinery-associated protein 22 (AHRD V3.3 A0A1U8DZC1_CAPAN)	--	20.644	19.3	9	2	2	2	1	0	0	2	1	1	2	1	1	2	1	2	2	1	1	2	1	2	2	1	1	2	1	2	18587	0	0	19213	0	22150	0.919821			0.9508		1.09614	1.113
Solyc07g048080.4.1	Threonine--tRNA ligase (AHRD V3.3 A0A2G2Z2V0_CAPAN)	--	77.82	45.8	241	24	24	24	18	19	20	19	20	24	21	22	23	20	20	23	21	22	23	20	20	23	21	22	23	20	20	23	238290	239190	236590	264290	261640	268010	0.909996	0.913433	0.903504	1.00929	0.999166	1.02349	1.112	0.000159419
Solyc12g006480.2.1	Nuclear pore complex protein (AHRD V3.3 A0A2G2X455_CAPBA)	--	211.9	5	53	7	7	7	4	3	3	4	6	5	5	6	6	5	7	5	5	6	6	5	7	5	5	6	6	5	7	5	223110	241220	225920	251350	256830	259390	0.899504	0.972518	0.910833	1.01336	1.03545	1.04577	1.112	0.0146707
Solyc03g007320.4.1	Polypyrimidine tract-binding protein-like protein.1	--	48.582	12.8	21	4	4	4	3	2	1	2	1	2	3	3	3	3	4	2	3	3	3	3	4	2	3	3	3	3	4	2	25573	29212	29057	28918	31220	33087	0.911553	1.04127	1.03574	1.03079	1.11284	1.17939	1.112	0.142549
Solyc07g005550.5.1	replicase polyprotein 1ab protein Chr2:18503250-18504422 FORWARD LENGTH=248 201606 (AHRD V3.11 AT2G44870.1)	--	28.565	19.4	32	5	5	5	3	2	4	2	2	2	3	2	4	2	3	3	3	2	4	2	3	3	3	2	4	2	3	3	66608	75991	72485	78239	86520	74324	0.871241	0.993972	0.948113	1.02338	1.13169	0.972168	1.112	0.148835
Solyc07g063630.3.1	Vesicle-associated protein 4.1	--	29.226	16.1	9	3	3	3	0	1	2	1	2	0	1	2	2	2	2	1	1	2	2	2	2	1	1	2	2	2	2	1	0	14320	12451	0	14885	0		1.23028	1.06971		1.27882		1.112
Solyc10g078620.1.1	40S ribosomal protein S5 (AHRD V3.3 A0A1U8EKR1_CAPAN)	--	23.764	68.8	195	12	5	12	18	17	16	17	16	15	12	12	12	12	12	12	5	5	5	5	5	5	12	12	12	12	12	12	1525200	1537100	1534900	1687200	1710500	1710600	0.917014	0.924168	0.922846	1.01442	1.02842	1.02848	1.111	3.40859e-05
Solyc04g009350.3.1	Histidinol-phosphate aminotransferase (AHRD V3.3 B6TRS1_MAIZE)	--	46.355	35	104	12	12	12	9	7	11	12	7	10	11	11	10	12	12	12	11	11	10	12	12	12	11	11	10	12	12	12	217660	222600	221050	244530	243180	246900	0.938014	0.959304	0.952624	1.05381	1.04799	1.06402	1.111	0.000191443
Solyc11g072880.2.1	Calcium-transporting ATPase (AHRD V3.3 U9T0G4_RHIID)	--	116.14	37.1	284	32	32	32	26	24	25	27	23	20	29	29	29	29	29	26	29	29	29	29	29	26	29	29	29	29	29	26	77221	77294	78414	86914	85155	86759	0.919245	0.920114	0.933446	1.03463	1.01369	1.03279	1.111	0.000211795
Solyc10g049710.2.1	ATP-dependent Clp protease proteolytic subunit (AHRD V3.3 A0A2G2YL68_CAPAN)	--	42.527	35.7	140	12	12	12	14	9	13	13	12	12	12	10	12	12	10	11	12	10	12	12	10	11	12	10	12	12	10	11	655960	637600	631290	711410	726650	700820	0.958622	0.93179	0.922569	1.03966	1.06193	1.02418	1.111	0.00247439
Solyc06g084260.3.1	Fatty-acid-binding protein.1	--	32.625	39	115	10	10	10	10	9	8	12	9	10	10	9	10	10	8	10	10	9	10	10	8	10	10	9	10	10	8	10	157810	156070	157780	178820	175370	169620	0.942215	0.931826	0.942036	1.06766	1.04706	1.01273	1.111	0.00272766
Solyc02g069010.4.1	Inositol-1-monophosphatase (AHRD V3.3 A0A1U8FS39_CAPAN)	--	39.116	43.5	168	11	11	11	14	16	11	15	13	15	11	11	10	11	11	11	11	11	10	11	11	11	11	11	10	11	11	11	392420	386020	409900	448890	431890	439110	0.905942	0.891167	0.946296	1.03631	0.997062	1.01373	1.111	0.00758499
Solyc11g006505.2.1	Nuclear transport factor 2 (NTF2) family protein Chr5:1402294-1403671 REVERSE LENGTH=178 201606 (AHRD V3.11 AT5G04830.2)	--	18.753	42	48	6	5	6	5	4	4	4	4	5	5	5	4	6	6	5	5	5	4	5	5	5	5	5	4	6	6	5	55491	54811	51601	61291	59442	59168	0.9798	0.967794	0.911115	1.08221	1.04956	1.04472	1.111	0.013412
Solyc03g079940.4.1	mitochondrial import inner membrane translocase subunit TIM22-like (AHRD V3.11 tr|A0A2I4GFQ5|A0A2I4GFQ5_9ROSI)	--	27.516	39.2	110	9	9	9	10	8	9	10	10	10	9	9	9	9	9	9	9	9	9	9	9	9	9	9	9	9	9	9	374800	353720	352870	411040	400180	389790	0.979628	0.924531	0.922309	1.07435	1.04597	1.01881	1.111	0.0135998
Solyc03g111640.4.1	programmed cell death protein 4-like (AHRD V3.3 A0A2I4H0D9_9ROSI)	--	76.703	44.8	179	22	22	22	14	14	13	16	19	15	18	18	18	17	19	17	18	18	18	17	19	17	18	18	18	17	19	17	68073	70086	65023	75138	71824	78705	0.854185	0.879444	0.815913	0.942837	0.901253	0.987596	1.111	0.037769
Solyc04g005030.4.1	Phosphoglucosamine mutase family protein (AHRD V3.3 A0A2U1MUU8_ARTAN)	--	63.927	32.9	125	15	15	15	10	9	10	12	11	12	12	11	13	14	13	12	12	11	13	14	13	12	12	11	13	14	13	12	53611	55604	54728	63889	61242	57038	0.940496	0.975459	0.960091	1.1208	1.07437	1.00062	1.111	0.0396972
Solyc05g055820.3.1	Haloacid dehalogenase-like hydrolase (HAD) superfamily protein (AHRD V3.3 F4HQA8_ARATH),Pfam:PF13419	--	13.029	24.3	19	2	2	2	2	2	1	1	1	2	2	2	2	1	1	2	2	2	2	1	1	2	2	2	2	1	1	2	89286	70930	74811	0	0	87055	1.15677	0.918956	0.969238			1.12787	1.111
Solyc11g040390.2.1	Aspartokinase-homoserine dehydrogenase (AHRD V3.3 O65027_SOYBN)	--	89.291	59.3	245	32	27	27	16	17	17	21	21	25	27	25	24	28	27	26	22	21	20	24	22	23	22	21	20	24	22	23	175180	176840	175120	193410	194280	197370	0.909955	0.918578	0.909643	1.00465	1.00917	1.02522	1.11	0.000113942
Solyc12g056830.1.1	ATP synthase subunit delta, chloroplastic-like (AHRD V3.3 A0A2I4F0A5_9ROSI)	--	27.331	48.4	156	9	9	9	11	13	12	13	14	15	8	8	8	7	9	9	8	8	8	7	9	9	8	8	8	7	9	9	5477400	5306300	5486400	6060100	6026500	5965600	0.89964	0.871538	0.901119	0.995346	0.989828	0.979825	1.11	0.000912353
Solyc06g005150.3.1	ascorbate peroxidase	--	27.322	78.8	80	14	6	6	7	6	7	7	8	6	12	13	13	13	14	13	6	6	6	6	6	6	6	6	6	6	6	6	509140	513120	506580	548920	573560	573900	0.93818	0.945514	0.933463	1.01148	1.05689	1.05751	1.11	0.00240694
Solyc00g500076.1.1	50S ribosomal protein L14, chloroplastic (AHRD V3.3 I6N992_DATST)	--	29.384	50	209	13	13	13	18	17	16	18	19	17	12	12	13	13	12	12	12	12	13	13	12	12	12	12	13	13	12	12	1456200	1410100	1425800	1537700	1614300	1611400	0.925884	0.896573	0.906555	0.977704	1.02641	1.02456	1.11	0.00491933
Solyc11g006070.3.1	Peptidyl-prolyl cis-trans isomerase (AHRD V3.3 A0A1U8EU36_CAPAN)	--	16.489	43.1	37	4	4	4	3	3	3	3	3	3	4	3	4	3	3	3	4	3	4	3	3	3	4	3	4	3	3	3	368720	369000	383350	424970	440310	379330	0.934142	0.934852	0.971207	1.07665	1.11551	0.961023	1.11	0.0930193
Solyc09g075200.5.1	U2 small nuclear ribonucleoprotein B (AHRD V3.11 tr|A0A2U1L5Q9|A0A2U1L5Q9_ARTAN)	--	35.203	30	55	7	7	7	5	4	5	3	5	6	6	6	7	5	6	6	6	6	7	5	6	6	6	6	7	5	6	6	174420	175400	182970	194270	215400	181910	0.928313	0.933529	0.973819	1.03396	1.14642	0.968177	1.11	0.117229
Solyc09g065900.3.1	Glutathione reductase (AHRD V3.3 B8PWQ9_SOLLC)	--	60.088	57.1	375	23	23	23	32	28	33	31	32	36	23	22	23	23	23	23	23	22	23	23	23	23	23	22	23	23	23	23	621380	617300	619040	687280	685880	687310	0.898234	0.892336	0.894851	0.993495	0.991471	0.993538	1.109	8.79874e-07
Solyc02g072160.4.1	NAD(P)-binding Rossmann-fold superfamily protein (AHRD V3.3 A0A2U1LDJ7_ARTAN)	--	63.448	38.3	175	18	18	18	13	15	14	17	17	17	16	16	16	17	17	17	16	16	16	17	17	17	16	16	16	17	17	17	997800	962500	985880	1095900	1081400	1090800	0.967276	0.933056	0.955721	1.06238	1.04832	1.05743	1.109	0.000775883
Solyc01g066840.3.1	40S ribosomal protein S.1	--	9.2503	70.7	62	4	3	4	4	4	3	6	4	4	4	4	4	4	4	4	3	3	3	3	3	3	4	4	4	4	4	4	1132100	1152000	1183400	1259300	1285100	1302300	0.888276	0.90389	0.928527	0.98808	1.00832	1.02182	1.109	0.00302106
Solyc01g112290.4.1	Glutamate--tRNA ligase, chloroplastic/mitochondrial (AHRD V3.3 A0A2G3BWC0_CAPCH)	--	63.819	49.8	243	22	22	22	23	21	22	19	21	18	22	21	21	20	21	20	22	21	21	20	21	20	22	21	21	20	21	20	450850	452390	468410	497760	504050	518870	0.951331	0.95458	0.988384	1.05032	1.06359	1.09486	1.109	0.00399848
Solyc05g005865.1.1	MLP-like protein (AHRD V3.3 A0A1U8EPD5_CAPAN)	--	17.092	35.9	45	5	5	5	3	5	3	4	3	4	5	5	5	5	5	5	5	5	5	5	5	5	5	5	5	5	5	5	79835	83473	79523	89239	87720	92372	0.822785	0.860278	0.819569	0.919703	0.904048	0.951992	1.109	0.00887261
Solyc05g017950.3.1	anion:sodium symporter	--	43.613	24.1	48	5	5	5	5	2	5	4	5	4	5	4	4	4	5	4	5	4	4	4	5	4	5	4	4	4	5	4	167380	172670	166910	175600	189900	196720	0.939053	0.968732	0.936417	0.98517	1.0654	1.10366	1.109	0.0439196
Solyc04g009730.4.1	Pentatricopeptide repeat-containing protein (AHRD V3.3 A0A2I0WCG1_9ASPA)	--	58.135	4.5	3	2	2	2	2	0	0	1	0	0	2	2	1	2	0	1	2	2	1	2	0	1	2	2	1	2	0	1	17485	32463	0	27694	0	0	0.636628	1.18198		1.00834			1.109
Solyc10g008640.3.1	Diacylglycerol kinase (AHRD V3.3 A0A2G2YJ92_CAPAN)	--	54.949	16.2	14	5	5	5	2	1	2	1	0	1	3	2	4	3	1	2	3	2	4	3	1	2	3	2	4	3	1	2	6797.5	11643	7968.6	0	0	9765.5	0.769254	1.3176	0.901784			1.10513	1.109
Solyc02g071890.3.1	Histidinol dehydrogenase (AHRD V3.3 O48933_NOCGO)	--	52.823	42.5	210	16	16	16	18	19	14	20	17	18	16	16	15	16	16	16	16	16	15	16	16	16	16	16	15	16	16	16	249970	247210	248710	270140	279170	276950	0.930684	0.920408	0.925992	1.00578	1.0394	1.03113	1.108	0.000602254
Solyc10g061970.2.1	60S ribosomal protein l37a-like (AHRD V3.3 A0A2K3N190_TRIPR)	--	10.257	48.9	40	5	5	5	4	3	3	3	3	4	4	4	4	4	4	4	4	4	4	4	4	4	4	4	4	4	4	4	584340	596800	585910	668880	653960	634680	0.907687	0.927042	0.910126	1.03901	1.01583	0.985883	1.108	0.00352176
Solyc08g083010.3.1	homer protein (AHRD V3.3 AT4G24090.1)	--	34.109	37	75	12	12	12	5	5	6	4	7	8	12	10	12	9	12	12	12	10	12	9	12	12	12	10	12	9	12	12	215490	214300	228060	240570	244050	243950	0.879345	0.874489	0.930639	0.981688	0.995889	0.995481	1.108	0.00741507
Solyc04g049130.4.1	Iron-sulfur cluster biosynthesis family protein (AHRD V3.3 A0A2U1NA61_ARTAN)	--	44.999	19	49	9	9	9	3	6	2	4	5	5	5	7	6	8	8	8	5	7	6	8	8	8	5	7	6	8	8	8	170370	176930	166220	191360	192360	185380	0.930873	0.966716	0.908198	1.04556	1.05102	1.01289	1.108	0.0087456
Solyc06g083030.4.1	Carboxypeptidase (AHRD V3.11 tr|A0A2G2WN52|A0A2G2WN52_CAPBA)	--	56.21	21.6	32	7	6	6	2	3	3	2	2	2	4	4	5	4	3	5	3	3	4	3	3	4	3	3	4	3	3	4	20977	20836	19913	23719	23433	21247	0.856749	0.85099	0.813293	0.968739	0.957058	0.867776	1.108	0.0573937
Solyc03g098460.3.1	NAD(P)-binding Rossmann-fold superfamily protein (AHRD V3.3 A0A2U1MVW0_ARTAN)	--	43.063	33.5	40	8	8	8	5	5	6	4	7	3	6	7	8	5	7	6	6	7	8	5	7	6	6	7	8	5	7	6	57267	54383	60262	62590	61078	66874	1.13855	1.08121	1.1981	1.24438	1.21432	1.32955	1.108	0.0622021
Solyc00g500062.1.1	NAD(P)H-quinone oxidoreductase subunit K, chloroplastic (AHRD V3.3 A0A1U8QCE3_CAPAN)	--	28.552	53.1	84	9	9	9	7	8	8	6	6	6	7	7	8	9	6	7	7	7	8	9	6	7	7	7	8	9	6	7	322390	351800	366680	370380	386860	396480	0.824791	0.900032	0.9381	0.947566	0.989728	1.01434	1.108	0.0722491
Solyc01g099670.3.1	meloidogyne-induced giant cell protein db212	--	20.112	47.3	89	9	2	9	6	9	8	7	9	6	9	9	9	8	8	8	2	2	2	2	2	2	9	9	9	8	8	8	1516300	1522100	1527100	1703200	1667200	1682500	0.927306	0.930853	0.933911	1.04161	1.01959	1.02895	1.107	9.97649e-05
Solyc00g500064.1.1	Ycf15 (AHRD V3.3 A0A346JLD3_9ASTE)	--	53.467	91.2	1235	31	30	31	107	103	101	98	104	101	30	28	30	31	31	31	29	27	30	30	30	30	30	28	30	31	31	31	27093000	26631000	26733000	29597000	29521000	29919000	0.911335	0.895794	0.899226	0.995563	0.993006	1.00639	1.107	0.000107179
Solyc00g500332.1.1	ATP synthase subunit alpha, chloroplastic (AHRD V3.3 I6N942_DATST)	--	55.411	63.1	617	26	24	26	52	48	48	47	57	53	23	22	21	25	23	23	21	20	19	23	21	21	23	22	21	25	23	23	21134000	20974000	21021000	23028000	23262000	23595000	0.908361	0.901484	0.903504	0.989767	0.999824	1.01414	1.107	0.000163436
Solyc05g009370.4.1	50S ribosomal protein L15 (AHRD V3.3 A0A2G2YCB4_CAPAN)	--	17.288	69.4	166	12	12	12	16	14	11	13	12	14	12	12	12	12	12	12	12	12	12	12	12	12	12	12	12	12	12	12	1353400	1350500	1343000	1461600	1525500	1492400	0.917414	0.915448	0.910364	0.990759	1.03407	1.01164	1.107	0.0012804
Solyc12g094640.4.1	Glyceraldehyde-3-phosphate dehydrogenase (AHRD V3.11 tr|A0A2G2YA75|A0A2G2YA75_CAPAN)	--	47.998	67.8	586	28	14	28	48	47	49	46	49	51	26	26	26	26	27	27	13	13	13	12	13	13	26	26	26	26	27	27	21424000	21027000	20681000	22992000	23200000	23683000	0.937309	0.91994	0.904803	1.00591	1.01501	1.03614	1.107	0.00164874
Solyc06g071720.1.1	60S ribosomal protein L27a (AHRD V3.3 A0A1U8H4G8_CAPAN)	--	16.44	37.2	36	4	3	3	3	3	3	3	3	3	4	4	4	4	4	4	3	3	3	3	3	3	3	3	3	3	3	3	553250	535290	534620	590130	592540	614730	0.958804	0.927679	0.926518	1.02272	1.02689	1.06535	1.107	0.00402869
Solyc03g115760.3.1	Vesicle transport v-SNARE protein (AHRD V3.3 A0A0K0XR76_TOBAC)	--	25.137	22.6	43	4	4	4	3	3	4	5	3	4	3	2	4	4	3	4	3	2	4	4	3	4	3	2	4	4	3	4	39218	39606	38874	41660	45249	43325	0.962368	0.971889	0.953926	1.02229	1.11036	1.06315	1.107	0.014678
Solyc10g007350.4.1	Multiprotein bridging factor.1	--	15.335	50.4	48	6	3	3	4	4	4	4	4	4	6	6	5	5	6	6	3	3	3	3	3	3	3	3	3	3	3	3	80928	77794	80305	92011	86054	86423	0.977478	0.939624	0.969953	1.11134	1.03939	1.04385	1.107	0.0152028
Solyc01g093990.3.1	Glyoxylate/hydroxypyruvate reductase HPR3 (AHRD V3.3 A0A2G3AGX8_CAPAN)	--	35.738	17.3	45	5	5	5	4	5	3	4	5	4	5	5	5	4	5	5	5	5	5	4	5	5	5	5	5	4	5	5	41609	41175	43667	48409	44972	46646	0.948049	0.93816	0.99494	1.10299	1.02467	1.06282	1.107	0.0218003
Solyc03g117740.3.1	nuclear protein (AHRD V3.3 AT1G16080.1)	--	32.853	60.6	202	16	16	16	16	16	18	16	16	18	16	15	16	15	16	16	16	15	16	15	16	16	16	15	16	15	16	16	1328800	1321000	1326100	1458300	1481200	1459000	0.935593	0.930102	0.933692	1.02677	1.0429	1.02727	1.106	4.80936e-05
Solyc01g106740.5.1	Aspartate--tRNA(Asp/Asn) ligase (AHRD V3.11 tr|A0A2G3BV66|A0A2G3BV66_CAPCH)	--	75.13	56.2	279	26	26	26	23	23	26	23	24	24	23	22	24	23	24	24	23	22	24	23	24	24	23	22	24	23	24	24	214430	219250	214980	239230	238170	239850	0.935725	0.956759	0.938125	1.04395	1.03932	1.04665	1.106	0.000162306
Solyc06g082120.5.1	Ran-binding protein 1 (AHRD V3.11 tr|B6T9E7|B6T9E7_MAIZE)	--	28.647	53.9	129	10	9	10	14	10	9	13	11	10	8	9	9	9	8	8	7	8	8	8	7	7	8	9	9	9	8	8	103660	103010	108550	116940	116510	115310	0.931978	0.926134	0.975942	1.05137	1.04751	1.03672	1.106	0.00400545
Solyc09g082660.3.1	Caffeoyl-CoA O-methyltransferase (AHRD V3.3 Q2YHM9_PLAMJ)	--	26.357	33.6	47	6	6	6	6	6	3	4	6	4	5	6	5	5	5	6	5	6	5	5	5	6	5	6	5	5	5	6	47503	46039	44047	50280	50766	51111	1.31839	1.27776	1.22247	1.39546	1.40895	1.41853	1.106	0.0107484
Solyc03g078290.3.1	40S ribosomal protein S18 (AHRD V3.3 A0A2G3CUV3_CAPCH)	--	17.523	61.8	57	10	3	3	4	4	6	5	5	5	10	10	10	10	10	10	3	3	3	3	3	3	3	3	3	3	3	3	611510	601780	600290	663990	701460	640870	0.980381	0.964781	0.962393	1.06452	1.12459	1.02745	1.106	0.020325
Solyc02g066920.3.1	Chlororespiratory reduction 7 (AHRD V3.3 A0A2U1NIM3_ARTAN)	--	18.18	39.6	66	6	6	6	5	5	5	5	6	5	5	5	5	5	5	5	5	5	5	5	5	5	5	5	5	5	5	5	225000	231410	227180	260760	238120	256860	0.845873	0.869971	0.854068	0.98031	0.895196	0.965648	1.106	0.0272331
Solyc04g007280.3.1	Nuclear pore complex protein NUP98A (AHRD V3.3 A0A2G3DE78_CAPCH)	--	102.99	12.6	59	9	9	9	5	4	7	6	5	5	7	5	9	8	7	6	7	5	9	8	7	6	7	5	9	8	7	6	32241	32533	36222	38916	35172	37587	0.921307	0.929652	1.03507	1.11205	1.00506	1.07407	1.106	0.101718
Solyc12g008690.3.1	IAA-amino acid hydrolase ILR1-like protein (AHRD V3.3 A0A2K3NR96_TRIPR)	--	48.862	21.7	29	5	5	5	4	3	3	4	3	3	5	4	4	4	3	3	5	4	4	4	3	3	5	4	4	4	3	3	40487	47331	34063	46198	44796	43781	1.23779	1.44703	1.0414	1.41239	1.36953	1.3385	1.106	0.319641
Solyc01g091580.3.1	Signal recognition particle receptor FtsY (AHRD V3.3 E0RG96_PAEP6)	--	39.865	37.8	147	11	11	11	12	14	12	13	12	13	9	11	10	10	11	10	9	11	10	10	11	10	9	11	10	10	11	10	250400	246470	249810	278040	270060	276920	0.938765	0.924031	0.936553	1.04239	1.01247	1.03819	1.105	0.000650642
Solyc02g083280.5.1	Rhodanese-like domain (AHRD V3.11 tr|A0A200R010|A0A200R010_9MAGN)	--	20.471	38	62	5	5	5	5	5	6	5	5	7	4	4	5	4	4	5	4	4	5	4	4	5	4	4	5	4	4	5	250550	250070	256830	284740	276910	274980	0.919694	0.917932	0.942746	1.0452	1.01645	1.00937	1.105	0.00190921
Solyc03g121330.3.1	60S ribosomal protein L28 (AHRD V3.3 B3TLS3_ELAGV)	--	15.943	42	89	6	5	5	8	8	6	7	7	7	6	6	6	6	6	6	5	5	5	5	5	5	5	5	5	5	5	5	657960	644020	624820	715520	707270	705760	0.976082	0.955402	0.926919	1.06147	1.04923	1.04699	1.105	0.00305744
Solyc04g072036.2.1	30S ribosomal protein s1-like (AHRD V3.11 tr|A0A2K3PQP5|A0A2K3PQP5_TRIPR)	--	58.461	25	50	9	9	9	3	2	5	6	4	3	7	5	7	9	6	7	7	5	7	9	6	7	7	5	7	9	6	7	67362	67528	69568	73350	76863	75611	0.879997	0.882165	0.908815	0.958222	1.00412	0.987759	1.105	0.00444423
Solyc07g006810.3.1	Adenosylmethionine-8-amino-7-oxononanoate aminotransferase (AHRD V3.3 S8C9K2_9LAMI)	--	95.018	7.3	29	5	5	5	2	2	2	3	2	2	3	4	3	4	3	3	3	4	3	4	3	3	3	4	3	4	3	3	28061	27930	25391	28346	29954	31660	1.04167	1.03681	0.942557	1.05225	1.11194	1.17527	1.105	0.0928649
Solyc05g018150.3.1	protein phosphatase.1	--	37.573	6	8	2	2	2	1	2	1	1	2	1	1	2	1	1	2	1	1	2	1	1	2	1	1	2	1	1	2	1	0	29669	0	0	32798	0		0.94991			1.05009		1.105
Solyc09g010100.3.1	Ribosomal protein S.1	--	16.345	47.3	117	8	8	8	10	10	9	10	11	9	8	8	8	8	8	8	8	8	8	8	8	8	8	8	8	8	8	8	1543100	1518800	1543600	1687200	1697100	1701800	0.934679	0.91996	0.934982	1.02196	1.02796	1.03081	1.104	7.40151e-05
Solyc03g111840.3.1	RNA-binding protein (AHRD V3.3 Q40270_MESCR)	--	32.648	44.9	155	9	9	9	13	14	12	12	14	11	8	8	8	8	9	8	8	8	8	8	9	8	8	8	8	8	9	8	3461900	3508900	3374900	3779100	3810800	3834500	0.913187	0.925585	0.890238	0.996859	1.00522	1.01147	1.104	0.00122824
Solyc01g103750.5.1	ATP phosphoribosyltransferase (AHRD V3.11 tr|A0A2K3PQR2|A0A2K3PQR2_TRIPR)	--	28.681	57.1	136	11	11	11	10	10	12	11	12	14	10	10	9	10	10	10	10	10	9	10	10	10	10	10	9	10	10	10	362970	382690	377400	415670	405160	419570	0.938922	0.989933	0.976249	1.07525	1.04806	1.08533	1.104	0.0063132
Solyc02g071710.3.1	GDSL esterase/lipase At1g29670-like (AHRD V3.3 A0A1U8FLP2_CAPAN)	--	41.645	32.4	105	9	9	9	9	8	9	9	9	10	8	9	9	9	9	9	8	9	9	9	9	9	8	9	9	9	9	9	83858	83565	79783	87862	90198	94810	0.843291	0.840345	0.802312	0.883556	0.907047	0.953426	1.104	0.0230914
Solyc12g099770.2.1	Mitochondrial fission.1	--	18.122	15.6	36	3	2	3	3	3	3	2	3	3	3	2	2	3	3	3	2	1	1	2	2	2	3	2	2	3	3	3	73579	67405	67554	77493	77675	74966	1.04339	0.955842	0.957955	1.09889	1.10148	1.06306	1.104	0.0329993
Solyc02g094140.4.1	Mitochondrial import receptor subunit TOM20 (AHRD V3.3 TOM20_SOLTU),Pfam:PF06552	--	22.637	42.6	52	6	5	6	3	4	5	4	6	3	4	6	6	5	6	5	3	5	5	4	5	4	4	6	6	5	6	5	104360	105820	103490	121430	116670	108270	1.01447	1.02866	1.00601	1.1804	1.13413	1.05248	1.104	0.045706
Solyc05g052710.3.1	30S ribosomal protein S31, chloroplastic (AHRD V3.3 A0A1U8GYZ2_CAPAN)	--	12.715	24	35	3	3	3	2	2	3	3	3	4	2	2	2	3	3	3	2	2	2	3	3	3	2	2	2	3	3	3	297460	277830	270640	326750	307280	299610	0.856863	0.800317	0.779605	0.941236	0.885151	0.863056	1.104	0.0607592
Solyc08g078320.3.1	E3 ubiquitin-protein ligase HO.1	--	108.41	3.8	9	3	3	3	0	1	2	1	1	1	2	2	3	2	2	1	2	2	3	2	2	1	2	2	3	2	2	1	81675	82913	91757	110840	77829	0	0.92537	0.939396	1.0396	1.25581	0.881795		1.104	0.587617
Solyc03g007980.1.1	Site-determining protein (AHRD V3.3 A0A2I4HG12_9ROSI)	--	36.289	44.4	92	13	13	13	7	7	9	10	9	7	9	11	11	11	13	11	9	11	11	11	13	11	9	11	11	11	13	11	161070	161020	157070	176100	176170	176430	0.970589	0.970287	0.946485	1.06116	1.06158	1.06315	1.103	0.000296169
Solyc04g026100.1.1	40S ribosomal protein S16 (AHRD V3.3 A0A2G3DIR8_CAPCH)	--	16.651	62.6	38	9	3	3	3	3	3	3	3	3	8	8	9	7	8	8	3	2	3	2	2	2	3	2	3	2	2	2	613280	588990	614930	667650	669210	667760	0.916046	0.879765	0.918511	0.997258	0.999588	0.997422	1.103	0.0021401
Solyc03g124030.5.1	Tetratricopeptide repeat (TPR)-like superfamily protein (AHRD V3.11 tr|F4IBX4|F4IBX4_ARATH)	--	49.488	20.3	58	8	8	8	5	4	5	6	6	4	6	5	7	6	7	6	6	5	7	6	7	6	6	5	7	6	7	6	66543	66983	67652	76622	72386	72791	0.968936	0.975343	0.985085	1.1157	1.05402	1.05991	1.103	0.00653956
Solyc02g087620.3.1	Inositol hexakisphosphate and diphosphoinositol-pentakisphosphate kinase (AHRD V3.3 A0A2G3ACA5_CAPAN)	--	117.46	30.1	138	22	22	22	12	12	11	12	13	12	19	16	16	17	18	15	19	16	16	17	18	15	19	16	16	17	18	15	58967	56716	60942	66058	64839	63935	0.933837	0.898189	0.965115	1.04614	1.02683	1.01251	1.103	0.0125104
Solyc08g076360.5.1	Tocopherol O-methyltransferase, chloroplastic (AHRD V3.11 tr|A0A2G3AFP9|A0A2G3AFP9_CAPAN)	--	47.077	37.7	117	12	12	12	11	10	12	10	11	8	12	10	11	10	11	11	12	10	11	10	11	11	12	10	11	10	11	11	177120	175860	186340	189930	204240	200730	0.916158	0.90964	0.963848	0.982418	1.05644	1.03828	1.103	0.0263541
Solyc02g079770.3.1	Multiple organellar RNA editing factor 9, chloroplastic (AHRD V3.3 MORF9_ARATH)	--	25.398	51.8	60	7	7	7	5	6	4	7	3	6	5	7	6	6	4	5	5	7	6	6	4	5	5	7	6	6	4	5	415870	370060	385960	407740	467800	417520	0.99744	0.887567	0.925702	0.97794	1.12199	1.0014	1.103	0.146983
Solyc06g082280.3.1	Calcineurin-like metallo-phosphoesterase superfamily protein (AHRD V3.3 A0A2U1MM52_ARTAN)	--	44.408	8.2	14	3	3	3	1	3	1	1	2	1	2	3	2	2	2	1	2	3	2	2	2	1	2	3	2	2	2	1	13787	12276	14330	14470	15235	0	0.965104	0.859333	1.00311	1.01292	1.06647		1.103	0.210963
Solyc06g009270.3.1	Diacylglycerol kinase (AHRD V3.3 A0A2G3ATC8_CAPCH)	--	53.618	20.4	32	6	5	6	1	2	3	3	4	3	5	6	4	4	5	6	4	5	3	3	4	5	5	6	4	4	5	6	51230	47865	44287	52405	60005	45724	1.06171	0.991973	0.917821	1.08606	1.24357	0.947602	1.103	0.352657
Solyc05g052070.3.1	small GTP-binding protein C	--	22.618	28.1	10	4	2	2	0	1	1	1	0	1	3	4	3	4	3	4	1	2	1	2	1	2	1	2	1	2	1	2	0	18602	0	19098	0	21950		0.874912		0.89824		1.03238	1.103
Solyc01g094280.3.1	Bifunctional protein folD (AHRD V3.3 A0A2K3NTE4_TRIPR)	--	39.953	38.3	108	11	11	11	10	8	9	9	11	8	10	10	10	9	11	10	10	10	10	9	11	10	10	10	10	9	11	10	147070	147350	146940	163590	162670	160290	0.991177	0.993064	0.990301	1.10251	1.09631	1.08027	1.102	9.15687e-05
Solyc10g007320.3.1	Uroporphyrinogen decarboxylase (AHRD V3.3 A0A1U8EDS3_CAPAN)	--	45.983	45	145	12	12	12	10	11	11	10	11	13	10	11	11	11	10	11	10	11	11	11	10	11	10	11	11	11	10	11	872210	861660	863090	948020	949710	964220	0.933521	0.922229	0.923759	1.01466	1.01647	1.032	1.102	0.000123197
Solyc01g080810.3.1	Isoleucine--tRNA ligase (AHRD V3.3 A0A1J3CFD6_NOCCA)	--	125.62	48.6	357	40	40	40	29	29	30	32	29	30	35	35	32	35	33	33	35	35	32	35	33	33	35	35	32	35	33	33	154010	158890	159210	176540	172190	171310	0.895728	0.92411	0.925972	1.02676	1.00146	0.996346	1.102	0.00243205
Solyc01g095900.4.1	Tetratricopeptide repeat (TPR)-like superfamily protein (AHRD V3.3 A0A2U1QFM4_ARTAN)	--	209.01	31.5	246	45	34	34	17	23	23	23	22	16	38	38	41	43	40	35	28	27	31	32	29	24	28	27	31	32	29	24	204990	201690	197870	225470	223640	217290	0.979934	0.964159	0.945898	1.07784	1.06909	1.03873	1.102	0.00302402
Solyc04g015450.3.1	extensin X55684	--	76.5	43.5	192	22	22	22	17	12	14	17	16	18	21	20	19	21	20	20	21	20	19	21	20	20	21	20	19	21	20	20	170320	160280	165110	181050	183040	182170	0.928309	0.873587	0.899913	0.986792	0.997638	0.992896	1.102	0.00545311
Solyc03g112360.1.1	60S ribosomal protein L27a (AHRD V3.3 A0A2G3CYL3_CAPCH)	--	16.444	37.2	57	6	5	6	6	4	5	4	5	5	6	6	5	6	5	5	5	5	4	5	4	4	6	6	5	6	5	5	1056500	1016900	959770	1093700	1145100	1104900	0.950862	0.915221	0.863804	0.984342	1.0306	0.994422	1.102	0.0347321
Solyc08g082020.3.1	Mitochondrial carrier protein (AHRD V3.3 A0A200PUN8_9MAGN)	--	38.458	18.8	22	5	5	5	2	1	1	3	2	1	4	2	3	5	2	3	4	2	3	5	2	3	4	2	3	5	2	3	17257	18658	18359	19543	21072	19173	0.914258	0.988481	0.972641	1.03537	1.11637	1.01577	1.102	0.0612308
Solyc07g017780.4.1	(DB226) meloidogyne-induced giant cell protein	--	106.51	48	532	43	26	43	43	44	39	49	49	42	41	41	40	41	41	40	26	24	24	25	25	25	41	41	40	41	41	40	1115800	1111100	1103700	1225400	1220700	1219800	0.911769	0.907928	0.901881	1.00133	0.997487	0.996752	1.101	1.02707e-05
Solyc01g097910.2.1	Rubredoxin (AHRD V3.3 E5GBR8_CUCME)	--	22.911	45.6	81	5	5	5	7	6	6	7	8	8	5	5	5	5	5	5	5	5	5	5	5	5	5	5	5	5	5	5	835600	838820	844230	928280	918480	927360	0.914898	0.918424	0.924347	1.01637	1.00564	1.01537	1.101	2.83602e-05
Solyc09g009390.3.1	Monodehydroascorbate reductase (AHRD V3.3 A0A2G2VWV8_CAPBA)	--	47.021	66.7	335	23	23	23	27	30	28	27	29	28	23	23	23	23	23	23	23	23	23	23	23	23	23	23	23	23	23	23	1181000	1157300	1149000	1279500	1290300	1268200	0.930202	0.911535	0.904998	1.00778	1.01629	0.998884	1.101	0.000569156
Solyc08g076970.3.1	Acetylornithine deacetylase (AHRD V3.3 A0A2G2XLB1_CAPBA)	--	50.828	54.7	213	17	8	17	17	18	18	18	17	18	14	15	15	14	15	15	6	7	7	6	7	7	14	15	15	14	15	15	288870	291640	294290	317090	320190	325920	0.740623	0.747725	0.754519	0.812975	0.820923	0.835614	1.101	0.000572021
Solyc10g049620.2.1	Progesterone 5-beta-reductase 4 (AHRD V3.3 A0A0A0S3B2_CATRO)	--	43.766	36.9	123	14	14	14	11	11	10	12	10	10	12	12	12	14	13	12	12	12	12	14	13	12	12	12	12	14	13	12	154550	157200	151100	169610	168610	171450	0.935915	0.951963	0.915023	1.02712	1.02106	1.03826	1.101	0.00150014
Solyc03g095220.3.1	Translocase of chloroplast (AHRD V3.3 A0A1U8G0U4_CAPAN)	--	33.315	39.2	111	9	6	9	9	11	8	11	9	8	7	9	7	8	9	9	4	6	4	5	6	6	7	9	7	8	9	9	289550	292180	281890	320720	312010	318510	0.965585	0.974356	0.940041	1.06953	1.04048	1.06216	1.101	0.0020546
Solyc06g064810.3.1	zinc finger/BTB domain protein (AHRD V3.3 AT1G33810.1)	--	15.656	51.1	58	6	6	6	7	6	6	5	4	4	6	6	6	6	6	6	6	6	6	6	6	6	6	6	6	6	6	6	148150	145560	148490	157340	165330	164150	0.974976	0.957931	0.977213	1.03546	1.08804	1.08027	1.101	0.00454086
Solyc10g078630.2.1	40S ribosomal protein S28 (AHRD V3.3 A0A2G3BI08_CAPCH)	--	7.5367	29.2	17	2	2	2	1	1	2	2	2	1	2	2	2	2	2	1	2	2	2	2	2	1	2	2	2	2	2	1	1182800	1107500	1161200	1262800	1269800	0	1.01258	0.948112	0.994084	1.08106	1.08705		1.101	0.0321304
Solyc03g044660.3.1	4-hydroxy-tetrahydrodipicolinate synthase (AHRD V3.3 Q1PDD5_9ORYZ)	--	39.454	33.6	47	8	6	8	4	6	3	3	4	4	7	7	4	6	7	7	5	5	2	4	5	5	7	7	4	6	7	7	101610	89260	93030	109160	101640	101660	1.02294	0.898606	0.936559	1.09895	1.02324	1.02344	1.101	0.0979629
Solyc10g045630.2.1	plant/protein%2C putative (DUF3411) (AHRD V3.3 AT5G24690.1)	--	28.245	19.5	10	4	3	3	1	1	0	0	0	1	4	4	4	4	3	3	3	3	3	3	2	2	3	3	3	3	2	2	51645	54620	44743	58779	0	52024	0.980847	1.03735	0.849764	1.11634		0.988045	1.101	0.354104
Solyc02g088350.5.1	glutamate NMDA receptor subunit epsilon-1%2C putative (DUF3598) Chr3:11155092-11157207 REVERSE LENGTH=396 201606 (AHRD V3.11 AT3G29185.1)	--	45.695	42.8	131	12	12	12	11	12	10	9	10	13	12	12	12	12	11	12	12	12	12	12	11	12	12	12	12	12	11	12	138520	141070	143130	151310	158230	155510	0.913053	0.929861	0.94344	0.997358	1.04297	1.02504	1.1	0.00406981
Solyc03g095290.3.1	Alpha/beta-Hydrolases superfamily protein (AHRD V3.3 A0A1I9LRX3_ARATH)	--	53.372	13	29	4	4	4	2	1	2	4	2	3	3	3	3	4	3	3	3	3	3	4	3	3	3	3	3	4	3	3	59175	56057	54960	64409	62566	60202	0.987969	0.935912	0.917597	1.07536	1.04459	1.00512	1.1	0.0320427
Solyc03g120280.1.1	Nuclear pore complex protein NUP50A (AHRD V3.3 A0A2G2WQ64_CAPBA)	--	47.691	41.2	69	13	12	13	6	5	5	6	6	6	10	12	10	12	12	13	9	11	10	11	12	12	10	12	10	12	12	13	93986	101370	102310	109410	111610	106380	0.88097	0.950183	0.958994	1.02555	1.04617	0.997144	1.1	0.0341039
Solyc03g113590.3.1	5-formyltetrahydrofolate cycloligase	--	30.431	11.4	35	3	3	3	2	3	3	3	3	3	2	3	3	3	3	3	2	3	3	3	3	3	2	3	3	3	3	3	30732	34210	34009	35469	38478	34882	0.831203	0.925272	0.919835	0.959324	1.04071	0.943447	1.1	0.107494
Solyc12g099960.1.1	ribosomal protein-like protein (AHRD V3.3 AT1G16790.1)	--	17.33	49.4	31	5	5	5	1	2	2	3	2	4	4	5	4	5	4	5	4	5	4	5	4	5	4	5	4	5	4	5	66524	52347	64205	72611	65017	63720	1.06177	0.835499	1.02476	1.15893	1.03772	1.01702	1.1	0.309274
Solyc11g042640.2.1	Rieske (2Fe-2S) domain-containing protein (AHRD V3.3 Q9C9I7_ARATH)	--	30.083	49.3	171	10	10	10	14	15	14	15	14	14	10	10	10	10	10	10	10	10	10	10	10	10	10	10	10	10	10	10	1270700	1293900	1287700	1397400	1419700	1416000	0.933755	0.950803	0.946247	1.02686	1.04324	1.04053	1.099	0.00020745
Solyc04g009030.3.1	Glyceraldehyde-3-phosphate dehydrogenase (AHRD V3.3 A0A0A8IBT8_NICBE)	--	42.681	74.7	545	28	11	23	45	48	48	47	47	43	26	26	27	27	26	27	10	11	10	10	10	10	21	22	22	22	21	22	16310000	16232000	16212000	17552000	17802000	18240000	0.911351	0.906993	0.905875	0.98075	0.99472	1.01919	1.099	0.00114625
Solyc04g064500.5.1	Protein phosphatase 2C (AHRD V3.11 tr|Q8S8Z0|Q8S8Z0_MESCR)	--	38.392	41.4	82	11	10	11	7	6	7	7	6	9	9	9	9	11	8	10	8	8	8	10	7	9	9	9	9	11	8	10	145010	147920	145900	162110	164390	155960	0.952316	0.971427	0.958161	1.06462	1.07959	1.02423	1.099	0.00490361
Solyc06g018100.4.1	Eukaryotic aspartyl protease family protein (AHRD V3.3 A0A2U1LY01_ARTAN)	--	43.49	21.1	43	6	6	6	3	5	4	3	3	4	5	5	5	4	4	6	5	5	5	4	4	6	5	5	5	4	4	6	24133	21432	21511	24704	25156	23861	0.935835	0.831095	0.834158	0.957977	0.975505	0.925287	1.099	0.0844742
Solyc02g082080.1.1	Copper transporter (AHRD V3.3 E9LK45_VITVI)	--	16.837	22.8	13	3	3	3	2	1	1	2	1	2	2	3	2	2	1	3	2	3	2	2	1	3	2	3	2	2	1	3	22069	25171	28466	30285	0	25178	0.85321	0.973137	1.10052	1.17085		0.973408	1.099	0.475076
Solyc09g011020.4.1	Tetratricopeptide repeat (TPR)-like superfamily protein (AHRD V3.3 AT5G02130.1)	--	45.721	10.3	9	3	3	3	1	1	0	2	1	0	1	3	1	2	2	2	1	3	1	2	2	2	1	3	1	2	2	2	0	16897	0	18558	17796	19373		0.95037		1.04379	1.00093	1.08963	1.099
Solyc12g100160.3.1	50S ribosomal protein L6 (AHRD V3.3 A0A2G2YBF1_CAPAN)	--	28.277	51	190	14	14	14	16	15	16	16	15	17	14	14	14	14	14	14	14	14	14	14	14	14	14	14	14	14	14	14	1388500	1370600	1400100	1510100	1539100	1517600	0.92275	0.910854	0.930459	1.00356	1.02283	1.00855	1.098	0.000373752
Solyc10g051310.2.1	clp-like energy-dependent protease	--	29.634	32.7	71	6	6	6	7	8	4	6	6	5	6	5	5	4	6	4	6	5	5	4	6	4	6	5	5	4	6	4	473350	481330	476560	515390	526330	529460	0.930962	0.946657	0.937275	1.01364	1.03516	1.04132	1.098	0.000605342
Solyc01g110360.3.1	Fructose-bisphosphate aldolase (AHRD V3.3 Q9SXX5_NICPA)	--	42.773	48.1	214	18	9	9	19	19	17	17	17	17	18	18	18	17	18	18	9	9	9	8	9	9	9	9	9	8	9	9	6352300	6438700	6229600	6974300	6930600	6977200	0.935964	0.948694	0.917885	1.02761	1.02117	1.02804	1.098	0.000681802
Solyc07g041310.3.1	40S ribosomal protein S3, putative, expressed (AHRD V3.3 Q75G91_ORYSJ)	--	26.787	69.9	205	18	7	18	19	17	18	16	17	23	17	16	17	17	17	18	6	5	6	6	6	7	17	16	17	17	17	18	1476500	1456700	1459300	1553700	1630900	1638400	0.952146	0.939377	0.941054	1.00193	1.05171	1.05655	1.098	0.00597688
Solyc04g071580.3.1	Abscicic acid stress ripening 2	--	12.959	22.8	34	2	2	2	2	3	3	3	3	3	2	2	2	2	2	2	2	2	2	2	2	2	2	2	2	2	2	2	273830	321110	287380	327260	312980	328530	0.758187	0.889097	0.795705	0.906125	0.866587	0.909642	1.098	0.126844
Solyc02g068730.3.1	60 kDa chaperonin (AHRD V3.3 B2IXD2_NOSP7)	--	62.123	23	63	10	9	9	5	5	6	7	6	6	8	9	9	10	8	8	7	8	8	9	7	7	7	8	8	9	7	7	29856	26757	28441	28725	32536	32114	1.06052	0.950439	1.01026	1.02035	1.15572	1.14073	1.098	0.141017
Solyc04g072230.4.1	Protein kinase superfamily protein (AHRD V3.3 A0A2U1PVM4_ARTAN)	--	78.883	8.6	28	5	5	5	2	4	2	3	2	2	4	5	4	5	4	4	4	5	4	5	4	4	4	5	4	5	4	4	80285	72367	77419	79869	81091	91616	0.996628	0.898337	0.96105	0.991464	1.00663	1.13729	1.098	0.156591
Solyc03g063560.3.1	Glutamate synthase (AHRD V3.3 W7TEE5_9STRA)	--	177.09	64	1508	81	81	81	123	126	130	128	127	129	80	77	80	79	78	79	80	77	80	79	78	79	80	77	80	79	78	79	3119300	3098300	3099900	3394300	3406200	3422700	0.942112	0.935769	0.936252	1.02517	1.02876	1.03375	1.097	8.94027e-06
Solyc05g056260.3.1	Phenylalanine--tRNA ligase, mitochondrial (AHRD V3.11 tr|A0A2G2V640|A0A2G2V640_CAPBA)	--	49.659	59.2	294	26	26	26	26	24	24	25	25	23	23	24	24	24	24	25	23	24	24	24	24	25	23	24	24	24	24	25	370060	375330	374940	407950	413810	407790	0.925732	0.938916	0.93794	1.02052	1.03518	1.02012	1.097	0.000149641
Solyc03g062720.3.1	Photosynthetic NDH subcomplex B 2 (AHRD V3.3 A0A0F7GZL7_9ROSI)	--	38.573	59.8	163	17	17	17	15	11	13	14	14	13	16	16	16	14	15	14	16	16	16	14	15	14	16	16	16	14	15	14	719710	719000	711230	801910	781510	775120	0.901933	0.901043	0.891306	1.00494	0.97938	0.971372	1.097	0.0010631
Solyc09g061440.4.1	Putative ovule protein	--	19.145	25.1	40	4	4	4	4	3	3	4	3	2	4	4	4	4	4	4	4	4	4	4	4	4	4	4	4	4	4	4	189640	187900	177240	202410	202720	203230	0.945136	0.936464	0.883337	1.00878	1.01032	1.01287	1.097	0.0119799
Solyc02g023990.3.1	NAD(P)-binding Rossmann-fold superfamily protein (AHRD V3.3 A0A2U1KWY0_ARTAN)	--	33.993	29.5	38	7	7	7	5	3	4	3	2	2	6	4	4	4	4	4	6	4	4	4	4	4	6	4	4	4	4	4	41735	40382	42219	49431	40306	46705	1.04215	1.00837	1.05424	1.23433	1.00647	1.16626	1.097	0.224182
Solyc03g119040.3.1	LeArcA2 protein containing 7 WD40 repeats	--	35.793	66.6	80	18	5	5	6	7	6	7	6	7	18	18	18	18	17	18	5	5	5	5	4	5	5	5	5	5	4	5	680270	671760	667110	734910	734770	742360	0.945857	0.934025	0.927559	1.02183	1.02164	1.03219	1.096	0.000163184
Solyc12g095770.2.1	Secondary thiamine-phosphate synthase enzyme (AHRD V3.3 Q9LPU1_ARATH)	--	20.658	41.7	77	6	6	6	5	7	7	7	7	6	6	6	6	6	6	6	6	6	6	6	6	6	6	6	6	6	6	6	138260	141120	142500	156310	151840	154360	0.911825	0.930687	0.939788	1.03086	1.00138	1.018	1.096	0.00168007
Solyc06g075340.5.1	Carbamoyl-phosphate synthase large chain-like protein (AHRD V3.11 tr|A0A2K3P243|A0A2K3P243_TRIPR)	--	131.74	47.9	504	46	46	46	41	39	41	40	44	44	43	43	46	43	44	43	43	43	46	43	44	43	43	43	46	43	44	43	340460	327270	329800	364670	364870	363280	0.94385	0.907283	0.914297	1.01097	1.01152	1.00711	1.096	0.00168424
Solyc09g013080.3.1	Acetyl-coenzyme A carboxylase carboxyl transferase subunit alpha (AHRD V3.3 B5LAS6_CAPAN)	--	84.848	55.5	431	38	37	38	36	39	36	36	35	33	34	36	36	34	32	33	33	35	35	33	31	32	34	36	36	34	32	33	292920	284070	294700	327200	314750	313690	0.929551	0.901466	0.935199	1.03834	0.998826	0.995462	1.096	0.00651755
Solyc06g050590.3.1	Biotin/lipoyl attachment (AHRD V3.3 A0A200QBF2_9MAGN)	--	30.166	49.7	87	8	8	8	9	7	5	7	7	7	8	6	6	7	7	7	8	6	6	7	7	7	8	6	6	7	7	7	394820	389810	405850	431440	449810	423830	0.971799	0.959467	0.998948	1.06193	1.10715	1.0432	1.096	0.0125158
Solyc06g083540.4.1	Alba DNA/RNA-binding protein (AHRD V3.3 A0A1I9LSC0_ARATH)	--	29.229	34.7	38	6	5	6	3	3	3	3	3	3	5	5	5	4	3	4	4	4	4	4	3	4	5	5	5	4	3	4	118850	110550	119520	128220	128550	125540	0.950635	0.884247	0.955994	1.02558	1.02822	1.00415	1.096	0.0247288
Solyc01g005985.2.1	Bifunctional inhibitor/lipid-transfer protein/seed storage 2S albumin superfamily protein, putative (AHRD V3.11 tr|A0A061GSH0|A0A061GSH0_THECC)	--	20.662	9.3	12	2	2	2	0	0	1	2	1	1	2	2	2	2	2	2	2	2	2	2	2	2	2	2	2	2	2	2	134530	133970	129910	156880	140630	139230	0.925506	0.921653	0.893722	1.07926	0.967471	0.95784	1.096	0.0852731
Solyc02g069790.3.1	U2 snRNP auxiliary factor large subunit (AHRD V3.3 A0A166WX29_9PEZI)	--	43.47	13.2	11	3	3	3	1	1	1	2	0	0	2	2	2	2	1	1	2	2	2	2	1	1	2	2	2	2	1	1	17410	18944	14374	18529	0	0	0.94581	1.02915	0.780877	1.0066			1.096
Solyc08g042050.3.1	RNA helicase DEAD25	--	81.517	48.7	308	30	29	30	25	26	25	27	27	25	25	27	27	27	28	29	25	27	27	27	28	29	25	27	27	27	28	29	765670	761850	762480	834000	835990	838000	0.943755	0.939047	0.939823	1.02798	1.03043	1.03291	1.095	1.61961e-06
Solyc10g054870.3.1	Triosephosphate isomerase (AHRD V3.3 B6UG30_MAIZE)	--	27.292	66.8	120	16	8	8	9	9	11	9	12	10	15	16	16	16	15	15	7	8	8	8	8	8	7	8	8	8	8	8	1350200	1333400	1332700	1452400	1471000	1476300	0.909961	0.898639	0.898167	0.978838	0.991374	0.994945	1.095	0.000153025
Solyc11g065620.2.1	Sulfite reductase (AHRD V3.3 H6WYS2_SOLLC)	--	77.914	42.4	317	25	25	25	24	26	25	29	25	26	23	23	25	24	24	25	23	23	25	24	24	25	23	23	25	24	24	25	591010	582090	577700	636110	636430	645250	0.922346	0.908425	0.901574	0.99273	0.993229	1.00699	1.095	0.0003673
Solyc08g063080.3.1	UDP-sulfoquinovose synthase (AHRD V3.3 B6T784_MAIZE)	--	53.276	55.8	287	20	20	20	24	24	20	25	25	24	19	20	19	19	20	18	19	20	19	19	20	18	19	20	19	19	20	18	489980	499620	502860	544900	547180	542170	0.888841	0.906328	0.912205	0.988467	0.992603	0.983515	1.095	0.000385127
Solyc11g073260.2.1	Histone H2A (AHRD V3.3 Q9ST30_SOLME)	--	14.921	27.7	34	3	2	2	2	3	3	3	3	3	3	3	3	3	3	3	2	2	2	2	2	2	2	2	2	2	2	2	388110	378790	378060	421480	412020	420430	0.994963	0.97107	0.969198	1.08051	1.05626	1.07782	1.095	0.00120429
Solyc01g097880.4.1	tRNA-specific adenosine deaminase, chloroplastic (AHRD V3.3 A0A2I0WQV8_9ASPA)	--	20.188	52.2	84	7	7	7	8	6	7	7	6	7	6	5	6	6	7	7	6	5	6	6	7	7	6	5	6	6	7	7	167660	164940	168650	181920	179240	187490	0.946234	0.930883	0.951821	1.02671	1.01159	1.05815	1.095	0.00367768
Solyc01g079090.4.1	Protoporphyrinogen oxidase (AHRD V3.3 O64384_SOLTU)	--	60.445	51.4	244	20	20	20	19	21	22	22	21	22	20	20	19	20	19	19	20	20	19	20	19	19	20	20	19	20	19	19	481430	466350	459070	522860	508100	508900	0.961162	0.931055	0.916521	1.04388	1.01441	1.01601	1.095	0.00574715
Solyc10g075020.3.1	Elongation factor P (AHRD V3.3 A0A2G2YL80_CAPAN)	--	25.287	52.8	153	11	11	11	14	13	14	13	12	13	11	11	11	11	10	10	11	11	11	11	10	10	11	11	11	11	10	10	609140	608030	612360	677510	644680	681480	0.959928	0.958179	0.965002	1.06767	1.01594	1.07393	1.095	0.00694251
Solyc08g080370.3.1	Acetylornithine aminotransferase, mitochondrial (AHRD V3.3 A0A2G3AE76_CAPAN)	--	48.999	55	227	16	16	16	18	20	18	19	18	18	14	14	15	15	15	14	14	14	15	15	15	14	14	14	15	15	15	14	347590	334890	332690	383830	359180	368760	0.966452	0.93114	0.925023	1.06722	0.998677	1.02531	1.095	0.0184804
Solyc11g040110.2.1	Cobalt ion binding (AHRD V3.3 B6SJF4_MAIZE)	--	23.274	38.6	62	7	7	7	5	6	6	6	4	4	7	7	7	7	7	7	7	7	7	7	7	7	7	7	7	7	7	7	156350	154710	163520	177630	166370	175680	0.954829	0.944813	0.998616	1.08479	1.01602	1.07288	1.095	0.0264943
Solyc03g019680.3.1	CBS domain containing protein (AHRD V3.3 B6U1W0_MAIZE)	--	59.586	30.9	102	12	10	12	6	9	9	9	10	10	8	10	9	10	11	12	6	8	7	8	9	10	8	10	9	10	11	12	44078	43593	47684	48595	50580	49093	0.910403	0.900386	0.984883	1.0037	1.0447	1.01398	1.095	0.0402998
Solyc08g067050.3.1	Protein arginine N-methyltransferase (AHRD V3.3 A0A200PQK4_9MAGN)	--	42.256	6.5	15	2	2	2	1	1	1	1	2	1	2	1	2	2	2	2	2	1	2	2	2	2	2	1	2	2	2	2	21577	0	18858	23400	20957	22053	0.998482		0.87266	1.08284	0.969791	1.02051	1.095	0.251565
Solyc08g008010.4.1	Serine/threonine dehydratase (AHRD V3.3 A8J977_CHLRE)	--	35.506	15.3	15	3	3	3	1	1	1	3	1	2	2	2	1	3	1	2	2	2	1	3	1	2	2	2	1	3	1	2	33612	38819	0	42028	0	37314	0.851202	0.983066		1.06433		0.944952	1.095	0.428666
Solyc08g074270.4.1	Photolyase/cryptochrome dash (AHRD V3.3 A0A1Y1HMX6_KLENI)	--	66.011	9.2	15	4	4	4	1	1	1	1	1	2	1	3	1	1	1	3	1	3	1	1	1	3	1	3	1	1	1	3	0	15502	0	0	0	16970		0.832644				0.911493	1.095
Solyc06g066620.4.1	Protein CURVATURE THYLAKOID 1C, chloroplastic (AHRD V3.3 A0A2G2WLI3_CAPBA)	--	15.902	23.1	35	3	3	3	3	3	3	3	3	3	3	3	3	3	3	3	3	3	3	3	3	3	3	3	3	3	3	3	840640	841680	850910	929990	920340	922100	0.910977	0.912104	0.922107	1.0078	0.997346	0.999253	1.094	5.61592e-05
Solyc01g112060.5.1	NAD(P)-binding domain-containing protein (AHRD V3.11 tr|A0A2U1M2T6|A0A2U1M2T6_ARTAN)	--	46.119	48.8	209	17	17	17	17	17	17	17	20	18	17	17	17	17	17	17	17	17	17	17	17	17	17	17	17	17	17	17	896930	896880	888570	966150	976100	992750	0.936914	0.936862	0.928182	1.00922	1.01961	1.03701	1.094	0.000452948
Solyc06g071920.5.1	Glyceraldehyde-3-phosphate dehydrogenase (AHRD V3.11 tr|A0A0F7JJ49|A0A0F7JJ49_NICBE)	--	36.684	62.6	283	19	8	19	24	23	23	22	23	22	18	18	17	18	19	18	7	7	7	7	8	8	18	18	17	18	19	18	4414500	4318600	4352600	4737400	4752300	4829200	0.952172	0.931487	0.938821	1.02182	1.02503	1.04162	1.094	0.000503206
Solyc02g080570.3.1	Soluble starch synthase (AHRD V3.3 C7F7H9_SOLTU)	--	139.16	39.8	388	35	35	35	33	31	34	32	33	32	32	30	32	30	30	31	32	30	32	30	30	31	32	30	32	30	30	31	217480	214000	210410	236630	231370	234100	0.940274	0.925229	0.909707	1.02307	1.00033	1.01213	1.094	0.00147637
Solyc12g009980.2.1	Nucleoid-associated protein (AHRD V3.3 A0A1J3J8Y5_NOCCA)	--	20.001	53.8	89	9	9	9	8	8	7	8	9	7	9	8	7	9	8	8	9	8	7	9	8	8	9	8	7	9	8	8	278240	287790	284140	307780	308340	314010	0.944366	0.976779	0.964391	1.04463	1.04653	1.06577	1.094	0.00155782
Solyc02g084440.4.1	Fructose-bisphosphate aldolase (AHRD V3.3 A0A2G3AA97_CAPAN)	--	42.397	59.4	209	21	8	11	16	15	19	19	18	15	19	19	21	19	19	18	7	7	8	7	6	6	10	10	11	10	9	9	8540600	8253400	8298400	9009600	9100700	9345200	0.939324	0.907737	0.912686	0.990906	1.00093	1.02782	1.094	0.00409447
Solyc01g009520.4.1	Ribosomal protein (AHRD V3.3 Q6ER67_ORYSJ)	--	24.578	45.4	35	12	3	3	3	3	3	4	3	1	11	11	12	12	12	12	3	3	3	3	3	3	3	3	3	3	3	3	142370	147590	140580	160820	155660	154340	0.89249	0.925213	0.881269	1.00815	0.975802	0.967528	1.094	0.00962402
Solyc08g076410.5.1	Shikimate kinase-like protein (AHRD V3.11 tr|S8CW00|S8CW00_9LAMI)	--	42.312	33.7	59	10	10	10	7	4	8	4	2	4	9	9	9	8	8	7	9	9	9	8	8	7	9	9	9	8	8	7	80086	77333	73845	83045	81247	88626	0.914579	0.88314	0.843307	0.94837	0.927837	1.01211	1.094	0.0636682
Solyc10g005180.3.1	Ycf3-interacting protein 1, chloroplastic (AHRD V3.3 Y3IP1_TOBAC)	--	29.613	29.7	46	7	7	7	5	4	4	4	4	5	5	5	5	5	5	5	5	5	5	5	5	5	5	5	5	5	5	5	185090	172680	154220	185000	192020	183230	1.0592	0.988183	0.882543	1.05869	1.09886	1.04856	1.094	0.167615
Solyc08g079470.3.1	Glycine cleavage T-protein (AHRD V3.3 A0A200QAZ4_9MAGN)	--	44.675	6.7	7	2	2	2	0	2	1	1	0	1	1	2	2	2	1	2	1	2	2	2	1	2	1	2	2	2	1	2	0	489880	488580	507350	0	562680		0.973932	0.971347	1.00866		1.11867	1.094	0.230835
Solyc09g005230.3.1	Protein root UVB sensitive 5 (AHRD V3.3 A0A2G3BL77_CAPCH)	--	56.429	8	10	3	3	3	1	1	1	0	2	1	2	3	2	2	2	2	2	3	2	2	2	2	2	3	2	2	2	2	0	12771	0	0	15178	12761		0.852575			1.01326	0.851907	1.094
Solyc08g041870.3.1	Aspartate aminotransferase (AHRD V3.3 A0A2G2W5G8_CAPBA)	--	50.845	64.5	301	27	26	27	26	22	25	28	24	28	26	24	24	25	25	25	25	23	23	24	24	24	26	24	24	25	25	25	609300	606210	604220	667360	661540	659560	0.899091	0.894532	0.891595	0.984766	0.976177	0.973256	1.093	3.22629e-05
Solyc09g065270.3.1	Ribosome recycling factor (AHRD V3.3 A0A200Q4W7_9MAGN)	--	29.995	40.1	118	10	10	10	11	9	9	11	10	10	10	9	10	9	9	10	10	9	10	9	9	10	10	9	10	9	9	10	3209800	3164500	3123200	3474000	3436500	3468700	0.94983	0.936425	0.924204	1.02801	1.01691	1.02644	1.093	0.000494705
Solyc07g062650.4.1	Malate dehydrogenase (AHRD V3.3 Q645N1_SOLLC)	--	36.081	70.8	275	16	11	16	22	24	21	20	23	23	16	16	16	16	16	16	11	11	11	11	11	11	16	16	16	16	16	16	2189900	2212300	2177700	2348300	2408500	2432100	0.927943	0.937435	0.922774	0.995063	1.02057	1.03057	1.093	0.00149957
Solyc04g081970.3.1	Thioredoxin (AHRD V3.3 A0A200QEF8_9MAGN)	--	33.458	48.6	173	12	12	12	15	15	14	15	14	13	12	12	12	12	12	12	12	12	12	12	12	12	12	12	12	12	12	12	1312800	1292900	1256600	1438900	1384800	1396100	0.960896	0.94633	0.919761	1.05319	1.0136	1.02187	1.093	0.00693325
Solyc08g075100.4.1	Initiation factor 4F subunit (DUF1350) (AHRD V3.3 Q9M236_ARATH)	--	39.426	30.3	57	7	7	7	5	4	5	5	4	5	7	4	6	6	5	5	7	4	6	6	5	5	7	4	6	6	5	5	127830	127770	135080	141850	143260	141970	0.895649	0.895229	0.946447	0.993881	1.00376	0.994722	1.093	0.00882595
Solyc02g086730.3.1	Ribosomal protein L7/L12 (AHRD V3.3 A0A200R2P7_9MAGN)	--	19.938	54.2	144	9	2	9	13	10	12	13	12	11	8	9	8	9	9	7	2	2	2	2	2	2	8	9	8	9	9	7	4976700	4749000	4779000	5009700	5352600	5494100	1.00072	0.95493	0.960962	1.00735	1.0763	1.10475	1.093	0.0466897
Solyc10g084050.2.1	Cell division cycle protein 48-like protein (AHRD V3.3 A0A2G3BG70_CAPCH)	--	89.797	49.9	52	31	4	8	4	4	6	4	5	6	30	31	31	30	31	30	4	4	4	4	4	4	8	8	8	7	8	7	182980	194700	180140	204320	211270	193890	0.945417	1.00597	0.930744	1.05568	1.09159	1.00179	1.093	0.0620657
Solyc07g065030.3.1	Syntaxin (AHRD V3.3 A0A2G3C2M7_CAPCH)	--	25.81	45.1	54	8	8	8	4	6	3	5	4	5	7	8	7	6	8	8	7	8	7	6	8	8	7	8	7	6	8	8	116230	132090	133020	138000	143680	135090	0.89772	1.02022	1.0274	1.06586	1.10973	1.04339	1.093	0.129334
Solyc05g051700.3.1	Iron-sulfur assembly protein IscA, chloroplastic (AHRD V3.3 A0A1U8GYV7_CAPAN)	--	19.005	14.2	9	2	2	2	0	1	1	2	1	0	1	2	2	2	2	0	1	2	2	2	2	0	1	2	2	2	2	0	0	28077	29091	34375	28129	0		0.932835	0.966525	1.14208	0.934563		1.093	0.494444
Solyc01g104310.3.1	Patatin (AHRD V3.3 A0A2G2W8F3_CAPBA)	--	50.103	10	14	3	3	3	1	1	2	1	2	1	1	2	2	1	2	1	1	2	2	1	2	1	1	2	2	1	2	1	0	15213	16761	0	17481	0		0.922839	1.01674		1.06042		1.093
Solyc09g059170.3.1	Glycosyltransferase (AHRD V3.3 A4GRT2_9SOLA)	--	27.656	18.1	14	3	3	3	1	1	1	2	1	1	2	1	1	2	2	2	2	1	1	2	2	2	2	1	1	2	2	2	65713	0	0	66283	73843	75393	0.969341			0.977749	1.08927	1.11213	1.093
Solyc11g012110.2.1	60S ribosomal protein L6 (AHRD V3.3 A0A2G3B009_CAPCH)	--	25.443	45.9	90	13	5	7	7	7	7	7	8	7	13	13	13	13	13	13	5	5	5	5	5	5	7	7	7	7	7	7	561910	567080	556460	612050	617210	610480	0.917831	0.926276	0.908929	0.99973	1.00816	0.997166	1.092	0.000163328
Solyc09g007560.4.1	50S ribosomal protein L5 (AHRD V3.3 B6SST7_MAIZE)	--	21.494	39.1	124	7	7	7	9	12	12	9	11	11	7	7	7	7	7	7	7	7	7	7	7	7	7	7	7	7	7	7	1370300	1369500	1364800	1498200	1470500	1514800	0.930926	0.930383	0.92719	1.01782	0.998998	1.02909	1.092	0.000545065
Solyc12g007120.2.1	Signal peptidase I (AHRD V3.3 B2J5A2_NOSP7)	--	33.682	38.9	104	10	10	10	7	11	9	7	9	10	9	10	9	8	10	10	9	10	9	8	10	10	9	10	9	8	10	10	380820	384010	394870	432350	417450	416460	0.896946	0.904459	0.930038	1.01831	0.98322	0.980889	1.092	0.00575776
Solyc06g065270.4.1	Adenylate kinase (AHRD V3.3 A0A200Q1F5_9MAGN),Pfam:PF00406	--	31.97	41.6	109	11	9	9	9	11	9	7	8	9	11	11	10	10	10	11	9	9	8	8	8	9	9	9	8	8	8	9	399580	395420	376640	435570	420710	423220	0.928723	0.919054	0.875405	1.01237	0.977834	0.983668	1.092	0.0139531
Solyc07g066270.5.1	6-phosphogluconolactonase (AHRD V3.11 tr|A6MD23|A6MD23_ORYBR)	--	35.791	45.7	102	9	7	9	7	7	10	11	9	8	8	8	8	9	8	8	6	6	6	7	6	6	8	8	8	9	8	8	166050	158610	170920	184130	184860	172370	0.938657	0.8966	0.966186	1.04086	1.04499	0.974383	1.092	0.0483499
Solyc09g010420.4.1	Arginine biosynthesis bifunctional protein ArgJ, chloroplastic (AHRD V3.3 A0A2G2YQV3_CAPAN)	--	49.155	42.6	96	12	11	12	9	7	7	8	9	9	10	8	9	11	10	11	9	7	8	10	9	10	10	8	9	11	10	11	243740	238630	243500	249980	263650	278860	0.943583	0.923801	0.942654	0.967739	1.02066	1.07954	1.092	0.0547562
Solyc04g079060.3.1	Serine carboxypeptidase (AHRD V3.3 A0A2K3MSK4_TRIPR)	--	53.814	14.7	27	4	4	4	3	2	2	2	3	2	3	2	2	2	3	3	3	2	2	2	3	3	3	2	2	2	3	3	24610	24995	25427	29190	26725	26057	0.910366	0.924608	0.940588	1.07979	0.988603	0.963893	1.092	0.070579
Solyc07g064590.3.1	inducible plastid-lipid associated protein	--	23.281	35.1	36	5	5	5	1	4	3	4	4	3	4	4	4	4	4	4	4	4	4	4	4	4	4	4	4	4	4	4	29907	42533	39805	41999	41915	38670	0.785657	1.11734	1.04568	1.10331	1.10111	1.01586	1.092	0.425932
Solyc07g066470.3.1	Porphobilinogen deaminase, chloroplastic (AHRD V3.3 A0A2G2Z6B1_CAPAN)	--	39.201	61.6	298	19	19	19	23	22	25	24	25	26	18	19	18	19	18	19	18	19	18	19	18	19	18	19	18	19	18	19	1583800	1564700	1559300	1706100	1707300	1721200	0.916286	0.905236	0.902112	0.987041	0.987735	0.995777	1.091	9.47513e-05
Solyc01g089870.3.1	Pentatricopeptide repeat-containing protein (AHRD V3.3 A0A1U8F0K6_CAPAN)	--	62.581	48.3	205	22	22	22	17	17	18	18	16	18	21	19	20	19	21	19	21	19	20	19	21	19	21	19	20	19	21	19	223490	217410	224360	245670	240290	240010	0.974683	0.948167	0.978478	1.07142	1.04795	1.04673	1.091	0.00218754
Solyc06g083690.3.1	Glutaredoxin-C5, chloroplastic (AHRD V3.3 A0A2G2WN59_CAPBA)	--	20.328	44.8	98	7	7	7	9	8	9	9	8	8	6	6	6	7	6	6	6	6	6	7	6	6	6	6	6	7	6	6	423280	420010	406070	455990	455340	452170	0.98491	0.977302	0.944865	1.06102	1.05951	1.05213	1.091	0.0025329
Solyc05g052310.3.1	Alpha-soluble NSF attachment protein (AHRD V3.3 A0A1U8GZ48_CAPAN),Pfam:PF14938	--	26.744	43.9	50	8	5	5	5	3	6	5	4	3	8	8	8	8	8	7	5	5	5	5	5	4	5	5	5	5	5	4	29071	38501	37540	39096	38749	36840	0.746687	0.988896	0.964212	1.00418	0.995265	0.946233	1.091	0.360049
Solyc10g078750.2.1	Zinc finger transcription factor 59	--	30.56	25.9	15	5	4	4	1	1	2	1	1	1	5	3	4	2	5	4	4	2	3	1	4	3	4	2	3	1	4	3	44506	34843	34765	0	40234	42788	1.00398	0.785998	0.784238		0.90761	0.965223	1.091	0.450097
Solyc01g066590.3.1	Dynein light chain (AHRD V3.3 A0A2G3DI71_CAPCH)	--	13.065	48.7	27	5	5	5	3	2	1	1	2	2	4	4	4	3	3	4	4	4	4	3	3	4	4	4	4	3	3	4	26057	22972	35456	37509	25789	28844	0.948965	0.836613	1.29127	1.36603	0.939205	1.05046	1.091	0.62037
Solyc01g089970.3.1	Nucleoside diphosphate kinase (AHRD V3.3 A0A1U8EKT2_CAPAN)	--	16.252	48	179	7	6	7	14	16	14	15	16	14	7	7	7	7	7	7	6	6	6	6	6	6	7	7	7	7	7	7	3363900	3353200	3357000	3653400	3626700	3700100	0.939705	0.936716	0.937777	1.02058	1.01312	1.03362	1.09	0.000130593
Solyc09g082990.3.1	GDP-mannose-3',5'-epimerase (AHRD V3.3 A5JPK5_VITVI)	--	42.548	71.3	404	24	12	24	31	31	33	35	34	37	23	23	24	24	24	24	11	11	12	12	12	12	23	23	24	24	24	24	3817700	3755200	3757800	4173400	4092300	4083900	0.959213	0.94351	0.944163	1.04858	1.02821	1.0261	1.09	0.000602017
Solyc09g075290.3.1	60S ribosomal protein L18 (AHRD V3.3 B6SJC8_MAIZE)	--	20.841	33.2	36	5	3	3	3	3	3	2	3	3	5	4	4	5	4	5	3	2	2	3	3	3	3	2	2	3	3	3	290180	295630	297340	317340	321100	324070	0.872138	0.888518	0.893658	0.953768	0.965068	0.973995	1.09	0.000835452
Solyc01g009080.5.1	Zeaxanthin epoxidase, chloroplastic (AHRD V3.11 tr|A0A1J3K020|A0A1J3K020_NOCCA)	--	21.726	49	125	6	6	6	10	11	10	11	11	11	5	5	5	5	5	5	5	5	5	5	5	5	5	5	5	5	5	5	690140	676430	656610	725630	729100	750530	0.973024	0.953694	0.92575	1.02306	1.02795	1.05817	1.09	0.00852626
Solyc07g006340.4.1	Acyl-CoA N-acyltransferases (NAT) superfamily protein (AHRD V3.11 tr|A0A2U1QH18|A0A2U1QH18_ARTAN)	--	31.877	28.5	69	6	6	6	6	6	5	6	4	6	6	6	6	6	6	6	6	6	6	6	6	6	6	6	6	6	6	6	74164	72960	75062	83147	78291	80707	0.953467	0.937988	0.965012	1.06895	1.00652	1.03758	1.09	0.0111369
Solyc01g111560.3.1	Rac-like GTP binding protein (AHRD V3.3 Q9S821_PHYPA)	--	21.717	29.8	35	4	3	4	3	4	3	3	3	2	3	4	3	3	3	3	2	3	2	2	2	2	3	4	3	3	3	3	68351	68034	69596	74088	72121	78271	0.969487	0.96499	0.987146	1.05086	1.02296	1.11019	1.09	0.0269986
Solyc03g096730.3.1	pollen-specific kinase partner protein	--	39.564	63.4	79	16	6	6	7	6	6	7	7	6	14	14	13	14	16	15	5	5	5	6	6	6	5	5	5	6	6	6	76023	73743	69275	80130	80695	77998	0.919061	0.891497	0.837482	0.968711	0.975541	0.942937	1.09	0.04085
Solyc09g010560.3.1	5-oxoprolinase (AHRD V3.3 A0A2G3BK16_CAPCH)	--	137.66	21.7	80	19	19	19	7	7	8	6	10	7	11	11	12	12	13	13	11	11	12	12	13	13	11	11	12	12	13	13	38128	35834	33600	39292	39780	38144	1.07851	1.01362	0.95043	1.11144	1.12524	1.07896	1.09	0.0867611
Solyc01g107750.3.1	phosphatidylinositol 3,4,5-trisphosphate 3-phosphatase and protein-tyrosine-phosphatase PTEN2A-like (AHRD V3.3 A0A2I4FJ12_9ROSI)	--	67.716	27.1	104	13	13	13	9	9	8	10	5	10	10	11	10	10	10	11	10	11	10	10	10	11	10	11	10	10	10	11	41328	36228	38444	43718	41922	40810	1.01639	0.89096	0.945459	1.07516	1.03099	1.00365	1.09	0.112327
Solyc12g056840.2.1	Phosphopantothenate-cysteine ligase-like protein (AHRD V3.3 A0A1P8BFH8_ARATH)	--	35.578	15.1	23	4	4	4	2	2	3	1	1	1	4	4	4	3	3	3	4	4	4	3	3	3	4	4	4	3	3	3	23001	19813	21757	23574	25096	21713	0.980588	0.844676	0.927553	1.00502	1.0699	0.925678	1.09	0.22644
Solyc08g014550.3.1	60S ribosomal protein L9 (AHRD V3.3 A0A2G3AX04_CAPCH)	--	21.991	67	31	13	2	3	3	3	2	3	3	2	13	12	13	13	13	13	2	2	2	2	2	2	3	3	3	3	3	3	343840	344210	343340	373300	370960	379060	0.956564	0.957593	0.955173	1.03852	1.03201	1.05455	1.089	0.000189238
Solyc05g054810.5.1	60S ribosomal protein L35 (AHRD V3.11 tr|A0A2G2ZKJ8|A0A2G2ZKJ8_CAPAN)	--	14.283	32.5	53	5	3	5	4	4	6	5	5	4	5	5	5	5	5	5	3	3	3	3	3	3	5	5	5	5	5	5	957310	964710	970310	1037200	1050100	1062300	0.922995	0.93013	0.935529	1.00002	1.01246	1.02422	1.089	0.000426336
Solyc11g008990.2.1	Phage shock protein A, PspA (AHRD V3.3 B2J6D9_NOSP7)	--	36.28	46.7	175	13	13	13	17	15	14	14	15	14	13	13	13	12	13	12	13	13	13	12	13	12	13	13	13	12	13	12	962730	944370	941920	1044200	1025300	1034000	0.95721	0.938955	0.936519	1.03821	1.01942	1.02807	1.089	0.000594043
Solyc09g074650.3.1	Peptide chain release factor.1	--	47.004	24.5	81	8	8	8	6	7	8	8	5	6	8	8	8	8	7	7	8	8	8	8	7	7	8	8	8	8	7	7	194880	200840	196430	212410	215730	216420	0.885402	0.912481	0.892444	0.965047	0.980131	0.983265	1.089	0.00137231
Solyc06g083650.3.1	GDSL esterase/lipase (AHRD V3.3 A0A2G3CC50_CAPCH)	--	39.471	23.3	93	7	5	7	9	7	8	7	8	8	7	7	7	6	7	7	5	5	5	4	5	5	7	7	7	6	7	7	187270	191370	196650	209120	208260	208950	0.903409	0.923188	0.94866	1.00882	1.00467	1.008	1.089	0.00387773
Solyc06g053600.4.1	Aldo/keto reductase (AHRD V3.3 A0A200QWT0_9MAGN)	--	45.4	62.8	295	22	22	22	23	26	25	27	21	24	20	21	22	21	21	22	20	21	22	21	21	22	20	21	22	21	21	22	534290	540710	534720	573720	578030	600550	0.925896	0.937022	0.926641	0.994226	1.0017	1.04072	1.089	0.0044701
Solyc08g068300.3.1	Coiled-coil domain-containing protein 25 (AHRD V3.3 A0A1U8DSI6_CAPAN)	--	25.289	18.1	23	3	3	3	2	3	1	2	2	2	3	3	1	2	3	2	3	3	1	2	3	2	3	3	1	2	3	2	13720	14946	0	15798	15562	15454	0.971615	1.05844		1.11877	1.10206	1.09441	1.089	0.0801078
Solyc08g076570.3.1	Phosphatidylinositol-glycan biosynthesis class X protein (AHRD V3.3 A0A1J3DGI3_NOCCA)	--	33.451	8.7	11	2	2	2	0	2	1	0	1	0	2	2	2	2	2	2	2	2	2	2	2	2	2	2	2	2	2	2	8599.1	8719.4	8985.8	9069.4	9271.7	10300	0.963073	0.976546	1.00638	1.01574	1.0384	1.15357	1.089	0.112872
Solyc11g005360.2.1	BolA protein (AHRD V3.3 A0A2U1MMC0_ARTAN)	--	10.319	29.3	10	2	2	2	1	0	0	1	0	1	2	2	1	2	2	2	2	2	1	2	2	2	2	2	1	2	2	2	14647	15275	0	17077	16720	15088	0.973982	1.01574		1.13557	1.11183	1.00331	1.089	0.202552
Solyc11g011020.2.1	Ovary receptor kinase .1	--	69.14	18.7	41	7	7	7	4	3	3	5	4	5	5	5	4	5	5	5	5	5	4	5	5	5	5	5	4	5	5	5	48061	46171	48878	47368	49395	59059	0.937183	0.900328	0.953114	0.923669	0.963196	1.15164	1.089	0.311314
Solyc01g068130.4.1	calcium/calcium/calmodulin-dependent Serine/Threonine-kinase (AHRD V3.3 AT2G47010.2)	--	35.071	15.4	24	3	3	3	2	2	1	3	2	2	3	3	3	3	3	3	3	3	3	3	3	3	3	3	3	3	3	3	26736	27432	46548	31423	36970	41280	0.781317	0.801656	1.36029	0.918287	1.08039	1.20634	1.089	0.596639
Solyc08g075410.3.1	Ribosomal protein L2 (AHRD V3.3 A0A2U1LJJ2_ARTAN)	--	21.946	15.3	14	2	2	2	1	1	0	1	2	2	1	2	1	1	2	2	1	2	1	1	2	2	1	2	1	1	2	2	0	13986	0	0	14733	15732		0.992306			1.04531	1.11618	1.089
Solyc10g079720.2.1	Cystathionine beta-lyase (AHRD V3.3 A0A1U8EBG6_CAPAN)	--	50.681	29	130	11	11	11	9	8	10	10	12	14	11	9	11	11	11	11	11	9	11	11	11	11	11	9	11	11	11	11	126980	130790	126060	138390	139940	139320	0.931382	0.959328	0.924634	1.01507	1.02644	1.02189	1.088	0.00195647
Solyc01g096580.3.1	40S ribosomal protein S20 (AHRD V3.3 A0A2G3BTN1_CAPCH)	--	13.697	52.8	121	8	2	8	9	11	10	10	11	8	7	7	7	8	8	7	2	2	2	2	2	2	7	7	7	8	8	7	2868300	2866400	2774100	3056400	3098900	3104400	0.926057	0.925444	0.895644	0.986787	1.00051	1.00228	1.088	0.00217674
Solyc06g048410.4.1	iron superoxide dismutase	--	27.91	39.8	87	10	7	7	8	7	7	7	7	8	10	9	10	10	9	10	7	6	7	7	6	7	7	6	7	7	6	7	1059400	1042200	1015300	1118900	1151300	1122500	0.968388	0.952665	0.928076	1.02278	1.05239	1.02607	1.088	0.00519806
Solyc01g106480.4.1	glyoxisomal malate dehydrogenase	--	38.506	80.5	437	20	17	20	36	35	39	38	34	39	19	19	20	19	19	20	16	16	17	16	16	17	19	19	20	19	19	20	6020400	5892100	5796900	6363400	6339100	6570100	0.974681	0.953909	0.938497	1.03021	1.02628	1.06367	1.088	0.0058371
Solyc09g015650.4.1	Non-green plastid inner envelope membrane protein (AHRD V3.3 B6T177_MAIZE)	--	31.72	24.2	50	5	5	5	4	4	4	5	5	4	5	4	5	5	5	5	5	4	5	5	5	5	5	4	5	5	5	5	274500	271790	284310	311160	290610	302300	0.977785	0.968131	1.01273	1.10837	1.03517	1.07681	1.088	0.0245681
Solyc02g081200.1.1	Octicosapeptide/Phox/Bem1p (PB1) domain-containing protein / tetratricopeptide repeat (TPR)-containing protein (AHRD V3.3 A0A1R7T3E1_ARATH)	--	85.534	24.8	86	13	11	13	4	8	7	7	7	5	7	12	10	10	12	10	6	10	8	8	10	8	7	12	10	10	12	10	76945	75080	74854	87085	79621	80218	0.953492	0.930381	0.927581	1.07915	0.986653	0.994051	1.088	0.0489707
Solyc06g065990.1.1	ATP synthase subunit b', chloroplastic (AHRD V3.3 A0A1U8GUM8_CAPAN)	--	24.412	34.5	102	12	5	5	9	8	9	10	8	10	12	12	12	12	12	12	5	5	5	5	5	5	5	5	5	5	5	5	403920	365920	391340	415060	398580	449260	1.03767	0.940052	1.00536	1.06629	1.02396	1.15415	1.088	0.141103
Solyc03g025910.3.1	transmembrane protein (AHRD V3.3 AT4G00585.1)	--	8.9123	32.1	12	2	2	2	1	1	0	1	1	1	2	2	2	2	2	2	2	2	2	2	2	2	2	2	2	2	2	2	65723	56642	62318	69409	60444	71042	1.02481	0.883215	0.97172	1.08229	0.942499	1.10775	1.088	0.278087
Solyc01g110410.3.1	Ubiquitin fusion degradation protein (AHRD V3.3 B3TLZ5_ELAGV)	--	35.372	36.6	50	9	9	9	5	4	5	4	3	4	7	5	7	8	6	5	7	5	7	8	6	5	7	5	7	8	6	5	65362	79853	61700	71923	78929	74332	0.920897	1.12506	0.869303	1.01334	1.11204	1.04728	1.088	0.337494
Solyc10g079890.2.1	Calcium-binding EF-hand family protein (AHRD V3.3 A0A2U1NS17_ARTAN)	--	36.07	20.3	17	4	4	4	2	2	1	1	2	1	3	4	3	3	3	3	3	4	3	3	3	3	3	4	3	3	3	3	44587	38707	46387	46228	41926	52913	0.977939	0.848972	1.01742	1.01393	0.919575	1.16056	1.088	0.396468
Solyc10g080190.1.1	DUF1138 domain-containing protein (AHRD V3.3 A0A1Q3B532_CEPFO)	--	8.4297	39.5	15	2	2	2	2	0	1	2	1	2	2	1	1	2	1	1	2	1	1	2	1	1	2	1	1	2	1	1	278060	0	0	302660	0	0	0.957639			1.04236			1.088
Solyc09g005700.3.1	Diaminopimelate epimerase (AHRD V3.3 A0A200R6G6_9MAGN)	--	39.432	50.1	154	12	12	12	14	11	12	12	14	11	11	12	12	11	12	12	11	12	12	11	12	12	11	12	12	11	12	12	401180	397040	398970	434300	433890	433670	0.931071	0.921463	0.925942	1.00794	1.00699	1.00648	1.087	1.01079e-05
Solyc02g085520.4.1	Adenylosuccinate synthetase (AHRD V3.3 S8CIB7_9LAMI)	--	64.492	41.5	250	22	14	22	23	22	18	19	21	19	20	20	19	18	20	20	12	12	11	10	12	12	20	20	19	18	20	20	628260	625420	629140	685280	677690	683150	0.961732	0.957384	0.963079	1.04902	1.0374	1.04576	1.087	2.49863e-05
Solyc00g500209.1.1	Photosystem I P700 chlorophyll a apoprotein .1	--	72.129	26.3	242	22	19	22	21	22	16	24	22	21	18	19	20	20	20	21	16	17	17	18	17	19	18	19	20	20	20	21	9427500	9382300	9418600	10268000	10134000	10275000	0.93071	0.926247	0.929831	1.01369	1.00046	1.01438	1.087	6.14939e-05
Solyc06g071790.3.1	Elongation factor Tu (AHRD V3.3 A0A2G2WM97_CAPBA)	--	53.203	60.6	269	26	11	11	23	23	24	20	24	23	25	24	25	24	26	25	11	10	11	10	11	11	11	10	11	10	11	11	4631500	4583300	4536700	4947900	4984300	5020300	0.934865	0.925136	0.91573	0.99873	1.00608	1.01334	1.087	0.000328748
Solyc06g063370.3.1	Chlorophyll a-b binding protein, chloroplastic (AHRD V3.3 A0A2G2V937_CAPBA)	--	30.523	44.1	299	16	16	16	25	25	26	25	27	27	12	13	13	16	15	16	12	13	13	16	15	16	12	13	13	16	15	16	20289000	20025000	19775000	21932000	21578000	21797000	0.947568	0.935238	0.923562	1.0243	1.00777	1.018	1.087	0.000693535
Solyc05g052600.4.1	Sedoheptulose-1,7-bisphosphatase, chloroplastic (AHRD V3.3 A0A1U8GZ15_CAPAN)	--	21.967	30.7	123	4	4	4	10	10	9	12	9	11	4	4	4	4	4	4	4	4	4	4	4	4	4	4	4	4	4	4	5611300	5390600	5566500	5987900	5975700	6038100	0.929511	0.892952	0.922089	0.991894	0.989873	1.00021	1.087	0.00278963
Solyc10g085100.2.1	Sulfoquinovosyl transferase SQD2 (AHRD V3.3 A0A2G2YM20_CAPAN)	--	57.379	19	56	7	7	7	6	5	5	5	4	6	6	6	7	6	6	7	6	6	7	6	6	7	6	6	7	6	6	7	25761	25518	26924	29288	28048	27678	0.917493	0.908839	0.958914	1.04311	0.998946	0.985769	1.087	0.0245817
Solyc09g008470.5.1	Splicing factor 3A subunit 2 (AHRD V3.11 tr|A0A2G2VXV2|A0A2G2VXV2_CAPBA)	--	38.05	15.7	26	4	4	4	2	2	2	3	2	2	4	4	3	4	4	3	4	4	3	4	4	3	4	4	3	4	4	3	40385	40514	39330	43518	45631	41516	0.944102	0.947118	0.919439	1.01734	1.06674	0.970542	1.087	0.0458445
Solyc03g121500.3.1	Protein FLX-like 3 (AHRD V3.3 A0A1U8G3L9_CAPAN)	--	31.426	26.3	38	5	5	5	3	4	4	3	3	3	4	4	5	4	3	3	4	4	5	4	3	3	4	4	5	4	3	3	16054	15121	15626	17696	17042	16128	0.900953	0.848593	0.876933	0.993102	0.956399	0.905106	1.087	0.0608351
Solyc04g082490.3.1	Niemann-Pick .1	--	142.2	3.5	14	3	3	3	1	1	1	1	1	1	2	2	2	2	3	2	2	2	2	2	3	2	2	2	2	2	3	2	26137	24750	23565	25828	28945	26168	1.02237	0.96812	0.921768	1.01029	1.13221	1.02359	1.087	0.150301
Solyc12g096220.2.1	Rop guanine nucleotide exchange factor 14 (AHRD V3.3 A0A2G2VI54_CAPBA)	--	81.731	19.1	39	13	3	3	2	2	2	5	3	5	11	12	11	12	13	12	2	2	2	3	3	3	2	2	2	3	3	3	663220	582900	683620	642320	731290	724000	0.939934	0.826103	0.968846	0.910314	1.03641	1.02607	1.087	0.260739
Solyc11g012450.2.1	Inositol transporter 4	--	62.961	6.1	17	3	3	3	1	1	2	1	0	1	2	2	2	2	2	2	2	2	2	2	2	2	2	2	2	2	2	2	19034	20030	14941	19912	16498	22294	1.09605	1.1534	0.860358	1.14661	0.950015	1.28377	1.087	0.542633
Solyc03g006452.1.1	Phospholipid scramblase (AHRD V3.3 A0A2G2WW70_CAPBA)	--	33.464	11.5	10	2	2	2	1	1	1	0	1	1	1	2	2	2	2	1	1	2	2	2	2	1	1	2	2	2	2	1	0	17938	8452.4	14501	14178	0		1.36058	0.641107	1.09989	1.07539		1.087	0.724981
Solyc12g017630.2.1	Ribosomal RNA small subunit methyltransferase NE.1	--	31.655	20.9	6	4	4	4	0	0	2	1	0	0	1	2	2	4	1	1	1	2	2	4	1	1	1	2	2	4	1	1	0	6504.9	5889.4	6738.2	0	0		1.0071	0.911806	1.04322			1.087
Solyc08g081010.3.1	gamma-glutamylcysteine synthetase 1	--	59.074	36.1	159	14	14	14	13	11	14	15	14	14	10	10	12	12	12	11	10	10	12	12	12	11	10	10	12	12	12	11	389880	391700	388330	422470	421970	425770	0.959266	0.963744	0.955452	1.03945	1.03822	1.04757	1.086	2.58531e-05
Solyc06g048730.3.1	Uroporphyrinogen decarboxylase (AHRD V3.3 A0A2G3CAB7_CAPCH)	--	42.714	45.1	206	13	13	13	18	16	18	17	18	17	12	13	13	12	13	11	12	13	13	12	13	11	12	13	13	12	13	11	908110	926560	930340	997680	1002600	1002300	0.896193	0.914401	0.918131	0.984587	0.989443	0.989147	1.086	0.000418284
Solyc01g110520.3.1	Amidophosphoribosyltransferase (AHRD V3.3 A0A2G3BW41_CAPCH)	--	62.638	39.2	165	18	18	18	12	16	12	14	14	17	14	15	13	13	14	15	14	15	13	13	14	15	14	15	13	13	14	15	238610	244310	242100	263960	260690	262890	0.899177	0.920656	0.912328	0.994705	0.982383	0.990673	1.086	0.000445316
Solyc03g059170.3.1	Calcium sensing receptor, chloroplastic (AHRD V3.11 tr|A0A1J3CV46|A0A1J3CV46_NOCCA)	--	70.989	40.6	261	21	21	21	24	21	20	22	22	23	20	20	19	18	19	20	20	20	19	18	19	20	20	20	19	18	19	20	346650	341260	339430	376110	370370	369610	0.94206	0.927413	0.922439	1.02212	1.00652	1.00446	1.086	0.000585128
Solyc04g009540.1.1	50S ribosomal protein L10 (AHRD V3.3 B6SUJ0_MAIZE)	--	25.604	60.7	206	16	16	16	17	17	16	21	17	18	15	15	15	15	14	15	15	15	15	15	14	15	15	15	15	15	14	15	1899100	1927900	1899300	2043700	2057500	2116900	0.929144	0.943234	0.929242	0.99989	1.00664	1.0357	1.086	0.0022841
Solyc10g084350.2.1	60S ribosomal protein L4 (AHRD V3.3 A0A2G2VZK1_CAPBA)	--	45.042	50.9	101	21	8	8	9	8	9	8	8	8	20	19	19	18	19	19	8	7	7	6	6	6	8	7	7	6	6	6	360660	343360	351780	387330	379200	379990	0.972354	0.925713	0.948413	1.04426	1.02234	1.02447	1.086	0.00627347
Solyc03g111700.3.1	Metallo-hydrolase/oxidoreductase superfamily protein (AHRD V3.3 A0A2U1M7M5_ARTAN),Pfam:PF13483	--	37.44	28.2	88	7	7	7	8	8	6	10	6	7	7	7	7	7	7	7	7	7	7	7	7	7	7	7	7	7	7	7	351770	349470	334370	378530	375360	371180	1.03099	1.02425	0.979997	1.10942	1.10013	1.08788	1.086	0.00797335
Solyc09g090940.3.1	Nuclear transport factor 2 (NTF2) family protein with RNA binding (RRM-RBD-RNP motifs) domain-containing protein (AHRD V3.3 F4K7E0_ARATH)	--	52.393	12.6	42	5	5	5	3	4	4	4	4	3	5	5	4	5	5	5	5	5	4	5	5	5	5	5	4	5	5	5	97461	93038	99456	103250	107260	104380	0.905936	0.864823	0.924481	0.959747	0.997022	0.970251	1.086	0.0220577
Solyc01g097160.3.1	FAD/NAD(P)-binding oxidoreductase family protein (AHRD V3.3 A0A2K3P5V9_TRIPR)	--	54.087	30.8	61	10	10	10	7	4	5	5	6	6	9	9	9	9	9	9	9	9	9	9	9	9	9	9	9	9	9	9	104330	97317	102260	116000	108000	106140	1.00992	0.942037	0.989886	1.12289	1.04545	1.02744	1.086	0.0731729
Solyc03g114460.3.1	Acetyl-coenzyme A synthetase (AHRD V3.3 A0A2S4Q6W4_CITFR)	--	78.494	12.5	51	7	7	7	5	4	4	4	3	5	7	6	6	6	6	6	7	6	6	6	6	6	7	6	6	6	6	6	54117	50002	52868	61829	54572	54094	1.06868	0.987421	1.04402	1.22098	1.07767	1.06823	1.086	0.173659
Solyc02g085080.5.1	alpha/beta-Hydrolases superfamily protein Chr3:6959644-6961367 FORWARD LENGTH=434 201606 (AHRD V3.11 AT3G19970.5)	--	49.417	16.1	26	5	5	5	2	1	3	2	3	1	3	4	4	3	4	3	3	4	4	3	4	3	3	4	4	3	4	3	34148	36779	37559	38101	44032	35695	0.919799	0.990667	1.01168	1.02628	1.18603	0.961469	1.086	0.30964
Solyc03g098590.3.1	RING/U-box superfamily protein (AHRD V3.3 A0A1I9LQQ9_ARATH)	--	43.357	14.4	23	3	3	3	2	2	2	2	2	3	2	2	2	2	2	3	2	2	2	2	2	3	2	2	2	2	2	3	33659	28415	27164	37464	28701	30771	1.09399	0.923545	0.882885	1.21766	0.932841	1.00012	1.086	0.477958
Solyc01g105060.3.1	3-hydroxyacyl-[acyl-carrier-protein] dehydratase FabZ (AHRD V3.3 A0A2G2X231_CAPBA)	--	24.874	45.3	102	8	8	8	9	7	10	9	9	9	7	8	8	8	8	7	7	8	8	8	8	7	7	8	8	8	8	7	725490	719110	716770	788100	778630	777280	0.9518	0.94343	0.94036	1.03394	1.02152	1.01975	1.085	0.00013702
Solyc11g051160.2.1	Patellin.1	--	65.694	58.9	236	27	25	27	19	22	24	20	21	19	25	25	25	25	25	24	23	23	23	23	23	23	25	25	25	25	25	24	351840	351260	346820	382090	381900	375500	0.959383	0.957801	0.945694	1.04187	1.04135	1.0239	1.085	0.000360517
Solyc09g065160.4.1	FZO-like protein (AHRD V3.3 AT1G03160.1)	--	89.687	27.1	123	15	15	15	10	11	13	10	9	10	14	15	14	14	13	13	14	15	14	14	13	13	14	15	14	14	13	13	69748	68793	68379	74877	73928	75744	0.971794	0.958488	0.95272	1.04326	1.03003	1.05534	1.085	0.000864209
Solyc11g067230.2.1	Katanin p60 ATPase-containing subunit .1	--	48.219	37.5	89	12	2	12	7	8	6	7	9	8	11	11	8	10	12	11	2	2	1	2	2	2	11	11	8	10	12	11	116040	114460	115220	125520	128440	121150	0.98264	0.969261	0.975697	1.06292	1.08764	1.02591	1.085	0.00958924
Solyc04g071940.3.1	NAD(P)-binding Rossmann-fold superfamily protein (AHRD V3.3 A0A2U1L0Y3_ARTAN),Pfam:PF13561	--	29.187	37.8	68	6	6	6	5	5	6	5	7	7	4	4	5	6	5	6	4	4	5	6	5	6	4	4	5	6	5	6	78834	78664	81614	82845	88739	87942	0.969936	0.967845	1.00414	1.01929	1.0918	1.082	1.085	0.0296112
Solyc10g005930.2.1	Histidine biosynthesis bifunctional protein hisIE (AHRD V3.3 B6TR63_MAIZE)	--	31.376	24.6	73	5	5	5	7	6	8	6	6	6	5	5	5	5	5	5	5	5	5	5	5	5	5	5	5	5	5	5	128860	120750	117030	133030	130650	134170	0.993511	0.930983	0.902301	1.02566	1.00731	1.03445	1.085	0.0487172
Solyc03g097360.3.1	Protein BOLA4, chloroplastic/mitochondrial (AHRD V3.3 A0A2G3A0H0_CAPAN)	--	17.716	43.1	29	4	4	4	3	2	2	2	2	4	3	3	3	3	3	4	3	3	3	3	3	4	3	3	3	3	3	4	96565	103120	95388	101820	108450	109910	0.900735	0.961878	0.889756	0.949752	1.0116	1.02521	1.085	0.0728902
Solyc09g009990.5.1	GATA zinc finger protein Chr3:19510513-19512547 FORWARD LENGTH=475 201606 (AHRD V3.11 AT3G52610.1)	--	52.031	9.1	11	3	3	3	1	1	0	1	1	2	2	2	1	2	2	2	2	2	1	2	2	2	2	2	1	2	2	2	25807	22770	0	26424	25772	26853	1.09456	0.965749		1.12073	1.09307	1.13892	1.085	0.18878
Solyc05g056110.3.1	mRNA-decapping enzyme subunit 2 (AHRD V3.3 A0A1U8GRY6_CAPAN)	--	36.351	9	8	2	2	2	0	1	2	0	0	0	2	2	2	2	2	0	2	2	2	2	2	0	2	2	2	2	2	0	16421	15903	17083	15630	20118	0	1.05432	1.02107	1.09683	1.00354	1.2917		1.085	0.502373
Solyc03g118040.3.1	calnexin	--	61.033	46.8	275	20	20	20	23	26	22	25	22	23	19	20	20	20	20	19	19	20	20	20	20	19	19	20	20	20	20	19	383980	388300	392740	417300	421530	424170	0.994833	1.00603	1.01753	1.08116	1.09212	1.09896	1.084	0.000558602
Solyc04g076880.3.1	phosphoenolpyruvate carboxykinase	--	73.464	60.1	289	28	28	28	26	24	25	24	25	22	24	24	26	27	26	26	24	24	26	27	26	26	24	24	26	27	26	26	167020	171760	169670	183350	182940	185030	0.938205	0.964831	0.953091	1.02994	1.02763	1.03937	1.084	0.000778313
Solyc09g014520.3.1	Chlorophyll a-b binding protein, chloroplastic (AHRD V3.3 A0A2G3BKI1_CAPCH)	--	31.142	69.8	341	19	19	19	26	27	27	29	28	29	16	17	16	17	18	19	16	17	16	17	18	19	16	17	16	17	18	19	19806000	19305000	19484000	21198000	20985000	21344000	0.947758	0.923784	0.932349	1.01437	1.00418	1.02135	1.084	0.000837851
Solyc05g023800.3.1	Ran protein/TC4 protein 1	--	25.185	60.2	191	14	14	14	16	16	15	15	16	18	13	13	13	14	13	13	13	13	13	14	13	13	13	13	13	14	13	13	996080	1009300	995620	1076300	1102000	1076100	0.970723	0.983607	0.970275	1.0489	1.07395	1.04871	1.084	0.000870856
Solyc06g072300.4.1	Argonaute 1	--	116.85	31	218	26	16	26	17	17	20	17	21	18	20	21	21	21	20	21	11	11	12	12	12	12	20	21	21	21	20	21	272640	277590	280820	301210	290650	308920	0.913436	0.93002	0.940841	1.00916	0.973775	1.03499	1.084	0.0150341
Solyc01g005540.5.1	Lysine--tRNA ligase (AHRD V3.11 tr|A0A1U8HGH5|A0A1U8HGH5_CAPAN)	--	65.977	37.5	149	20	20	20	10	12	14	14	10	14	16	15	17	18	17	15	16	15	17	18	17	15	16	15	17	18	17	15	185140	184830	190280	204290	195680	207590	0.917932	0.916395	0.943416	1.01288	0.97019	1.02924	1.084	0.0155701
Solyc05g055000.5.1	Cysteine desulfurase (AHRD V3.11 tr|B2IZ65|B2IZ65_NOSP7)	--	52.236	50.5	185	18	18	18	14	12	14	16	14	13	14	12	16	16	16	15	14	12	16	16	16	15	14	12	16	16	16	15	550550	570970	549020	620640	608860	581720	0.647861	0.67189	0.64606	0.730339	0.716477	0.68454	1.084	0.0247097
Solyc03g007110.3.1	Clp protease-related protein, chloroplastic (AHRD V3.3 A0A2G3CW03_CAPCH)	--	26.012	49.8	129	9	9	9	9	13	10	11	11	12	8	8	8	9	9	9	8	8	8	9	9	9	8	8	8	9	9	9	416650	396960	397140	429030	451960	431040	1.03476	0.985862	0.98631	1.06551	1.12246	1.0705	1.084	0.0254973
Solyc03g025540.3.1	Cleavage and polyadenylation specificity factor subunit 2 (AHRD V3.3 A0A1U8FZM0_CAPAN)	--	82.021	20.2	52	11	11	11	7	5	4	4	4	3	8	9	7	8	8	9	8	9	7	8	8	9	8	9	7	8	8	9	3055700	2883200	3020600	3296800	3358500	3055900	0.965461	0.910959	0.954371	1.04164	1.06113	0.965524	1.084	0.0775827
Solyc06g067990.3.1	Lys-63-specific deubiquitinase BRCC36 (AHRD V3.3 A0A2G3C915_CAPCH)	--	46.375	17.4	23	6	6	6	2	2	2	2	4	2	4	4	3	3	4	2	4	4	3	3	4	2	4	4	3	3	4	2	20988	23123	20379	24281	22329	23307	0.894636	0.985642	0.868676	1.035	0.951797	0.993485	1.084	0.144912
Solyc04g082560.4.1	Calcium-binding ef-hand-containing protein (AHRD V3.3 A0A2K3NR85_TRIPR)	--	134.69	5.5	31	5	5	5	3	3	2	3	2	2	4	4	4	3	3	4	4	4	4	3	3	4	4	4	4	3	3	4	38749	44520	42914	45075	50944	40730	0.851237	0.978014	0.942733	0.990206	1.11914	0.894755	1.084	0.368067
Solyc06g006100.3.1	Anthranilate synthase (AHRD V3.3 A0A2U1KR52_ARTAN)	--	65.6	50.6	222	22	22	22	17	16	19	19	20	17	18	18	21	20	20	20	18	18	21	20	20	20	18	18	21	20	20	20	113790	114460	115060	124130	124000	123590	0.899526	0.904822	0.909565	0.981265	0.980237	0.976996	1.083	2.13511e-05
Solyc03g117890.3.1	ACT domain-containing protein (AHRD V3.3 A0A2U1QDU0_ARTAN)	--	31.03	57.8	155	15	11	11	13	14	11	14	14	15	15	14	14	14	15	15	11	10	10	10	11	11	11	10	10	10	11	11	3073700	3078400	3022900	3325300	3322700	3288700	0.984083	0.985587	0.967818	1.06463	1.0638	1.05292	1.083	0.000307456
Solyc05g053300.3.1	dihydrolipoamide dehydrogenase precursor	--	52.81	68	463	23	13	23	39	38	41	43	38	36	22	22	22	23	21	22	12	13	13	13	12	13	22	22	22	23	21	22	3471700	3524200	3529200	3787400	3755600	3853100	0.918854	0.93275	0.934073	1.00241	0.993994	1.0198	1.083	0.000984179
Solyc09g031780.3.1	Protein, chloroplastic (AHRD V3.3 A0A2G2XVT4_CAPAN)	--	111.62	54.7	513	46	46	46	39	44	41	46	37	39	42	42	41	42	41	39	42	42	41	42	41	39	42	42	41	42	41	39	617840	606340	616930	658990	660670	674820	0.93011	0.912797	0.92874	0.992058	0.994587	1.01589	1.083	0.00115329
Solyc08g083350.5.1	50S ribosomal protein L11, chloroplastic (AHRD V3.11 tr|A0A2G3AD25|A0A2G3AD25_CAPAN)	--	27.994	33.8	110	7	7	7	9	10	9	9	10	9	7	7	7	7	7	7	7	7	7	7	7	7	7	7	7	7	7	7	975100	964880	985540	1043100	1043600	1081300	0.928326	0.918597	0.938265	0.993064	0.99354	1.02943	1.083	0.00402888
Solyc10g007840.3.1	Glutamyl-tRNA(Gln) amidotransferase subunit A (AHRD V3.3 E4S4M7_CALKI)	--	56.411	45.7	140	16	16	16	14	13	11	11	12	11	15	15	14	13	15	13	15	15	14	13	15	13	15	15	14	13	15	13	259800	260850	251760	281960	281360	272820	0.940013	0.943812	0.910922	1.02019	1.01802	0.987122	1.083	0.00684628
Solyc08g081570.3.1	2-C-methyl-D-erythritol 2,4-cyclodiphosphate synthase (AHRD V3.3 A0A2G3DAU7_CAPCH)	--	27.668	36.7	130	8	8	8	11	11	11	12	11	11	8	8	8	8	8	8	8	8	8	8	8	8	8	8	8	8	8	8	340970	328400	326090	368380	350520	359570	0.964784	0.929217	0.922681	1.04234	0.991806	1.01741	1.083	0.0159181
Solyc02g070490.4.1	Alpha/beta-Hydrolases superfamily protein (AHRD V3.3 Q9FFW9_ARATH)	--	42.385	11.6	33	4	4	4	2	3	3	2	3	3	4	4	4	4	4	4	4	4	4	4	4	4	4	4	4	4	4	4	180200	187270	187660	199150	195270	206650	0.874704	0.909023	0.910916	0.966689	0.947855	1.00309	1.083	0.0200373
Solyc11g065740.2.1	Chaperonin-like RbcX (AHRD V3.3 A0A200R9J6_9MAGN)	--	24.454	36.2	47	6	6	6	4	3	3	4	4	4	6	6	6	5	6	6	6	6	6	5	6	6	6	6	6	5	6	6	177460	171170	165750	186620	182330	188360	0.98145	0.946663	0.916687	1.03211	1.00838	1.04173	1.083	0.021523
Solyc06g068290.1.1	Triphosphate tunel metalloenzyme 3 (AHRD V3.3 A0A1U8HDG2_CAPAN)	--	23.185	56.4	81	10	10	10	6	11	6	7	7	5	9	10	9	10	10	9	9	10	9	10	10	9	9	10	9	10	10	9	85986	81387	82911	94271	85935	90789	0.92296	0.873595	0.889953	1.01189	0.922412	0.974514	1.083	0.0653036
Solyc00g500302.1.1	ATPase subunit 4 (AHRD V3.3 A0A0C5B288_HYONI)	--	22.332	15.2	31	3	3	3	3	2	2	2	2	3	3	2	3	3	2	3	3	2	3	3	2	3	3	2	3	3	2	3	419270	377450	415040	408330	463210	440700	1.01973	0.918018	1.00944	0.993123	1.1266	1.07185	1.083	0.184846
Solyc05g010290.3.1	trigger factor (AHRD V3.3 AT3G25545.1)	--	29.902	22.2	21	5	5	5	1	3	0	2	2	1	4	5	3	4	4	3	4	5	3	4	4	3	4	5	3	4	4	3	31271	30284	34345	35934	31913	36005	0.945731	0.915881	1.0387	1.08675	0.965147	1.0889	1.083	0.221181
Solyc10g150146.1.1	40S ribosomal protein S17 (AHRD V3.3 Q6RJY3_CAPAN)	--	16.721	59.6	52	9	4	4	4	5	5	6	4	2	9	9	9	9	9	8	4	4	4	4	4	3	4	4	4	4	4	3	226470	225730	232180	260330	259570	220960	0.911498	0.90852	0.93448	1.04778	1.04472	0.889321	1.083	0.235944
Solyc07g063890.3.1	Ribosomal protein L2 (AHRD V3.11 tr|A0A200QMJ3|A0A200QMJ3_9MAGN)	--	28.229	42.3	127	9	5	9	10	12	10	13	10	9	9	9	9	9	9	9	5	5	5	5	5	5	9	9	9	9	9	9	1863900	1854500	1846900	2015200	2017600	1989200	0.927902	0.923222	0.919439	1.00322	1.00442	0.99028	1.082	0.00011505
Solyc11g066410.2.1	50S ribosomal protein L9 (AHRD V3.3 B4FU53_MAIZE)	--	21.624	55.2	136	12	12	12	12	12	13	12	11	11	11	11	11	11	11	11	11	11	11	11	11	11	11	11	11	11	11	11	994160	983130	986860	1048800	1066400	1091700	0.952021	0.941459	0.945031	1.00435	1.0212	1.04543	1.082	0.00288132
Solyc10g054780.2.1	Alpha/Beta hydrolase fold protein (AHRD V3.3 A0A2U1N7V3_ARTAN)	--	39.038	45.1	96	15	15	15	7	9	7	8	9	9	11	12	11	12	13	12	11	12	11	12	13	12	11	12	11	12	13	12	153230	153060	150660	168460	162120	163750	0.95203	0.950974	0.936062	1.04665	1.00726	1.01739	1.082	0.00349797
Solyc07g064930.3.1	GrpE protein homolog (AHRD V3.3 A0A2G3C2M4_CAPCH)	--	33.403	28.4	47	7	7	7	3	3	3	5	4	3	3	3	7	7	5	6	3	3	7	7	5	6	3	3	7	7	5	6	63782	59171	62005	65543	65948	68635	0.998088	0.925933	0.970281	1.02564	1.03198	1.07403	1.082	0.0393121
Solyc04g056650.4.1	ABC transporter ATP-binding protein (AHRD V3.3 A0A1A5X782_9BURK)	--	38.019	14	34	3	3	3	3	3	3	2	3	2	3	3	3	3	3	3	3	3	3	3	3	3	3	3	3	3	3	3	24890	26493	25034	26186	26729	29735	0.920142	0.979402	0.925466	0.968053	0.988127	1.09925	1.082	0.155047
Solyc11g040380.2.1	Homoserine dehydrogenase (AHRD V3.3 S8BUI7_9LAMI)	--	12.366	43.5	49	3	3	3	4	5	4	4	4	4	3	3	3	3	3	3	3	3	3	3	3	3	3	3	3	3	3	3	143620	149240	150410	147910	153140	178720	0.92321	0.959337	0.966858	0.950787	0.984406	1.14884	1.082	0.273751
Solyc05g054600.3.1	Methionine--tRNA ligase (AHRD V3.3 A0A2G2WVB1_CAPBA)	--	68.586	37.2	176	20	20	20	14	15	15	15	15	15	19	18	20	19	20	19	19	18	20	19	20	19	19	18	20	19	20	19	161610	162940	165200	176610	178110	174700	0.952679	0.960519	0.973841	1.0411	1.04994	1.02984	1.081	0.000790099
Solyc08g077140.1.1	Pentatricopeptide repeat-containing protein, chloroplastic (AHRD V3.3 A0A2G3AFE9_CAPAN)	--	29.969	57.8	141	12	12	12	11	14	10	10	14	13	12	12	11	12	12	12	12	12	11	12	12	12	12	12	11	12	12	12	193290	193820	186960	207710	206120	206710	0.999604	1.00234	0.966868	1.07418	1.06595	1.069	1.081	0.00271708
Solyc08g078010.3.1	50S ribosomal protein L19 (AHRD V3.3 B6T8M1_MAIZE)	--	23.927	49.1	91	8	8	8	8	8	7	7	8	8	7	7	7	7	7	7	7	7	7	7	7	7	7	7	7	7	7	7	878220	866780	857070	921060	940180	952220	0.945096	0.932785	0.922335	0.991198	1.01177	1.02473	1.081	0.00286516
Solyc08g075750.5.1	ATP-dependent Clp protease proteolytic subunit (AHRD V3.11 tr|A0A2G3DD48|A0A2G3DD48_CAPCH)	--	32.906	44	124	10	10	10	11	12	12	10	13	10	9	9	9	8	9	8	9	9	9	8	9	8	9	9	9	8	9	8	1156000	1194500	1195200	1266000	1265900	1302400	0.937677	0.968906	0.969474	1.0269	1.02682	1.05643	1.081	0.00573127
Solyc08g079240.4.1	dimethylallyl%2C adenosine tRNA methylthiotransferase (AHRD V3.3 AT1G62780.1)	--	28.296	48.8	161	12	12	12	14	14	13	13	14	14	12	12	12	12	12	12	12	12	12	12	12	12	12	12	12	12	12	12	603210	590420	603210	630880	651510	659440	0.939697	0.919772	0.939697	0.982802	1.01494	1.02729	1.081	0.00670519
Solyc03g095180.3.1	Superoxide dismutase (AHRD V3.3 S8E1B9_9LAMI)	--	34.575	39.6	144	11	8	11	10	14	10	13	11	13	10	10	9	11	10	10	7	7	6	8	7	7	10	10	9	11	10	10	941030	897610	913340	1013600	980630	979680	1.01318	0.966429	0.983365	1.09131	1.05581	1.05479	1.081	0.0119655
Solyc10g083740.3.1	60S ribosomal protein L24 (AHRD V3.3 A0A2G2VU23_CAPBA)	--	18.485	33.7	51	6	2	6	4	5	5	5	3	4	6	6	6	6	6	6	2	2	2	2	2	2	6	6	6	6	6	6	1041000	1018100	1083200	1149800	1152900	1095300	0.911519	0.891467	0.94847	1.00679	1.0095	0.959065	1.081	0.0335292
Solyc01g067630.3.1	NAD(P)-binding Rossmann-fold superfamily protein (AHRD V3.3 Q8VZB1_ARATH)	--	38.146	39.9	130	12	12	12	11	14	11	12	10	11	11	12	11	11	11	11	11	12	11	11	11	11	11	12	11	11	11	11	253770	277950	273890	293320	291750	285520	0.886703	0.971191	0.957005	1.0249	1.01941	0.997641	1.081	0.0561341
Solyc03g114470.2.1	Protein CHAPERONE-LIKE PROTEIN OF POR1, chloroplastic (AHRD V3.3 A0A2G2WR89_CAPBA)	--	28.13	16.7	50	4	4	4	4	5	5	5	4	4	4	4	4	4	3	4	4	4	4	4	3	4	4	4	4	4	3	4	162190	144300	156550	168290	165590	166540	0.997049	0.887072	0.962378	1.03455	1.01795	1.02379	1.081	0.0870366
Solyc04g015560.4.1	Glycosyl hydrolase family protein (AHRD V3.3 A0A2U1QCD6_ARTAN)	--	69.494	20.9	48	10	9	10	4	4	6	3	5	4	8	6	8	7	7	6	7	5	7	6	6	5	8	6	8	7	7	6	11460000	11321000	11521000	12146000	13854000	11079000	1.00521	0.993021	1.01056	1.06539	1.2152	0.971794	1.081	0.320979
Solyc11g008060.1.1	Pullulanase 1, chloroplastic (AHRD V3.3 A0A2G2VA72_CAPBA)	--	33.795	9.8	14	2	2	2	2	0	1	0	1	1	2	1	2	2	1	2	2	1	2	2	1	2	2	1	2	2	1	2	13188	0	17424	17865	0	15216	0.76373		1.00904	1.03458		0.881174	1.081	0.653313
Solyc08g007630.1.1	Disease resistance protein I2 (AHRD V3.3 Q9XET3_SOLLC)	--	112.6	2.8	3	2	2	2	1	1	0	0	1	0	2	2	2	1	2	2	2	2	2	1	2	2	2	2	2	1	2	2	161490	176710	0	0	182740	0	0.929992	1.01764			1.05237		1.081
Solyc08g076220.3.1	Phosphoribulokinase (AHRD V3.3 A0A1U8GUA7_CAPAN)	--	44.421	69	570	22	22	22	51	45	51	43	50	46	22	22	22	21	21	21	22	22	22	21	21	21	22	22	22	21	21	21	8347900	8319500	8299300	8963100	8956400	9049600	0.939707	0.93651	0.934236	1.00896	1.0082	1.0187	1.08	3.25939e-05
Solyc12g099930.2.1	Serine--glyoxylate aminotransferase (AHRD V3.3 A0A2G2YAX9_CAPAN)	--	44.003	83.8	503	23	23	23	43	42	43	41	42	43	23	23	22	22	23	22	23	23	22	22	23	22	23	23	22	22	23	22	7422200	7531300	7557400	8106600	8105600	8097900	0.962251	0.976395	0.979779	1.05098	1.05085	1.04985	1.08	0.000156203
Solyc11g066390.2.1	superoxide dismutase 3	--	22.282	66.4	129	8	8	8	11	11	11	11	12	12	8	8	8	8	8	8	8	8	8	8	8	8	8	8	8	8	8	8	4327700	4358200	4272200	4695300	4646600	4649000	1.00561	1.01269	0.992711	1.09102	1.07971	1.08027	1.08	0.000342073
Solyc07g055860.4.1	type 5 protein serine/threonine phosphatase 62 kDa isoform	--	34.448	36.7	74	8	8	8	6	6	5	6	7	6	6	7	7	6	7	6	6	7	7	6	7	6	6	7	7	6	7	6	70409	69026	70431	76239	75156	75330	0.961973	0.943078	0.962274	1.04163	1.02683	1.02921	1.08	0.000643729
Solyc01g060180.4.1	AMP-dependent synthetase/ligase (AHRD V3.3 A0A200R265_9MAGN)	--	62.378	40.2	179	17	17	17	14	14	16	15	14	16	17	17	17	17	15	17	17	17	17	17	15	17	17	17	17	17	15	17	270420	268520	264450	291320	291070	285110	0.925544	0.919041	0.905111	0.997077	0.996221	0.975822	1.08	0.00134965
Solyc07g066610.3.1	Phosphoglycerate kinase (AHRD V3.3 A0A2G2Z688_CAPAN)	--	50.452	77.6	919	39	33	39	73	73	77	76	83	74	35	38	38	37	38	37	29	32	32	31	32	31	35	38	38	37	38	37	17089000	16800000	16983000	17945000	18506000	18478000	0.928906	0.913197	0.923144	0.975435	1.00593	1.00441	1.08	0.00237645
Solyc11g006340.2.1	Phosphoribosylaminoimidazole carboxylase (AHRD V3.3 A0A2G2Y6X3_CAPAN)	--	68.598	50.8	210	21	21	21	18	18	19	17	19	17	21	19	20	20	20	19	21	19	20	20	20	19	21	19	20	20	20	19	165550	171600	172070	186040	181030	183090	0.940402	0.974769	0.977439	1.05679	1.02834	1.04004	1.08	0.00630371
Solyc10g086730.2.1	Fructose-1,6-bisphosphatase (AHRD V3.3 B6TSK5_MAIZE)	--	44.961	32.8	168	10	10	10	13	13	13	15	14	15	10	10	10	10	10	10	10	10	10	10	10	10	10	10	10	10	10	10	376560	366800	358810	400810	394170	395870	0.900321	0.876986	0.857882	0.958301	0.942425	0.946489	1.08	0.00638161
Solyc01g107590.3.1	Cinnamyl alcohol dehydrogenase (AHRD V3.3 J7FMA4_NICAT)	--	38.976	62.7	140	15	15	15	12	13	12	11	12	12	12	14	13	12	13	12	12	14	13	12	13	12	12	14	13	12	13	12	133180	127130	129780	142580	138100	140460	1.03443	0.987437	1.00802	1.10744	1.07264	1.09097	1.08	0.00929143
Solyc06g069090.3.1	40S ribosomal protein S7 (AHRD V3.3 A0A2G3D0S9_CAPCH)	--	22.127	50.3	99	8	2	8	8	9	8	8	8	9	8	8	6	7	7	8	2	2	2	2	2	2	8	8	6	7	7	8	1490900	1429100	1500600	1595700	1616800	1561400	0.964817	0.924824	0.971095	1.03264	1.04629	1.01044	1.08	0.0137931
Solyc10g083920.2.1	Serine/threonine protein phosphatase 2A regulatory subunit (AHRD V3.3 A0A2G2VUQ8_CAPBA)	--	56.941	10.4	14	4	3	3	2	2	1	1	1	1	3	4	3	2	3	4	2	3	2	1	2	3	2	3	2	1	2	3	24647	26081	26780	0	27488	28302	0.89794	0.950184	0.97565		1.00144	1.0311	1.08	0.104137
Solyc03g006580.3.1	LisH and RanBPM domains containing protein (AHRD V3.3 A8MQN5_ARATH)	--	27.459	52.9	59	8	8	8	4	5	5	4	5	6	6	8	6	5	6	8	6	8	6	5	6	8	6	8	6	5	6	8	43942	42722	48487	48978	47921	49070	0.898156	0.87322	0.991054	1.00109	0.979485	1.00297	1.08	0.115459
Solyc02g021550.3.1	Eukaryotic translation initiation factor 4E (AHRD V3.3 Q00LS7_NICBE)	--	25.104	29	18	4	3	3	0	1	2	2	1	1	2	4	4	4	4	4	1	3	3	3	3	3	1	3	3	3	3	3	0	20894	19227	21266	21230	22488		1.08393	0.997453	1.10323	1.10136	1.16663	1.08	0.145007
Solyc06g068980.4.1	MAP kinase kinase kinase 39	--	107.85	3.9	3	3	3	3	0	0	0	2	0	0	2	2	2	2	1	2	2	2	2	2	1	2	2	2	2	2	1	2	24579	24351	26639	28342	0	26067	0.939042	0.930331	1.01774	1.08281		0.995891	1.08	0.209188
Solyc01g110000.3.1	Beta-galactosidase (AHRD V3.3 A0A2G3BW46_CAPCH)	--	81.367	21.6	53	11	10	11	2	4	3	6	3	2	5	8	5	7	6	6	5	7	4	6	6	5	5	8	5	7	6	6	89274	85416	98560	104450	96895	93645	0.749655	0.717259	0.827632	0.877092	0.813651	0.78636	1.08	0.219857
Solyc03g114030.3.1	PermeaseI-like protein	--	57.068	6.3	18	3	2	3	3	1	2	2	2	2	3	2	3	3	2	3	2	1	2	2	1	2	3	2	3	3	2	3	96800	115050	100700	103560	113600	120240	0.855426	1.0167	0.88989	0.915164	1.00389	1.06257	1.08	0.318633
Solyc03g110910.5.1	Elongator complex protein 3 (AHRD V3.11 tr|K4BJV4|K4BJV4_SOLLC)	--	67.632	8.8	16	4	4	4	2	2	2	1	1	0	4	3	3	2	3	1	4	3	3	2	3	1	4	3	3	2	3	1	88217	52209	46692	68218	66498	0	1.21399	0.718471	0.642549	0.938778	0.915108		1.08	0.675519
Solyc04g082250.3.1	FtsH-like protein precursor	--	75.98	53.5	629	30	30	30	55	52	53	53	48	55	30	30	29	29	29	29	30	30	29	29	29	29	30	30	29	29	29	29	3455000	3477600	3450400	3745100	3723600	3730500	0.931518	0.937611	0.930278	1.00973	1.00394	1.0058	1.079	1.39118e-05
Solyc10g018300.3.1	Transketolase (AHRD V3.3 A0A200R9X0_9MAGN)	--	79.918	69.9	761	38	30	38	57	64	65	63	62	58	37	36	36	38	38	38	29	28	28	30	30	30	37	36	36	38	38	38	8747100	8688400	8693500	9328800	9429300	9444100	0.908223	0.902128	0.902657	0.968621	0.979056	0.980593	1.079	6.59329e-05
Solyc09g098040.3.1	Phosphoglucan, water dikinase, chloroplastic (AHRD V3.3 A0A1U8G4P2_CAPAN)	--	132.37	51.3	490	45	45	45	42	38	39	43	45	40	43	40	42	43	41	40	43	40	42	43	41	40	43	40	42	43	41	40	358160	361030	363170	387500	390210	390250	0.897361	0.904552	0.909914	0.970872	0.977662	0.977762	1.079	8.19085e-05
Solyc08g062190.3.1	Carbon-nitrogen hydrolase (AHRD V3.3 A0A200QEN6_9MAGN)	--	33.648	47.2	155	14	11	14	13	13	13	14	14	15	12	13	13	12	12	14	10	11	10	10	10	11	12	13	13	12	12	14	437690	444110	444910	477730	477930	476050	0.94801	0.961916	0.963648	1.03473	1.03517	1.0311	1.079	0.000138969
Solyc12g056120.1.1	6-phosphogluconate dehydrogenase, decarboxylating (AHRD V3.3 A0A2G3B307_CAPCH)	--	54.421	56.2	260	22	19	22	21	22	20	22	23	22	20	21	20	20	21	20	17	18	17	17	18	18	20	21	20	20	21	20	492300	481140	479600	521870	521380	524980	0.931426	0.910312	0.907398	0.987373	0.986445	0.993257	1.079	0.000852786
Solyc01g079820.3.1	Peroxiredoxin (AHRD V3.3 H6VUU5_9FABA)	--	20.572	48.9	78	7	7	7	7	4	7	8	7	6	7	6	7	7	7	7	7	6	7	7	7	7	7	6	7	7	7	7	609190	599130	625490	653290	665600	659960	0.935127	0.919684	0.960148	1.00282	1.02172	1.01306	1.079	0.00503418
Solyc04g007560.3.1	BR.1	--	101.64	9.8	53	8	8	8	6	5	4	5	4	5	7	6	5	7	7	7	7	6	5	7	7	7	7	6	5	7	7	7	37758	38243	35414	38143	41294	40782	0.989295	1.002	0.92788	0.999382	1.08194	1.06853	1.079	0.0906451
Solyc10g086330.2.1	60S ribosomal protein L23a (AHRD V3.3 A0A2G2YLF5_CAPAN)	--	17.419	32.5	28	5	3	4	1	3	1	3	3	3	3	3	4	3	3	5	2	2	3	2	2	3	3	3	4	3	3	4	129650	128770	124180	135100	124620	153050	0.997468	0.990697	0.955384	1.0394	0.958769	1.1775	1.079	0.302191
Solyc11g030710.2.1	UPF03.1	--	31.68	16.7	9	3	3	3	0	0	2	2	1	1	1	2	3	3	2	2	1	2	3	3	2	2	1	2	3	3	2	2	0	20773	18092	19800	21071	22056		0.978188	0.851941	0.93237	0.992221	1.0386	1.079	0.319853
Solyc06g069010.3.1	LeArc.1	--	35.952	67.8	305	19	4	19	28	25	27	24	24	25	19	19	19	19	19	19	4	4	4	4	4	4	19	19	19	19	19	19	1858500	1831200	1847000	2002800	1989500	1977000	0.950911	0.936943	0.945027	1.02474	1.01794	1.01154	1.078	0.000189528
Solyc09g091970.5.1	Epimerase family protein SDR39U1-like protein, chloroplastic (AHRD V3.11 tr|A0A2G3CRJ5|A0A2G3CRJ5_CAPCH)	--	42.16	45.6	139	13	13	13	11	11	11	12	9	11	10	10	11	11	11	10	10	10	11	11	11	10	10	10	11	11	11	10	174790	172010	171910	185990	185550	187650	0.923882	0.909188	0.908659	0.983081	0.980756	0.991856	1.078	0.000306621
Solyc04g080850.3.1	Thioredoxin (AHRD V3.3 Q201Z4_9SOLN)	--	13.564	79.7	112	11	11	11	9	8	10	9	9	11	10	10	10	11	10	11	10	10	10	11	10	11	10	10	10	11	10	11	670780	672880	672650	714690	729560	728760	1.01075	1.01391	1.01356	1.07691	1.09932	1.09811	1.078	0.000379751
Solyc03g115820.3.1	Ribulose-phosphate 3-epimerase-like (AHRD V3.3 A0A200QP25_9MAGN)	--	29.846	46.1	173	7	7	7	16	15	15	15	14	14	7	7	7	7	7	7	7	7	7	7	7	7	7	7	7	7	7	7	4056400	4035800	4170800	4401300	4316800	4506600	0.937883	0.93312	0.964334	1.01763	0.998091	1.04197	1.078	0.00941211
Solyc01g087750.5.1	protein RETICULATA-RELATED 4, chloroplastic-like (AHRD V3.11 tr|A0A2I4G748|A0A2I4G748_9ROSI)	--	40.862	43.4	168	13	13	13	15	15	14	15	14	13	13	13	13	13	13	12	13	13	13	13	13	12	13	13	13	13	13	12	714810	685070	680500	758740	728710	754350	0.994797	0.953408	0.947048	1.05594	1.01414	1.04983	1.078	0.0197985
Solyc01g081190.4.1	Calcium-binding EF hand family protein (AHRD V3.3 A0A2U1PWG2_ARTAN)	--	18.79	32.5	32	5	5	5	2	3	2	3	2	3	4	4	4	5	3	4	4	4	4	5	3	4	4	4	4	5	3	4	163430	173930	175800	184770	183900	184480	0.942381	1.00293	1.01371	1.06543	1.06042	1.06376	1.078	0.029514
Solyc04g074350.3.1	Glycosyltransferase (AHRD V3.3 A0A2G3CNS7_CAPCH)	--	54.907	28.7	111	11	11	11	11	12	10	9	11	10	10	11	10	11	10	10	10	11	10	11	10	10	10	11	10	11	10	10	217290	222520	218370	244970	238130	226340	0.988629	1.01242	0.993543	1.11457	1.08345	1.02981	1.078	0.0371708
Solyc04g074300.3.1	40S ribosomal protein S2 (AHRD V3.3 A0A2G2ZPD5_CAPAN)	--	30.576	46.8	173	13	13	13	14	17	15	13	15	16	12	12	12	11	11	12	12	12	12	11	11	12	12	12	12	11	11	12	1795100	1661900	1759700	1851600	1862800	1908800	0.982016	0.909148	0.96265	1.01292	1.01905	1.04422	1.078	0.0387707
Solyc04g014460.4.1	THO complex subunit 4D (AHRD V3.3 A0A2G3CDN8_CAPCH)	--	29.01	27.2	27	6	5	5	3	4	2	2	2	2	6	6	6	6	6	6	5	5	5	5	5	5	5	5	5	5	5	5	42799	41483	44455	47535	46785	44422	0.909342	0.881381	0.944526	1.00997	0.994031	0.943825	1.078	0.0590636
Solyc08g006640.3.1	monogalactosyldiacylglycerol synthase, chloroplastic (AHRD V3.3 A0A2I4G6M8_9ROSI)	--	58.934	30.5	86	12	12	12	8	7	5	9	8	5	9	6	8	9	8	7	9	6	8	9	8	7	9	6	8	9	8	7	57741	63213	63753	64481	67861	66718	0.902731	0.988281	0.996723	1.00811	1.06095	1.04308	1.078	0.0973682
Solyc04g072060.4.1	Ras-related protein (AHRD V3.3 A0A2U1L351_ARTAN)	--	22.925	60.8	90	9	8	8	8	8	9	8	8	7	9	9	9	9	9	9	8	8	8	8	8	8	8	8	8	8	8	8	78893	86258	87329	87530	89834	94767	0.891606	0.974841	0.986945	0.989217	1.01526	1.071	1.078	0.129848
Solyc07g065690.3.1	Altered inheritance of mitochondria protein 32 (AHRD V3.3 A0A1J3FUJ2_NOCCA)	--	48.202	27.2	52	10	9	10	5	6	3	6	4	6	8	10	5	8	6	8	7	9	5	7	6	7	8	10	5	8	6	8	33307	29475	32819	36522	33151	33340	1.05581	0.934335	1.04034	1.15772	1.05086	1.05685	1.078	0.204944
Solyc03g114640.4.1	Signal peptide peptidase (AHRD V3.3 A0A2U1MQA9_ARTAN)	--	78.068	29.4	162	21	21	21	15	12	11	12	16	15	17	19	18	19	20	21	17	19	18	19	20	21	17	19	18	19	20	21	145710	145980	145750	157150	159450	154710	0.946445	0.948199	0.946705	1.02075	1.03569	1.0049	1.077	0.00103589
Solyc12g098890.2.1	50S ribosomal protein L18 (AHRD V3.3 A0A1U8F639_CAPAN)	--	18.196	42	115	8	8	8	7	10	9	10	11	12	7	7	7	7	7	6	7	7	7	7	7	6	7	7	7	7	7	6	1354600	1341000	1390500	1475600	1492600	1431600	0.916158	0.906959	0.940438	0.997994	1.00949	0.968235	1.077	0.010939
Solyc01g105560.3.1	GTP cyclohydrolase II/3,4-dihydroxy-2-butanone 4-phosphate synthase	--	59.691	44.2	153	19	15	19	12	12	13	9	15	12	16	14	16	14	14	16	12	10	12	11	11	12	16	14	16	14	14	16	87206	90090	89651	98243	96659	92649	0.820339	0.847469	0.843339	0.924163	0.909263	0.871541	1.077	0.0213725
Solyc02g093140.4.1	CBS domain-containing protein CBSX1, chloroplastic (AHRD V3.3 A0A1U8FZ99_CAPAN)	--	25.505	37.2	28	7	3	3	2	2	3	3	3	3	7	7	7	7	7	6	3	3	3	3	3	2	3	3	3	3	3	2	236600	237710	225280	252110	244970	256150	0.989796	0.99444	0.94244	1.05468	1.02481	1.07158	1.077	0.0265449
Solyc03g098230.3.1	Bifunctional D-cysteine desulfhydrase/1-aminocyclopropane-1-carboxylate deaminase, mitochondrial (AHRD V3.3 A0A2G2X7N7_CAPBA)	--	46.506	51.8	162	14	14	14	13	13	16	15	13	14	12	13	13	13	14	12	12	13	13	13	14	12	12	13	13	13	14	12	109350	108370	114540	122810	116630	118260	0.951469	0.942942	0.996628	1.06859	1.01481	1.029	1.077	0.0328924
Solyc03g098290.4.1	Sucrose synthase (AHRD V3.3 K4BJP4_SOLLC)	--	100.75	25.8	120	17	17	17	7	9	10	10	10	10	10	11	11	14	11	12	10	11	11	14	11	12	10	11	11	14	11	12	55692	53913	55437	56880	59230	61596	0.869501	0.841726	0.86552	0.888049	0.924739	0.961679	1.077	0.0430438
Solyc06g076510.3.1	Phosphoserine phosphatase, chloroplastic (AHRD V3.3 A0A2G3CBM8_CAPCH),Pfam:PF00702	--	32.108	19.7	25	5	5	5	3	2	1	3	2	2	4	5	5	4	4	4	4	5	5	4	4	4	4	5	5	4	4	4	69066	64936	68111	69686	75729	72329	0.960801	0.903347	0.947516	0.969426	1.05349	1.00619	1.077	0.0712849
Solyc06g074430.4.1	60S acidic ribosomal protein P2 (AHRD V3.3 A0A2G2ZDK5_CAPAN),Pfam:PF00428	--	16.201	64.5	56	7	4	4	4	4	5	5	4	5	7	7	7	7	6	7	4	4	4	4	3	4	4	4	4	4	3	4	1002600	950010	920370	1008100	1015000	1071400	1.02303	0.969367	0.939123	1.02864	1.03568	1.09323	1.077	0.0774342
Solyc03g113460.1.1	Short-chain dehydrogenase reductase 4 (AHRD V3.3 A0A2G2WRF5_CAPBA),Pfam:PF13561	--	28.12	22.6	26	5	5	5	1	1	2	1	4	3	2	4	5	3	5	4	2	4	5	3	5	4	2	4	5	3	5	4	67925	60843	59512	66042	68053	68680	0.960787	0.860613	0.841787	0.934152	0.962598	0.971466	1.077	0.149888
Solyc08g074450.3.1	DUF1997 family protein, putative (DUF1997) (AHRD V3.3 B3H5W4_ARATH)	--	26.652	41.3	28	6	6	6	3	3	2	2	3	1	4	5	5	4	4	3	4	5	5	4	4	3	4	5	5	4	4	3	41035	39295	36807	39035	46159	40968	0.966191	0.925221	0.86664	0.9191	1.08684	0.964613	1.077	0.285262
Solyc09g008410.3.1	Peptidyl-prolyl cis-trans isomerase (AHRD V3.3 A0A1U8E6E6_CAPAN)	--	26.881	28.8	21	5	2	2	1	1	1	2	2	2	5	5	5	5	4	3	2	2	2	2	2	2	2	2	2	2	2	2	42837	35894	42854	47131	40767	43019	0.931908	0.780865	0.932278	1.02532	0.886875	0.935867	1.077	0.35693
Solyc05g056060.5.1	Ubiquitin-like superfamily protein (AHRD V3.11 tr|A0A2U1PF89|A0A2U1PF89_ARTAN)	--	10.661	47.3	22	2	2	2	2	1	3	2	3	2	1	2	2	2	2	2	1	2	2	2	2	2	1	2	2	2	2	2	0	91191	62953	85177	110880	53070		1.23444	0.852184	1.15303	1.50096	0.718399	1.077	0.888746
Solyc01g109130.3.1	Proteasome assembly chaperone 2 (AHRD V3.3 A0A1U8E8Q2_CAPAN)	--	30.618	15.4	14	3	3	3	1	1	1	1	1	1	1	1	2	1	2	2	1	1	2	1	2	2	1	1	2	1	2	2	0	0	18949	0	22216	18597			0.960379		1.12596	0.942539	1.077
Solyc02g080640.4.1	adenylyl-sulfate reductase	--	51.145	50.1	229	19	10	19	20	18	19	21	19	18	18	19	18	18	18	18	10	10	9	9	9	9	18	19	18	18	18	18	322770	320580	319020	346320	341470	348120	0.91181	0.905623	0.901216	0.978337	0.964636	0.983422	1.076	0.000386646
Solyc10g080080.3.1	Thioredoxin reductase (AHRD V3.3 A0A2G3BH62_CAPCH)	--	58.951	45.7	267	21	21	21	21	23	25	22	25	20	20	20	20	20	20	20	20	20	20	20	20	20	20	20	20	20	20	20	613330	599970	596850	657050	648700	642800	0.966974	0.945911	0.940992	1.0359	1.02274	1.01344	1.076	0.00216393
Solyc11g070030.2.1	NADH-quinone oxidoreductase subunit B (AHRD V3.3 A0A1V9H215_9XANT)	--	23.506	39.4	61	8	8	8	4	5	6	3	6	5	8	8	8	6	7	8	8	8	8	6	7	8	8	8	8	6	7	8	114680	115080	111750	123970	121800	121740	0.946654	0.949956	0.922467	1.02334	1.00543	1.00493	1.076	0.00263608
Solyc01g105030.3.1	Chlorophyll a-b binding protein, chloroplastic (AHRD V3.3 A0A2G3AWK5_CAPCH)	--	27.253	49.6	115	9	5	9	9	11	12	10	11	10	8	9	9	9	8	8	5	5	5	5	5	5	8	9	9	9	8	8	11716000	11777000	12106000	12689000	12932000	12689000	0.963559	0.968576	0.995634	1.04358	1.06357	1.04358	1.076	0.00357167
Solyc08g079620.3.1	ATP-dependent Clp protease proteolytic subunit (AHRD V3.3 A0A1U8GA15_CAPAN)	--	31.809	26	83	7	7	7	7	7	6	6	8	8	7	7	7	6	7	7	7	7	7	6	7	7	7	7	7	6	7	7	489720	471940	486380	525790	521150	511850	0.984327	0.94859	0.977614	1.05683	1.0475	1.02881	1.076	0.00596512
Solyc07g008530.1.1	Tyrosine--tRNA ligase (AHRD V3.3 A0A1U8H9E5_CAPAN)	--	57.185	36.9	152	15	15	15	13	12	16	11	13	13	12	10	13	12	11	11	12	10	13	12	11	11	12	10	13	12	11	11	205770	211140	213560	226540	230850	221190	0.949704	0.974489	0.985658	1.04557	1.06546	1.02087	1.076	0.0113132
Solyc01g104170.3.1	Ankyrin repeat domain-containing protein 2 (AHRD V3.3 A0A2G2XWN6_CAPAN)	--	37.148	58.7	251	16	16	16	21	20	23	22	21	19	13	15	14	14	13	13	13	15	14	14	13	13	13	15	14	14	13	13	819950	820610	859570	910650	896580	883300	0.949896	0.95066	0.995795	1.05497	1.03867	1.02329	1.076	0.0147653
Solyc04g054310.3.1	Alanine-glyoxylate aminotransferase 2 (AHRD V3.3 A0A2U1PRH4_ARTAN)	--	51.708	66.6	234	20	20	20	19	20	22	18	18	18	19	18	18	18	19	19	19	18	18	18	19	19	19	18	18	18	19	19	148060	141310	139740	152880	152970	155750	1.02565	0.978895	0.968019	1.05904	1.05967	1.07892	1.076	0.017384
Solyc11g068680.2.1	NF-kappa-B inhibitor-like protein (AHRD V3.3 AT5G22340.1)	--	35.58	18.2	46	6	6	6	3	4	4	3	3	4	4	4	5	4	4	5	4	4	5	4	4	5	4	4	5	4	4	5	93366	92278	98578	103360	100310	102280	0.887635	0.877291	0.937185	0.982648	0.953652	0.97238	1.076	0.0288269
Solyc11g012100.2.1	Phosphoribosylglycinamide formyltransferase (AHRD V3.3 A0A2U1PTP7_ARTAN)	--	33.604	34.4	65	7	7	7	6	6	6	5	6	7	7	7	6	6	5	7	7	7	6	6	5	7	7	7	6	6	5	7	45795	44332	42524	47612	46642	48466	1.0049	0.972797	0.933124	1.04477	1.02349	1.06351	1.076	0.0382339
Solyc04g050040.3.1	Mitochondrial substrate carrier family protein (AHRD V3.3 Q8VZP7_ARATH)	--	87.409	15.9	34	8	8	8	5	2	2	3	3	3	7	6	4	6	5	5	7	6	4	6	5	5	7	6	4	6	5	5	37527	38183	38203	37622	37238	47741	0.951983	0.968624	0.969131	0.954393	0.944651	1.21109	1.076	0.457935
Solyc01g096870.5.1	Proline-tRNA ligase-like protein (AHRD V3.11 tr|A0A2K3PF09|A0A2K3PF09_TRIPR)	--	61.136	54.1	325	23	23	23	23	27	28	28	28	26	19	19	20	19	20	20	19	19	20	19	20	20	19	19	20	19	20	20	362930	356910	360390	382880	388000	390370	0.957271	0.941392	0.950571	1.00989	1.0234	1.02965	1.075	0.000646708
Solyc03g111610.3.1	Haloacid dehalogenase-like hydrolase domain-containing protein (AHRD V3.3 A0A2G3CCT0_CAPCH),Pfam:PF13419	--	34.069	73.5	227	19	19	19	17	16	20	17	20	20	18	18	18	18	18	19	18	18	18	18	18	19	18	18	18	18	18	19	1888300	1857700	1850700	1985200	1998400	2034500	0.948243	0.932877	0.929362	0.996903	1.00353	1.02166	1.075	0.00162738
Solyc03g026310.4.1	ABC transporter (AHRD V3.3 A0A200R0A6_9MAGN)	--	73.485	27.6	155	15	15	15	13	13	11	13	14	14	14	14	14	14	14	15	14	14	14	14	14	15	14	14	14	14	14	15	169850	170170	171970	184130	180360	186000	0.937629	0.939396	0.949332	1.01646	0.995648	1.02678	1.075	0.00182096
Solyc04g009530.4.1	Glutathione S-transferase (AHRD V3.3 A0A200QHH9_9MAGN)	--	33.528	36.3	90	10	10	10	7	9	7	9	8	6	8	9	9	9	9	9	8	9	9	9	9	9	8	9	9	9	9	9	236330	228270	230830	248350	248630	250400	1.21033	1.16905	1.18216	1.27189	1.27332	1.28239	1.075	0.0023899
Solyc02g086710.3.1	Monodehydroascorbate reductase (AHRD V3.3 A0A2G3AC00_CAPAN)	--	52.407	32.8	149	13	13	13	10	9	12	14	13	11	12	12	12	12	12	12	12	12	12	12	12	12	12	12	12	12	12	12	243530	241160	233870	255590	256500	260180	0.972525	0.963061	0.933948	1.02069	1.02432	1.03902	1.075	0.00566155
Solyc08g015660.3.1	6,7-dimethyl-8-ribityllumazine synthase (AHRD V3.3 A0A2G2W335_CAPBA)	--	25.103	28.4	61	6	5	6	5	5	5	5	6	5	6	5	6	5	6	6	5	4	5	4	5	5	6	5	6	5	6	6	329350	347390	334750	364780	358320	364470	0.962079	1.01478	0.977853	1.06557	1.0467	1.06467	1.075	0.0124002
Solyc07g062030.3.1	Chalcone-flavonone isomerase family protein (AHRD V3.3 A0A2G2WEX9_CAPBA)	--	29.538	22.6	57	5	5	5	5	3	5	5	5	5	5	4	5	5	5	5	5	4	5	5	5	5	5	4	5	5	5	5	215590	226750	227120	244640	235430	239740	0.913291	0.960568	0.962135	1.03635	0.997338	1.0156	1.075	0.0234469
Solyc03g121530.3.1	Ribonuclease III family protein (AHRD V3.3 A0A2K3P2M6_TRIPR)	--	26.332	43.2	51	8	8	8	4	4	4	4	4	5	7	7	7	7	7	6	7	7	7	7	7	6	7	7	7	7	7	6	174590	173320	159910	181100	185470	179450	0.999294	0.992025	0.915271	1.03655	1.06157	1.02711	1.075	0.0699716
Solyc05g055430.5.1	RAP release 2, galactose-binding-like domain protein, putative (DUF1997) (AHRD V3.11 tr|A0A1P8BG49|A0A1P8BG49_ARATH)	--	26.691	35.3	73	7	7	7	5	5	5	7	6	6	6	5	4	6	6	5	6	5	4	6	6	5	6	5	4	6	6	5	113140	106070	110740	111080	123950	119600	1.01452	0.951119	0.992995	0.996043	1.11145	1.07244	1.075	0.128983
Solyc02g036360.1.1	Octicosapeptide/Phox/Bem1p (PB1) domain-containing protein / tetratricopeptide repeat (TPR)-containing protein (AHRD V3.3 A0A1R7T3E1_ARATH)	--	84.463	8.8	26	5	3	3	3	2	2	3	1	2	4	5	5	5	4	5	3	3	3	3	2	3	3	3	3	3	2	3	35861	33034	33376	35144	39272	35484	0.957591	0.882102	0.891235	0.938445	1.04868	0.947524	1.075	0.179624
Solyc03g117690.3.1	Eukaryotic aspartyl protease family protein (AHRD V3.3 A0A2U1P524_ARTAN)	--	53.964	5.1	17	2	2	2	1	1	1	2	1	1	2	2	2	2	2	2	2	2	2	2	2	2	2	2	2	2	2	2	20305	19268	5676.7	21954	20037	6635.4	1.07986	1.02471	0.301898	1.16756	1.06561	0.352884	1.075	0.880106
Solyc06g062500.4.1	60S ribosomal protein L28 (AHRD V3.3 B3TLS3_ELAGV)	--	13.044	37.8	42	4	4	4	5	3	4	4	2	4	4	4	4	4	4	4	4	4	4	4	4	4	4	4	4	4	4	4	161090	161430	158980	175370	170370	171320	0.986034	0.988115	0.973119	1.07344	1.04284	1.04865	1.074	0.00211243
Solyc06g051200.3.1	50S ribosomal protein L3 (AHRD V3.3 A0A2G2YWM5_CAPAN)	--	30.556	41.8	168	10	10	10	15	13	14	15	12	13	10	9	9	10	9	9	10	9	9	10	9	9	10	9	9	10	9	9	3016000	3120100	3117600	3329500	3309800	3296800	0.926465	0.958443	0.957675	1.02277	1.01672	1.01272	1.074	0.00349429
Solyc11g042930.2.1	SKP1-like protein (AHRD V3.3 O82463_NICCL)	--	17.498	69	85	8	5	8	8	7	8	8	8	7	7	7	8	8	8	8	4	4	5	5	5	5	7	7	8	8	8	8	373970	371590	369120	413490	390980	393040	0.960988	0.954872	0.948525	1.06254	1.0047	1.00999	1.074	0.0173558
Solyc02g093290.3.1	Nicotinate phosphoribosyltransferase (AHRD V3.3 A0A2G3D572_CAPCH)	--	62.271	42.8	155	18	10	18	14	13	13	13	11	13	17	16	17	17	15	15	9	8	9	9	8	8	17	16	17	17	15	15	169900	166760	174000	188450	182200	177900	0.998066	0.979621	1.02215	1.10704	1.07032	1.04506	1.074	0.0262156
Solyc02g079060.3.1	Eukaryotic translation initiation factor 3 subunit J (AHRD V3.3 A0A2G3D5W1_CAPCH)	--	24.992	29.7	64	5	4	5	6	6	6	6	5	4	4	4	4	4	4	4	4	4	4	4	4	4	4	4	4	4	4	4	230510	244950	224590	248870	256750	246030	0.921902	0.979653	0.898225	0.995331	1.02685	0.983972	1.074	0.0670592
Solyc06g083630.4.1	Integral membrane HR.1	--	32.833	14	33	3	3	3	3	3	3	3	3	3	3	3	3	3	3	3	3	3	3	3	3	3	3	3	3	3	3	3	37321	36933	34490	38703	39984	38066	0.997006	0.986641	0.921377	1.03392	1.06815	1.01691	1.074	0.0671335
Solyc09g008240.3.1	ABC transporter (AHRD V3.3 A0A200R5N4_9MAGN)	--	145.91	20.3	119	19	17	19	6	10	11	12	11	12	14	14	16	16	13	16	14	14	15	15	13	16	14	14	16	16	13	16	83136	91994	86997	95207	94695	91637	0.893974	0.989225	0.935492	1.02378	1.01827	0.985386	1.074	0.0846014
Solyc02g080940.3.1	Pyridoxal phosphate homeostasis protein (AHRD V3.3 A0A1U8FN56_CAPAN)	--	30.818	16.3	25	3	3	3	2	2	2	2	3	3	3	3	3	3	3	3	3	3	3	3	3	3	3	3	3	3	3	3	114310	112340	106090	125910	114580	116870	1.01833	1.00078	0.945101	1.12167	1.02073	1.04113	1.074	0.12342
Solyc03g096950.4.1	Vacuolar glucose transporter 2	--	53.749	10.3	14	4	4	4	2	2	1	1	1	1	3	3	3	4	2	3	3	3	3	4	2	3	3	3	3	4	2	3	48381	53962	51643	55717	0	54566	0.913672	1.01907	0.975275	1.05221		1.03048	1.074	0.179871
Solyc01g111120.4.1	Triosephosphate isomerase (AHRD V3.3 A0A200Q3A8_9MAGN)	--	34.665	61.3	254	16	8	16	22	19	19	21	22	21	14	14	14	15	15	14	6	6	6	7	8	7	14	14	14	15	15	14	1925000	1932100	1919000	2057200	2084600	2057500	0.906117	0.909459	0.903293	0.968345	0.981242	0.968486	1.073	0.000124385
Solyc03g044330.1.1	Acetolactate synthase (AHRD V3.3 C0L093_TOBAC)	--	71.912	46.7	226	22	22	22	18	20	15	21	19	19	17	18	18	19	17	20	17	18	18	19	17	20	17	18	18	19	17	20	274290	271550	279020	293380	297200	294320	0.928611	0.919335	0.944624	0.99324	1.00617	0.996423	1.073	0.00134497
Solyc11g005680.2.1	40S ribosomal protein S18 (AHRD V3.3 A0A2G3B1S6_CAPCH)	--	17.541	61.8	131	10	3	10	10	10	11	12	11	10	10	10	10	10	10	10	3	3	3	3	3	3	10	10	10	10	10	10	2164400	2177200	2185000	2373200	2331500	2295600	0.9518	0.957428	0.960858	1.04362	1.02528	1.0095	1.073	0.00218866
Solyc04g064670.3.1	Photosystem II reaction center PsbP family protein (AHRD V3.3 A0A0F7GXL4_9ROSI)	--	30.393	32.2	62	6	6	6	6	5	5	5	5	5	6	5	5	6	5	5	6	5	5	6	5	5	6	5	5	6	5	5	437850	423260	427770	458270	459710	464630	0.971128	0.938768	0.948771	1.01642	1.01961	1.03052	1.073	0.00292073
Solyc08g065490.3.1	Serine hydroxymethyltransferase (AHRD V3.3 A0A1U8DRR7_CAPAN)	--	56.994	48.7	185	16	8	16	15	15	18	17	16	17	15	15	15	16	16	15	7	7	7	8	8	7	15	15	15	16	16	15	312180	313720	303420	330760	336500	329950	0.962979	0.967729	0.935957	1.02029	1.038	1.01779	1.073	0.00431015
Solyc03g093690.3.1	Peptide methionine sulfoxide reductase (AHRD V3.3 A0A2G2X4W4_CAPBA)	--	28.928	40.1	84	9	5	9	8	7	7	7	6	6	8	9	9	9	8	8	4	5	5	5	5	5	8	9	9	9	8	8	1652600	1678200	1653200	1770200	1755100	1821200	0.953735	0.968509	0.954081	1.0216	1.01289	1.05104	1.073	0.0046362
Solyc05g007560.3.1	60S ribosomal protein L34 (AHRD V3.3 A0A1U8HB42_CAPAN)	--	13.779	33.3	69	5	5	5	6	5	6	6	6	6	4	4	4	4	4	4	4	4	4	4	4	4	4	4	4	4	4	4	577930	553440	570950	602750	620570	602550	0.921896	0.882831	0.910762	0.961489	0.989915	0.96117	1.073	0.012294
Solyc03g083520.4.1	Calmodulin (AHRD V3.3 B6T4U8_MAIZE)	--	16.529	63.9	47	9	4	4	3	4	4	4	5	4	9	9	9	9	9	8	4	4	4	4	4	4	4	4	4	4	4	4	250480	238590	241630	265080	264190	254940	1.00569	0.957949	0.970155	1.06431	1.06073	1.0236	1.073	0.0210622
Solyc12g015680.1.1	Protein TIC 20-v, chloroplastic (AHRD V3.3 A0A1U8G9G7_CAPAN)	--	22.277	30.5	47	4	4	4	4	4	4	3	4	4	4	4	4	4	4	4	4	4	4	4	4	4	4	4	4	4	4	4	124720	121740	121990	134850	125970	134370	1.03266	1.00798	1.01005	1.11653	1.043	1.11255	1.073	0.0411674
Solyc01g094480.4.1	WD40 repeat (AHRD V3.3 A0A200PPU0_9MAGN)	--	53.499	43.8	89	13	13	13	6	8	7	9	8	5	9	11	11	12	11	10	9	11	11	12	11	10	9	11	11	12	11	10	43426	45471	46971	50979	47323	47538	0.875016	0.916221	0.946446	1.0272	0.953538	0.957871	1.073	0.099644
Solyc01g005910.3.1	Acid phosphatase/vanadium-dependent haloperoxidase-related protein (AHRD V3.3 A0A2U1NM03_ARTAN)	--	28.568	30.8	46	4	4	4	4	4	4	4	4	4	4	4	4	4	4	4	4	4	4	4	4	4	4	4	4	4	4	4	82535	86051	90996	96297	94247	88016	0.910499	0.949286	1.00384	1.06232	1.0397	0.970964	1.073	0.145671
Solyc03g112350.4.1	RNA helicase DEAD12	--	70.294	13.1	26	7	4	4	1	2	2	3	3	1	6	6	6	6	6	6	4	4	4	4	4	4	4	4	4	4	4	4	11376	12727	12528	13576	12089	13630	0.875661	0.979653	0.964335	1.045	0.930543	1.04916	1.073	0.255519
Solyc06g053920.5.1	Putative ovule protein	--	63.304	8.9	25	4	4	4	2	2	3	2	2	2	3	3	3	4	4	3	3	3	3	4	4	3	3	3	3	4	4	3	13791	14303	12585	14308	15623	13734	0.950426	0.985711	0.867313	0.986056	1.07668	0.946498	1.073	0.258411
Solyc11g018770.4.1	Polynucleotide adenylyltransferase family protein (AHRD V3.11 tr|A0A2U1LIC0|A0A2U1LIC0_ARTAN)	--	68.494	5	8	2	2	2	2	0	0	1	2	0	2	0	0	1	2	0	2	0	0	1	2	0	2	0	0	1	2	0	7848.8	0	0	0	8424.5	0	0.862591				0.925861		1.073
Solyc12g010380.3.1	Adenylate kinase (AHRD V3.3 A0A2U1NM67_ARTAN)	--	67.455	54.1	336	28	26	28	27	26	28	27	30	29	28	28	26	27	28	28	26	26	24	25	26	26	28	28	26	27	28	28	349960	348860	348780	375640	376250	370920	0.926339	0.923427	0.923215	0.994313	0.995928	0.98182	1.072	0.000116912
Solyc11g008870.2.1	Methylenetetrahydrofolate reductase (AHRD V3.3 A0A1U8F633_CAPAN)	--	67.214	64.3	317	27	20	27	24	26	24	22	29	28	22	23	24	25	26	24	16	17	18	19	20	18	22	23	24	25	26	24	779610	763300	776000	824560	833620	828570	0.926752	0.907364	0.922461	0.980186	0.990956	0.984953	1.072	0.000613717
Solyc07g055080.3.1	Proteasome subunit alpha type (AHRD V3.3 A0A1U8HBV3_CAPAN)	--	25.673	67.2	34	11	5	5	3	2	3	4	3	3	11	11	10	10	11	10	5	5	4	4	5	4	5	5	4	4	5	4	35523	37319	35762	38469	39197	38782	0.932546	0.979694	0.93882	1.00988	1.029	1.0181	1.072	0.0129233
Solyc11g069180.2.1	Isovaleryl-CoA dehydrogenase (AHRD V3.3 B4FQ64_MAIZE)	--	45.306	30.8	79	10	9	10	8	5	8	7	6	6	8	8	8	8	10	8	7	7	7	7	9	7	8	8	8	8	10	8	139250	134050	137840	148280	149700	142690	1.02786	0.989475	1.01745	1.09451	1.10499	1.05325	1.072	0.0202314
Solyc04g050730.3.1	GDSL esterase/lipase (AHRD V3.3 A0A2R6PKD3_ACTCH)	--	40.45	18.5	43	4	3	3	5	3	3	4	4	3	4	3	3	3	4	3	3	2	2	2	3	2	3	2	2	2	3	2	552380	534250	538310	562400	593970	585240	0.888657	0.859489	0.866021	0.904776	0.955566	0.941521	1.072	0.0226346
Solyc06g065390.5.1	50S ribosomal protein L21, chloroplastic (AHRD V3.11 tr|A0A1U8GUE9|A0A1U8GUE9_CAPAN)	--	23.518	45.8	140	7	7	7	13	11	12	10	11	13	7	7	7	7	6	6	7	7	7	7	6	6	7	7	7	7	6	6	1283600	1290200	1357200	1427300	1409800	1376400	0.948742	0.95362	1.00314	1.05495	1.04202	1.01733	1.072	0.0284144
Solyc06g083180.4.1	40S ribosomal protein S8 (AHRD V3.3 A0A1U8H236_CAPAN)	--	24.957	45.9	180	12	7	12	17	15	13	15	15	14	12	12	12	12	12	12	7	7	7	7	7	7	12	12	12	12	12	12	682190	686310	649600	734950	721000	706450	0.957378	0.96316	0.911641	1.03142	1.01184	0.991424	1.072	0.0292284
Solyc05g010320.4.1	Chalcone-flavonone isomerase family protein (AHRD V3.3 A0A193AUW5_SOLME)	--	24.638	21.2	32	4	4	4	4	3	3	3	3	2	4	3	4	4	4	3	4	3	4	4	4	3	4	3	4	4	4	3	27854	28495	29466	30657	31996	29320	1.11135	1.13692	1.17567	1.22318	1.27661	1.16984	1.072	0.0834695
Solyc11g006970.2.1	ACT domain-containing protein (AHRD V3.3 A0A1Q3CPR0_CEPFO)	--	31.932	39.2	111	12	12	12	9	8	10	9	8	11	11	11	12	11	11	12	11	11	12	11	11	12	11	11	12	11	11	12	231770	228500	231820	245350	249490	246680	0.982146	0.968289	0.982358	1.03969	1.05724	1.04533	1.071	0.000550619
Solyc10g083760.3.1	chloroplast threonine deaminase.1	--	66.182	47.9	159	20	20	20	17	16	14	13	13	14	20	19	17	18	18	16	20	19	17	18	18	16	20	19	17	18	18	16	120300	117750	120030	128170	125890	129520	0.985628	0.964736	0.983416	1.05011	1.03143	1.06117	1.071	0.00304367
Solyc07g042550.3.1	sucrose synthase	--	92.589	38.4	209	25	15	25	19	18	19	20	18	20	24	24	24	24	24	22	14	15	14	14	14	13	24	24	24	24	24	22	98151	100080	98929	106750	107400	104040	1.14031	1.16272	1.14935	1.24021	1.24776	1.20872	1.071	0.00373064
Solyc06g071880.4.1	60S ribosomal protein L17 (AHRD V3.3 A0A2I0X0J2_9ASPA)	--	20.021	58.3	137	11	7	11	13	11	12	11	12	12	11	10	11	10	10	10	7	6	7	6	6	6	11	10	11	10	10	10	946040	921070	928270	1014900	977100	1002800	0.951367	0.926256	0.933497	1.02062	0.982602	1.00845	1.071	0.00741885
Solyc01g086750.4.1	Clustered mitochondria protein (AHRD V3.11 tr|A0A2G3DGP3|A0A2G3DGP3_CAPCH)	--	104.83	27.3	163	20	20	20	18	14	13	15	14	16	19	17	17	18	18	19	19	17	17	18	18	19	19	17	17	18	18	19	146580	141470	139910	151950	152040	154340	1.0114	0.976138	0.965374	1.04845	1.04907	1.06494	1.071	0.0100382
Solyc08g077280.1.1	Allyl alcohol dehydrogenase-like protein (AHRD V3.3 Q8VZ93_ARATH)	--	11.089	38.2	16	3	3	3	1	1	3	1	1	1	3	3	3	3	3	3	3	3	3	3	3	3	3	3	3	3	3	3	409110	405820	385120	435740	422410	427380	1.02338	1.01515	0.963368	1.08999	1.05665	1.06908	1.071	0.0302102
Solyc08g081150.4.1	GMP synthase [glutamine-hydrolyzing] (AHRD V3.11 tr|A0A2G3DAK4|A0A2G3DAK4_CAPCH)	--	62.027	33.3	88	12	12	12	7	8	9	5	7	7	11	11	12	10	11	11	11	11	12	10	11	11	11	11	12	10	11	11	125730	120890	127380	131140	138130	131270	0.993952	0.95569	1.007	1.03672	1.09198	1.03775	1.071	0.0421611
Solyc01g087190.4.1	Chaperonin-like RbcX (AHRD V3.3 A0A200R9J6_9MAGN)	--	25.426	29.9	56	6	6	6	6	5	4	4	5	4	6	5	6	5	6	6	6	5	6	5	6	6	6	5	6	5	6	6	150300	146360	145830	156030	153280	164480	0.968813	0.943416	0.94	1.00575	0.988021	1.06021	1.071	0.0428807
Solyc04g014510.3.1	glutamine synthase	--	39.21	41.6	54	10	6	6	5	5	5	4	4	5	9	9	8	9	9	9	5	5	5	5	5	5	5	5	5	5	5	5	260250	274480	280390	281750	295770	295160	0.817923	0.862645	0.881219	0.885493	0.929556	0.927639	1.071	0.0658791
Solyc05g051070.3.1	Pre-mRNA-splicing factor ISY1-like protein (AHRD V3.3 A0A2G2WT09_CAPBA)	--	36.445	24.8	28	6	6	6	4	3	2	1	3	2	5	4	3	3	4	4	5	4	3	3	4	4	5	4	3	3	4	4	38917	44126	41937	46812	48582	38509	0.870263	0.986747	0.937796	1.04681	1.08639	0.861139	1.071	0.464752
Solyc02g067210.3.1	KH domain-containing protein (AHRD V3.3 A0A1J3DQI6_NOCCA)	--	60.106	42.3	110	16	16	16	7	9	7	10	6	8	12	14	12	13	12	13	12	14	12	13	12	13	12	14	12	13	12	13	211920	213500	211470	227680	226510	227270	0.947231	0.954293	0.945219	1.01767	1.01245	1.01584	1.07	3.20918e-05
Solyc05g054480.3.1	Actin (AHRD V3.3 A0A2G2VVS8_CAPBA)	--	41.72	69.8	364	20	2	20	31	32	33	29	31	31	19	18	18	19	19	19	2	1	1	2	2	2	19	18	18	19	19	19	4866500	4816900	4780400	5161300	5171900	5143800	0.95386	0.944138	0.936984	1.01164	1.01372	1.00821	1.07	0.000234213
Solyc06g005160.4.1	cytosolic ascorbate peroxidase 1	--	29.679	76.2	270	15	6	15	23	23	23	23	23	23	13	14	14	14	15	14	6	6	6	6	6	6	13	14	14	14	15	14	3340900	3416000	3341700	3612900	3614800	3574300	0.970076	0.991882	0.970308	1.04906	1.04961	1.03785	1.07	0.00121501
Solyc12g096550.2.1	Pheophorbide a oxygenase (AHRD V3.3 A0A2U1QIP5_ARTAN)	--	63.797	48.4	182	20	20	20	14	14	14	18	16	15	17	17	17	19	19	18	17	17	17	19	19	18	17	17	17	19	19	18	455590	468670	458280	498390	487390	493770	0.946489	0.973662	0.952077	1.03541	1.01255	1.02581	1.07	0.00325797
Solyc04g150158.1.1	40S ribosomal protein S15a (AHRD V3.3 A0A2G3C780_CAPCH)	--	14.79	50.8	90	6	6	6	8	9	7	7	7	7	5	6	5	5	5	6	5	6	5	5	5	6	5	6	5	5	5	6	1062400	1050900	1066400	1161300	1122400	1118600	0.965409	0.954959	0.969043	1.05528	1.01993	1.01648	1.07	0.00608551
Solyc03g116870.3.1	NAD(P)H dehydrogenase subunit 48 (AHRD V3.3 A0A0F7GZU3_9ROSI)	--	51.242	38.9	195	15	15	15	15	14	15	15	15	17	14	13	15	15	13	14	14	13	15	15	13	14	14	13	15	15	13	14	294020	289610	287510	302280	315630	314160	0.925875	0.911988	0.905375	0.951886	0.993925	0.989296	1.07	0.0113461
Solyc06g071550.3.1	Anthranilate phosphoribosyltransferase (AHRD V3.3 A0A2U1N145_ARTAN)	--	42.812	29.4	92	10	10	10	10	9	9	9	5	7	10	8	10	9	9	9	10	8	10	9	9	9	10	8	10	9	9	9	160540	151460	156350	166990	165620	168590	0.98632	0.930535	0.960578	1.02595	1.01753	1.03578	1.07	0.0180397
Solyc10g008190.3.1	Nucleic acid-binding, OB-fold (AHRD V3.3 A0A2U1QDH2_ARTAN)	--	16.393	48.7	66	5	5	5	5	6	4	6	5	7	4	5	5	5	5	5	4	5	5	5	5	5	4	5	5	5	5	5	110470	103250	105840	115190	115360	111260	0.957362	0.894792	0.917237	0.998267	0.99974	0.964208	1.07	0.0425635
Solyc11g012940.2.1	Glutaredoxin-like protein (AHRD V3.3 A0A2G3CLJ0_CAPCH)	--	15.682	13.2	19	2	2	2	2	2	2	2	2	2	2	2	2	2	2	2	2	2	2	2	2	2	2	2	2	2	2	2	134490	135970	140010	142510	144640	152030	0.965909	0.976539	1.00555	1.02351	1.03881	1.09188	1.07	0.04258
Solyc01g097360.5.1	Putative ovule protein	--	10.009	25.8	19	2	2	2	1	1	1	2	2	1	2	2	2	2	2	2	2	2	2	2	2	2	2	2	2	2	2	2	77368	76119	78245	82853	87470	77737	0.959189	0.943704	0.970062	1.02719	1.08443	0.963763	1.07	0.12827
Solyc02g021240.3.1	oligopeptide transporter 1	--	64.441	12.5	40	6	4	6	4	4	3	3	3	3	5	5	5	4	5	5	4	3	4	3	3	3	5	5	5	4	5	5	33431	32458	35154	36616	34131	37357	0.979986	0.951464	1.03049	1.07335	1.00051	1.09507	1.07	0.134299
Solyc07g009320.3.1	Mitochondrial outer membrane import complex protein METAXIN (AHRD V3.3 A0A2G2XVX3_CAPAN)	--	36.746	15.3	24	3	3	3	2	2	2	2	1	3	2	3	2	3	3	3	2	3	2	3	3	3	2	3	2	3	3	3	41115	40396	51815	48707	49691	44306	0.869894	0.854682	1.09628	1.03052	1.05134	0.937408	1.07	0.449929
Solyc09g065860.3.1	Phosphoribulokinase/uridine kinase (AHRD V3.3 A0A200Q4F8_9MAGN)	--	35.106	20.5	18	4	4	4	2	3	2	1	0	1	2	3	3	3	3	2	2	3	3	3	3	2	2	3	3	3	3	2	19098	11250	16620	19064	15210	15990	1.17532	0.692342	1.02282	1.17323	0.936046	0.984048	1.07	0.64048
Solyc06g074510.5.1	Phosphoglycerate/bisphosphoglycerate mutase family protein (AHRD V3.11 tr|A0A1P8BB43|A0A1P8BB43_ARATH)	--	55.852	41.3	191	18	18	18	17	16	15	20	14	16	15	15	17	17	17	17	15	15	17	17	17	17	15	15	17	17	17	17	249650	247270	245730	262930	266080	264700	0.951631	0.942558	0.936688	1.00225	1.01426	1.009	1.069	0.000319326
Solyc01g109850.3.1	Diaminopimelate decarboxylase (AHRD V3.3 B6T3H3_MAIZE)	--	52.841	61.2	306	22	22	22	27	25	24	24	27	22	21	21	21	21	21	21	21	21	21	21	21	21	21	21	21	21	21	21	859590	838660	840170	902090	904300	908100	0.888694	0.867055	0.868616	0.932633	0.934918	0.938846	1.069	0.00119496
Solyc08g083360.3.1	Photosynthetic NDH subcomplex B 3 (AHRD V3.3 A0A0F7GXX2_9ROSI)	--	21.191	51.6	97	8	8	8	9	8	8	8	7	7	7	8	8	7	7	8	7	8	8	7	7	8	7	8	8	7	7	8	355920	351740	348900	372740	375150	381530	0.88354	0.873163	0.866113	0.925294	0.931277	0.947114	1.069	0.00180222
Solyc03g044470.5.1	Red chlorophyll catabolite reductase (AHRD V3.11 tr|Q1ELT8|Q1ELT8_SOLLC)	--	35.177	56.4	133	13	13	13	11	11	9	10	11	14	11	11	11	10	12	12	11	11	11	10	12	12	11	11	11	10	12	12	120880	119310	117370	126240	127110	128950	0.962503	0.950002	0.934555	1.00518	1.01211	1.02676	1.069	0.0031883
Solyc01g104020.2.1	Embryo-specific protein (AHRD V3.3 A0A2K3LK15_TRIPR)	--	18.304	56.2	87	8	8	8	7	7	7	6	8	8	8	8	8	7	8	8	8	8	8	7	8	8	8	8	8	7	8	8	237520	234690	229420	248420	250420	251250	0.997885	0.985996	0.963855	1.04368	1.05208	1.05557	1.069	0.00335889
Solyc09g074880.5.1	Protein LOW PSII ACCUMULATION 1, chloroplastic (AHRD V3.11 tr|A0A2G3CTR8|A0A2G3CTR8_CAPCH)	--	49.385	32.5	111	14	14	14	11	8	9	9	9	11	14	14	14	14	14	12	14	14	14	14	14	12	14	14	14	14	14	12	236670	231720	227040	248990	246160	248580	0.983618	0.963046	0.943595	1.03482	1.02306	1.03312	1.069	0.00577931
Solyc01g103100.3.1	NAD(P)-binding Rossmann-fold superfamily protein (AHRD V3.3 A0A2U1N9F9_ARTAN)	--	33.65	40.9	109	12	12	12	10	8	7	10	12	9	10	8	9	10	11	9	10	8	9	10	11	9	10	8	9	10	11	9	302130	299550	289540	318590	316320	317870	0.990804	0.982343	0.949516	1.04478	1.03734	1.04242	1.069	0.00705479
Solyc07g005390.3.1	Aldehyde dehydrogenase 11A3 (AHRD V3.3 A0A2H1ZE23_ARATH)	--	53.115	78.8	349	27	27	27	34	30	32	28	28	25	26	25	27	24	25	24	26	25	27	24	25	24	26	25	27	24	25	24	1127200	1157600	1136100	1194300	1222500	1238900	1.01022	1.03746	1.01819	1.07035	1.09563	1.11032	1.069	0.00757449
Solyc01g094560.5.1	60S ribosomal protein L36 (AHRD V3.11 tr|A0A2G2Z8V1|A0A2G2Z8V1_CAPAN)	--	12.37	35.5	40	6	6	6	3	3	3	4	4	2	4	5	4	5	6	6	4	5	4	5	6	6	4	5	4	5	6	6	894010	886790	890750	976130	952500	926590	0.94716	0.939511	0.943706	1.03416	1.00913	0.981677	1.069	0.0121339
Solyc09g064660.4.1	Small nuclear ribonucleoprotein Sm .1	--	12.626	28.9	34	3	3	3	2	3	3	3	4	3	3	3	3	3	3	3	3	3	3	3	3	3	3	3	3	3	3	3	77024	80341	77006	83376	82306	84810	0.939214	0.979661	0.938995	1.01667	1.00362	1.03415	1.069	0.0157777
Solyc07g055290.3.1	LES245570 Rab.1	--	24.164	40.4	62	8	4	6	4	6	4	3	5	6	7	8	6	8	8	7	3	4	3	4	4	4	5	6	5	6	6	6	200970	193470	188640	211810	207670	204050	1.00256	0.965146	0.941051	1.05664	1.03598	1.01793	1.069	0.0343308
Solyc03g115360.3.1	40S ribosomal protein S19 (AHRD V3.3 A0A1U8G3N2_CAPAN)	--	16.068	43.4	69	8	5	8	5	5	6	5	6	6	6	6	7	7	6	7	4	4	4	4	4	4	6	6	7	7	6	7	1098000	1076100	1084400	1160400	1119100	1203800	0.953656	0.934635	0.941844	1.00785	0.971982	1.04555	1.069	0.0386849
Solyc03g112870.3.1	Phosphoenolpyruvate/phosphate translocator 1, chloroplastic (AHRD V3.3 A0A2G2X8M1_CAPBA)	--	44.844	13.4	38	4	4	4	4	1	3	3	5	3	4	4	3	3	4	4	4	4	3	3	4	4	4	4	3	3	4	4	147020	154980	155050	167240	160790	160490	0.914806	0.964336	0.964771	1.04062	1.00049	0.998621	1.069	0.0396369
Solyc01g107160.3.1	Mitotic checkpoint protein BUB3, putative, expressed (AHRD V3.3 Q75HB5_ORYSJ)	--	37.747	25.3	39	6	6	6	3	5	3	4	2	3	4	5	4	6	4	5	4	5	4	6	4	5	4	5	4	6	4	5	42009	40385	41672	45576	44698	42385	0.95274	0.915908	0.945097	1.03364	1.01372	0.961267	1.069	0.054836
Solyc06g071910.3.1	3-oxoacyl-[acyl-carrier-protein] reductase, chloroplastic (AHRD V3.3 A0A2G2ZCU2_CAPAN),Pfam:PF13561	--	33.648	38.9	101	8	8	8	8	8	9	9	9	9	7	7	7	7	7	7	7	7	7	7	7	7	7	7	7	7	7	7	1013100	936470	931970	1033100	1031600	1015300	0.981287	0.907063	0.902704	1.00066	0.999206	0.983418	1.069	0.0714528
Solyc04g078380.3.1	MF.1	--	16.18	44.7	34	4	4	4	3	3	4	3	2	3	3	4	4	3	3	3	3	4	4	3	3	3	3	4	4	3	3	3	292000	315180	339030	338510	341400	332010	0.90679	0.978774	1.05284	1.05122	1.0602	1.03104	1.069	0.191437
Solyc01g098000.3.1	Elongation factor 1-delta (AHRD V3.3 A0A2G2XZA6_CAPAN)	--	26.117	68.5	107	15	9	9	9	9	9	8	8	10	14	14	13	13	14	14	8	8	7	7	8	8	8	8	7	7	8	8	730660	727620	716810	773860	772170	777190	0.940075	0.936164	0.922255	0.995657	0.993482	0.999941	1.068	0.000419857
Solyc06g065490.3.1	Photosystem II reaction center PsbP family protein (AHRD V3.3 A0A0F7CYM1_9ROSI)	--	27.296	64.8	145	11	11	11	11	13	13	11	13	13	11	11	10	10	10	10	11	11	10	10	10	10	11	11	10	10	10	10	588220	599940	598800	631990	639400	637950	0.92258	0.940962	0.939174	0.99123	1.00285	1.00058	1.068	0.000784797
Solyc03g120430.3.1	D-glycerate 3-kinase (AHRD V3.3 A0A2K3PBX9_TRIPR)	--	50.687	54.9	232	18	18	18	19	18	18	22	19	18	18	17	17	18	18	18	18	17	17	18	18	18	18	17	17	18	18	18	1517900	1502900	1480600	1610000	1596400	1603000	0.93752	0.928256	0.914482	0.994405	0.986005	0.990082	1.068	0.000971639
Solyc12g096700.2.1	60S ribosomal protein L9 (AHRD V3.3 A0A2G3AX04_CAPCH)	--	21.976	67	242	13	2	13	20	18	21	21	21	21	13	12	13	13	13	13	2	2	2	2	2	2	13	12	13	13	13	13	2106100	2064500	2112800	2244800	2235500	2227400	0.960144	0.941179	0.963199	1.02338	1.01914	1.01544	1.068	0.00099208
Solyc11g067100.2.1	60S acidic ribosomal protein family (AHRD V3.3 F4IGR3_ARATH),Pfam:PF00428	--	11.419	93.8	189	10	7	10	17	17	16	16	15	16	10	10	10	9	10	10	7	7	7	6	7	7	10	10	10	9	10	10	1585700	1598800	1562600	1720600	1695200	1653800	0.976011	0.984074	0.961792	1.05904	1.04341	1.01793	1.068	0.00794765
Solyc07g044860.3.1	psbXphotosystem II 23 kDa protein	--	27.707	58.1	417	18	18	18	35	40	36	35	33	31	15	15	14	15	15	15	15	15	14	15	15	15	15	15	14	15	15	15	23715000	23603000	23785000	24579000	25362000	26010000	0.928956	0.924568	0.931698	0.9628	0.993471	1.01886	1.068	0.0164454
Solyc01g011510.4.1	Aldehyde dehydrogenase (AHRD V3.3 A0A200Q0A3_9MAGN)	--	44.101	14.5	40	6	6	6	2	3	3	5	4	3	4	5	3	5	5	4	4	5	3	5	5	4	4	5	3	5	5	4	38117	37195	38242	41411	40386	39455	0.896431	0.874748	0.899371	0.973899	0.949793	0.927898	1.068	0.0165295
Solyc01g010700.3.1	SNF1-related protein kinase regulatory subunit gamma-1-like (AHRD V3.3 A0A2G3DFN0_CAPCH)	--	47.38	27.5	84	10	10	10	6	9	8	10	7	7	7	9	9	9	9	8	7	9	9	9	9	8	7	9	9	9	9	8	69781	71840	73277	78457	75683	75461	0.977413	1.00625	1.02638	1.09894	1.06008	1.05697	1.068	0.0249201
Solyc04g079190.5.1	Alpha/beta-Hydrolases superfamily protein (AHRD V3.11 tr|A0A2U1KK17|A0A2U1KK17_ARTAN)	--	40.781	12.6	26	3	3	3	2	3	2	2	2	2	3	3	3	3	2	3	3	3	3	3	2	3	3	3	3	3	2	3	55804	50063	53499	62094	56760	51279	1.011	0.90699	0.96924	1.12496	1.02832	0.929021	1.068	0.376248
Solyc06g068030.3.1	Trafficking protein particle complex subunit 2 (AHRD V3.3 A0A2U1Q9U5_ARTAN)	--	15.55	40.9	30	5	5	5	2	3	1	3	2	2	3	5	3	4	3	3	3	5	3	4	3	3	3	5	3	4	3	3	29957	32465	29136	31647	27520	38625	0.867877	0.940535	0.844092	0.916837	0.797275	1.11899	1.068	0.610249
Solyc10g082030.2.1	Peroxiredoxin (AHRD V3.3 Q9FE12_PHAVU)	--	29.461	44.2	225	11	11	11	20	16	18	21	19	20	11	11	11	11	11	11	11	11	11	11	11	11	11	11	11	11	11	11	12596000	12362000	12542000	13426000	13241000	13354000	0.994611	0.976134	0.990347	1.06015	1.04554	1.05446	1.067	0.000729664
Solyc08g075700.3.1	60S ribosomal protein L13 (AHRD V3.3 A0A1U8GMG9_CAPAN)	--	23.6	53.4	166	13	3	13	14	13	15	13	13	15	12	12	13	12	13	12	3	3	3	3	3	3	12	12	13	12	13	12	1154300	1133000	1146200	1219000	1233900	1211200	0.955507	0.937875	0.948802	1.00906	1.0214	1.00261	1.067	0.00107274
Solyc02g070330.4.1	40S ribosomal protein S4 (AHRD V3.3 A0A2G2WHB8_CAPBA)	--	29.89	54.5	203	15	8	15	18	17	18	18	19	17	15	15	15	14	14	15	8	8	8	8	8	8	15	15	15	14	14	15	2102400	2043600	2070700	2199000	2227600	2207100	0.955658	0.92893	0.941249	0.999568	1.01257	1.00325	1.067	0.00199518
Solyc06g071530.5.1	60S ribosomal protein L44 (AHRD V3.11 tr|A0A2G3CYG5|A0A2G3CYG5_CAPCH)	--	12.063	37.1	61	6	2	6	4	4	4	7	6	6	6	5	6	6	5	5	2	1	2	2	1	1	6	5	6	6	5	5	309650	313290	305600	325790	332060	333120	0.91752	0.928306	0.905519	0.965344	0.983923	0.987064	1.067	0.00286667
Solyc03g111010.5.1	Glyceraldehyde-3-phosphate dehydrogenase (AHRD V3.11 tr|A0A0F7JIC2|A0A0F7JIC2_NICBE)	--	36.723	62	79	17	7	7	8	7	7	8	7	7	17	17	16	17	17	16	7	7	7	7	7	7	7	7	7	7	7	7	1205000	1194100	1172200	1266800	1286200	1256800	1.06416	1.05454	1.0352	1.11874	1.13587	1.10991	1.067	0.0036287
Solyc01g008080.3.1	40S ribosomal protein S27 (AHRD V3.3 S8E0G1_9LAMI)	--	9.621	44.2	48	3	3	3	5	5	4	4	4	3	3	3	3	3	3	3	3	3	3	3	3	3	3	3	3	3	3	3	1224000	1240300	1223200	1307100	1337600	1288200	0.951043	0.963708	0.950421	1.01561	1.03931	1.00093	1.067	0.00558872
Solyc12g006870.2.1	Alpha/beta-Hydrolases superfamily protein (AHRD V3.3 Q8L9X1_ARATH)	--	27.21	33.6	72	6	6	6	5	6	6	5	7	5	6	6	6	6	6	6	6	6	6	6	6	6	6	6	6	6	6	6	109590	109480	111040	120480	115200	116520	0.960151	0.959187	0.972855	1.05556	1.0093	1.02087	1.067	0.0104136
Solyc09g075130.3.1	Small nuclear ribonucleoprotein Sm D2 (AHRD V3.3 A0A2I4HQA6_9ROSI)	--	12.561	37.6	25	3	3	3	3	2	3	2	2	2	3	3	3	3	3	3	3	3	3	3	3	3	3	3	3	3	3	3	147750	149980	155450	163160	159410	160980	0.894438	0.907938	0.941052	0.987726	0.965025	0.974529	1.067	0.0169596
Solyc05g054070.5.1	60S ribosomal protein L6 (AHRD V3.11 tr|A0A2G3CJ48|A0A2G3CJ48_CAPCH)	--	25.566	50.2	103	15	8	15	7	10	10	12	10	6	15	14	14	15	14	15	8	7	7	8	7	8	15	14	14	15	14	15	1018800	1053900	1003500	1096000	1076400	1108500	0.953144	0.985982	0.93883	1.02537	1.00703	1.03706	1.067	0.0185043
Solyc11g073160.3.1	Riboflavin biosynthesis protein ribBA (AHRD V3.3 A0A2K3NL55_TRIPR)	--	52.986	31.3	80	14	13	13	7	6	5	5	4	7	13	11	10	9	9	11	12	10	9	9	9	10	12	10	9	9	9	10	34001	33565	35686	36975	36310	36837	0.864548	0.853461	0.907392	0.940168	0.923259	0.936659	1.067	0.0291662
Solyc12g099820.1.1	Signal recognition particle 9 kDa protein (AHRD V3.3 A0A2G2VIW7_CAPBA)	--	11.979	34	26	3	3	3	1	2	3	2	2	2	2	3	3	2	3	2	2	3	3	2	3	2	2	3	3	2	3	2	86570	85870	81933	88867	90230	92413	1.02186	1.0136	0.967129	1.04898	1.06507	1.09083	1.067	0.0337324
Solyc05g053940.3.1	Ras-related small GTP-binding protein (AHRD V3.3 A0A1Y0K2B8_9ROSI)	--	22.405	54.2	78	7	4	6	5	5	6	6	7	6	6	7	7	6	7	6	3	4	4	3	4	3	5	6	6	5	6	5	238510	246420	236960	263820	248710	257450	0.927916	0.95869	0.921886	1.02638	0.967599	1.0016	1.067	0.037297
Solyc02g062640.4.1	Phosphopantetheine adenylyltransferase (AHRD V3.3 A0A2G2WHT8_CAPBA)	--	19.589	27	23	4	4	4	2	2	2	1	2	3	2	2	2	1	2	3	2	2	2	1	2	3	2	2	2	1	2	3	41556	40540	43321	0	46214	43018	0.952597	0.929307	0.993056		1.05937	0.986111	1.067	0.174603
Solyc09g083370.3.1	40S ribosomal protein S15 (AHRD V3.3 A0A2G2Z9S5_CAPAN)	--	17.311	58.9	36	7	4	4	3	3	3	3	4	3	6	7	7	5	7	6	3	4	4	3	4	3	3	4	4	3	4	3	68469	76524	74948	66670	85771	82188	0.807233	0.902199	0.883618	0.786023	1.01122	0.968976	1.067	0.519941
Solyc03g121950.3.1	Polyadenylate-binding protein-interacting protein 3 (AHRD V3.3 A0A2G2WPZ4_CAPBA)	--	69.348	9.6	9	5	5	5	2	2	2	1	0	0	3	2	3	2	1	1	3	2	3	2	1	1	3	2	3	2	1	1	14502	13664	14876	15306	0	0	0.994432	0.936969	1.02008	1.04956			1.067
Solyc11g018550.5.1	Stromal ascorbate peroxidase (AHRD V3.11 tr|Q9TNL9|Q9TNL9_TOBAC)	--	46.081	51.1	216	20	14	14	19	19	18	18	19	17	20	20	20	20	19	19	14	14	14	14	14	14	14	14	14	14	14	14	834260	865020	865940	919030	910170	904290	0.932629	0.967016	0.968044	1.02739	1.01749	1.01092	1.066	0.00832561
Solyc12g005630.2.1	Cytochrome b6-f complex iron-sulfur subunit (AHRD V3.3 A0A1U8G0H9_CAPAN)	--	24.331	42	108	5	5	5	9	7	9	11	9	10	5	4	5	5	5	5	5	4	5	5	5	5	5	4	5	5	5	5	7565700	7715900	7527000	7926300	8145000	8241200	0.905839	0.923822	0.901205	0.949013	0.975198	0.986716	1.066	0.00984847
Solyc03g096850.4.1	Rubredoxin family protein (AHRD V3.3 Q9FFJ2_ARATH)	--	29.01	46.4	177	10	10	10	16	14	14	15	15	15	10	10	10	10	10	10	10	10	10	10	10	10	10	10	10	10	10	10	2928300	2826400	2918900	3033600	3124800	3086600	0.92095	0.888903	0.917994	0.954067	0.98275	0.970736	1.066	0.0108549
Solyc10g074590.2.1	Pantothenate kinase (AHRD V3.3 A0A178VSI6_ARATH)	--	40.87	28.3	74	10	10	10	5	6	7	8	7	7	9	9	9	10	10	10	9	9	9	10	10	10	9	9	9	10	10	10	125030	119020	122200	131040	129900	129630	0.97837	0.931341	0.956225	1.0254	1.01648	1.01437	1.066	0.0115773
Solyc05g056270.3.1	Phosphoenolpyruvate carboxylase family protein (AHRD V3.3 A0A2U1PPT0_ARTAN)	--	54.648	47.3	215	20	20	20	22	19	18	16	19	18	19	20	19	18	20	20	19	20	19	18	20	20	19	20	19	18	20	20	200300	200330	201930	219750	209030	213510	0.990526	0.990674	0.998586	1.08671	1.0337	1.05585	1.066	0.0124602
Solyc09g083150.5.1	NADH dehydrogenase-like complex N (AHRD V3.11 tr|A0A0F7GZG2|A0A0F7GZG2_9ROSI)	--	28.489	43.1	122	10	10	10	10	10	10	12	9	10	7	8	9	10	7	7	7	8	9	10	7	7	7	8	9	10	7	7	319900	305820	311770	333260	327550	338880	0.942143	0.900676	0.918199	0.98149	0.964673	0.998041	1.066	0.0169524
Solyc11g065730.4.1	RNA-binding (RRM/RBD/RNP motifs) family protein (AHRD V3.11 tr|F4IWB2|F4IWB2_ARATH)	--	39.972	25.5	42	6	6	6	3	3	4	4	3	3	5	5	4	6	4	4	5	5	4	6	4	4	5	5	4	6	4	4	41239	39621	38543	43947	39651	43718	0.974892	0.936643	0.911159	1.03891	0.937352	1.0335	1.066	0.177208
Solyc04g014800.3.1	myo-inositol monophosphatase 1	--	29.602	22.7	20	4	3	3	2	2	2	2	1	2	3	3	3	3	4	3	2	2	2	2	3	2	2	2	2	2	3	2	44319	42706	41904	42248	47080	48061	0.901096	0.8683	0.851994	0.858988	0.957232	0.977178	1.066	0.223344
Solyc09g091170.4.1	NADH dehydrogenase [ubiquinone].1	--	16.205	43.4	39	5	5	5	3	2	5	4	2	3	4	4	5	4	4	4	4	4	5	4	4	4	4	4	5	4	4	4	230380	244420	248040	243120	250200	277340	0.902381	0.957374	0.971553	0.952282	0.980014	1.08632	1.066	0.242233
Solyc12g044630.2.1	Profilin (AHRD V3.3 A0A1U8F126_CAPAN)	--	14.434	38.3	22	4	3	3	2	2	2	2	2	2	4	4	4	4	4	3	3	3	3	3	3	2	3	3	3	3	3	2	60185	54729	48115	62261	46871	64616	0.964971	0.877493	0.771448	0.998256	0.751502	1.03601	1.066	0.65548
Solyc01g079790.5.1	Glucose-1-phosphate adenylyltransferase (AHRD V3.11 tr|K4AXM4|K4AXM4_SOLLC)	--	56.853	70.5	460	31	29	31	36	38	41	37	42	36	29	30	31	30	29	28	27	28	29	28	27	26	29	30	31	30	29	28	1036800	1044900	1049900	1116000	1110000	1108400	0.930436	0.937705	0.942192	1.00151	0.996126	0.99469	1.065	0.000117816
Solyc01g102820.4.1	2-C-methyl-D-erythritol 4-phosphate cytidylyltransferase (AHRD V3.3 A9ZN09_HEVBR)	--	34.178	50.5	169	14	14	14	14	11	17	14	17	15	12	11	13	12	12	12	12	11	13	12	12	12	12	11	13	12	12	12	619800	605580	604340	644260	643070	661390	0.974739	0.952376	0.950426	1.01321	1.01134	1.04015	1.065	0.0066068
Solyc11g007090.3.1	Aspartyl aminopeptidase (AHRD V3.3 A0A2G2Y6D5_CAPAN)	--	59.127	53.8	181	21	21	21	14	15	19	13	17	15	16	18	18	15	19	17	16	18	18	15	19	17	16	18	18	15	19	17	172930	171740	172470	187900	179830	183140	0.968936	0.962268	0.966358	1.05281	1.0076	1.02614	1.065	0.00810449
Solyc07g007930.3.1	Raffinose synthase family protein (AHRD V3.3 F4K470_ARATH)	--	96.044	16.2	84	11	9	11	8	9	8	6	6	7	10	11	11	8	9	9	9	9	9	6	7	7	10	11	11	8	9	9	62664	61008	60724	66726	63250	66409	0.945416	0.920432	0.916147	1.0067	0.954257	1.00192	1.065	0.0333096
Solyc00g500195.1.1	NAD(P)H-quinone oxidoreductase subunit 5, chloroplastic (AHRD V3.3 J7H711_CAPAN)	--	53.143	32.7	137	14	14	14	11	13	11	10	13	11	12	13	12	12	13	12	12	13	12	12	13	12	12	13	12	12	13	12	323300	296790	302010	326920	329530	325280	0.986689	0.905782	0.921713	0.997736	1.0057	0.992731	1.065	0.0742511
Solyc11g073050.2.1	ethylene-responsive small GTP-binding protein	--	23.804	37	20	7	2	2	2	2	2	2	1	1	6	7	7	7	7	7	2	2	2	2	2	2	2	2	2	2	2	2	44785	46101	43088	45852	48879	47892	0.928722	0.956012	0.893531	0.950849	1.01362	0.993153	1.065	0.0826883
Solyc09g063030.4.1	CLIP-associated protein (AHRD V3.3 A0A2G2WGM7_CAPBA)	--	157.53	8.8	54	9	9	9	6	3	3	6	4	2	8	6	7	8	7	4	8	6	7	8	7	4	8	6	7	8	7	4	16792	20490	15312	20169	19093	16740	0.9097	1.11004	0.829522	1.09265	1.03436	0.906883	1.065	0.54639
Solyc07g007510.4.1	Triphosphate tunel metalloenzyme 3 (AHRD V3.3 A0A2G3BXY8_CAPCH)	--	23.541	37.7	30	6	6	6	3	2	2	2	2	2	4	4	4	5	5	4	4	4	4	5	5	4	4	4	4	5	5	4	36993	33182	40027	45156	37521	34713	0.970092	0.870154	1.04966	1.18416	0.983938	0.910302	1.065	0.562606
Solyc09g082730.5.1	NAD(P)-linked oxidoreductase, aldo/keto reductase family protein (AHRD V3.3 A0A1Y1HY98_KLENI)	--	38.202	75.1	226	18	15	18	20	21	18	20	19	18	18	18	16	17	17	16	15	15	13	14	15	14	18	18	16	17	17	16	274110	276220	274520	288830	295480	293160	0.955917	0.963275	0.957347	1.00725	1.03044	1.02235	1.064	0.000945953
Solyc10g078960.2.1	60S ribosomal protein L.1	--	18.674	36	85	7	4	7	6	7	7	8	6	8	7	6	7	7	6	7	4	3	4	4	3	4	7	6	7	7	6	7	475350	488720	498550	520050	513940	522610	0.918579	0.944415	0.963411	1.00496	0.993151	1.00991	1.064	0.0131294
Solyc01g110160.5.1	Chromosome partition protein like	--	42.714	32	91	11	11	11	8	7	7	7	6	9	10	9	11	10	10	10	10	9	11	10	10	10	10	9	11	10	10	10	324130	321500	312740	332960	347590	339600	0.941399	0.933761	0.908318	0.967045	1.00954	0.98633	1.064	0.0192976
Solyc02g093340.3.1	RNA-binding (RRM/RBD/RNP motifs) family protein (AHRD V3.3 Q9FM47_ARATH)	--	40.236	31.9	45	9	8	8	3	3	4	3	3	4	6	6	7	5	7	7	5	5	6	4	6	6	5	5	6	4	6	6	430130	423260	416640	464200	440850	445710	0.954616	0.939369	0.924677	1.03023	0.978407	0.989194	1.064	0.0278368
Solyc02g081980.3.1	Apyrase (AHRD V3.3 A0A2G2XFE6_CAPBA)	--	49.413	15.4	43	7	7	7	2	4	2	4	4	3	4	5	3	5	5	4	4	5	3	5	5	4	4	5	3	5	5	4	53189	52238	53177	55656	54517	58545	0.814025	0.79947	0.813841	0.851781	0.834349	0.895995	1.064	0.0492638
Solyc04g051830.5.1	Developmentally-regulated GTP-binding protein 1 (AHRD V3.11 tr|B6TI04|B6TI04_MAIZE)	--	41.244	39.4	82	13	13	13	10	8	10	7	9	7	11	11	11	11	10	12	11	11	11	11	10	12	11	11	11	11	10	12	53940	54582	57866	58117	60745	58111	0.973125	0.984707	1.04395	1.04848	1.09589	1.04837	1.064	0.0777882
Solyc04g072039.1.1	Hypoxanthine phosphoribosyltransferase (AHRD V3.3 A0A1U8F9W7_CAPAN)	--	21.583	49.7	51	8	8	8	7	7	2	4	4	4	7	8	5	6	6	7	7	8	5	6	6	7	7	8	5	6	6	7	75730	72218	78029	80398	82043	78087	0.948228	0.904254	0.977014	1.00668	1.02727	0.97774	1.064	0.078724
Solyc05g009920.4.1	P-loop containing nucleoside triphosphate hydrolases superfamily protein (AHRD V3.3 A0A2K3PL22_TRIPR)	--	34.97	26.9	41	6	6	6	5	2	5	3	4	3	6	3	6	5	4	4	6	3	6	5	4	4	6	3	6	5	4	4	68264	66169	66958	70139	75339	68834	0.985111	0.954878	0.966264	1.01217	1.08721	0.993337	1.064	0.100996
Solyc06g075540.3.1	HAD-superfamily hydrolase (AHRD V3.3 A0A200R642_9MAGN)	--	42.281	35.9	73	9	9	9	6	5	7	7	7	6	8	5	7	7	7	7	8	5	7	7	7	7	8	5	7	7	7	7	36435	35335	37974	40472	37689	38581	0.92162	0.893795	0.960548	1.02374	0.953339	0.975902	1.064	0.104893
Solyc03g112640.3.1	Sec14p-like phosphatidylinositol transfer family protein (AHRD V3.3 A0A2U1Q4D3_ARTAN)	--	30.496	34.4	45	9	9	9	3	4	3	7	5	4	7	6	7	7	7	8	7	6	7	7	7	8	7	6	7	7	7	8	121000	108250	112290	117900	123400	122200	1.05771	0.946258	0.981574	1.03061	1.07869	1.0682	1.064	0.150273
Solyc12g006180.2.1	RNA-binding (RRM/RBD/RNP motifs) family protein (AHRD V3.3 F4JFN7_ARATH)	--	49.779	15.4	24	5	4	4	1	4	2	2	3	2	3	5	3	3	4	3	2	4	2	2	3	2	2	4	2	2	3	2	36768	46367	48858	44443	50280	45683	0.811643	1.02354	1.07853	0.981066	1.10992	1.00844	1.064	0.514953
Solyc04g076090.3.1	glucose-6-phosphate isomerase	--	67.706	61.3	342	30	30	30	29	28	30	26	27	30	27	29	30	28	27	28	27	29	30	28	27	28	27	29	30	28	27	28	272650	270520	271350	288680	289790	287750	0.951716	0.944281	0.947178	1.00767	1.01154	1.00442	1.063	3.61823e-05
Solyc12g042650.2.1	40S ribosomal protein S12 (AHRD V3.3 A0A1U8DVK6_CAPAN)	--	14.938	52.5	119	6	2	6	10	10	10	10	10	10	6	6	6	6	6	6	2	2	2	2	2	2	6	6	6	6	6	6	1331500	1311700	1319700	1417500	1389100	1406600	0.966402	0.952031	0.957837	1.02882	1.00821	1.02091	1.063	0.00112159
Solyc02g070310.3.1	60S ribosomal protein L32 (AHRD V3.3 A0A2G3D4E0_CAPCH)	--	15.636	55.6	135	9	3	9	15	10	9	7	12	9	7	7	7	8	7	7	3	2	2	3	2	2	7	7	7	8	7	7	1167600	1167700	1168700	1232600	1263500	1228500	0.910108	0.910186	0.910965	0.960773	0.984859	0.957577	1.063	0.00234221
Solyc01g100360.4.1	Dihydrolipoyl dehydrogenase (AHRD V3.3 A0A2U1LTA9_ARTAN)	--	60.2	57.7	236	22	18	22	17	21	18	19	20	18	20	19	20	19	19	19	16	15	16	15	15	15	20	19	20	19	19	19	485500	472980	479150	506660	506940	514990	0.92592	0.902043	0.91381	0.966275	0.966809	0.982162	1.063	0.00267101
Solyc09g090840.3.1	Aspartyl/glutamyl-tRNA(Asn/Gln) amidotransferase subunit B (AHRD V3.3 A0A2Z4MCS0_BREBE)	--	63.956	37.8	168	21	21	21	16	15	13	13	16	15	20	19	18	15	17	17	20	19	18	15	17	17	20	19	18	15	17	17	142960	140800	139220	154380	145860	149390	0.974417	0.959695	0.948925	1.05226	0.994184	1.01824	1.063	0.0284921
Solyc06g073460.4.1	phospholipid hydroperoxide glutathione peroxidase	--	22.218	24.6	32	5	3	3	1	3	2	3	4	3	5	5	5	5	5	5	3	3	3	3	3	3	3	3	3	3	3	3	118360	125240	121690	129880	126210	132040	0.965442	1.02156	0.992604	1.05941	1.02947	1.07703	1.063	0.0443236
Solyc01g103220.3.1	Cytochrome c (AHRD V3.3 A0A2G3BUT2_CAPCH)	--	12.139	31.2	35	3	3	3	2	3	2	3	3	3	3	3	3	3	3	3	3	3	3	3	3	3	3	3	3	3	3	3	509600	553570	534270	574170	567420	556260	0.917814	0.997006	0.962246	1.03411	1.02195	1.00185	1.063	0.0750355
Solyc02g005210.3.1	Cofactor assembly of complex C (AHRD V3.3 A0A2U1QJQ4_ARTAN)	--	28.29	26.4	90	6	6	6	7	8	7	7	9	7	6	6	5	6	6	6	6	6	5	6	6	6	6	6	5	6	6	6	499090	464650	491030	507840	507200	530720	0.954841	0.888952	0.939421	0.971582	0.970357	1.01536	1.063	0.0812847
Solyc05g010440.2.1	Choline/ethanolaminephosphotransferase.1	--	11.017	34.4	26	3	3	3	2	2	3	2	2	2	2	2	3	2	2	2	2	2	3	2	2	2	2	2	3	2	2	2	27980	27015	27644	31013	28048	28824	0.952781	0.919921	0.941339	1.05606	0.955096	0.981521	1.063	0.127973
Solyc01g080880.4.1	Protein kinase domain (AHRD V3.3 A0A200QMD2_9MAGN)	--	57.315	8.4	23	4	3	3	3	2	2	3	2	1	4	3	3	4	3	2	3	2	2	3	2	1	3	2	2	3	2	1	16393	15689	14967	17297	16056	0	1.16182	1.11192	1.06075	1.22588	1.13793		1.063	0.255606
Solyc10g086210.2.1	translin-like (AHRD V3.3 A0A2I4FDW4_9ROSI)	--	33.546	18.4	31	5	5	5	1	2	3	2	4	4	5	5	5	4	5	4	5	5	5	4	5	4	5	5	5	4	5	4	88559	80724	98568	96888	94697	93060	0.986856	0.899547	1.09839	1.07967	1.05526	1.03701	1.063	0.338032
Solyc07g065275.1.1	NADH-ubiquinone oxidoreductase (AHRD V3.3 A0A200QX89_9MAGN)	--	15.507	21.1	14	2	2	2	1	1	1	1	1	2	2	1	2	2	1	2	2	1	2	2	1	2	2	1	2	2	1	2	303550	0	257010	302210	0	293860	1.06639		0.902889	1.06168		1.03235	1.063	0.522922
Solyc10g085290.3.1	BAG family molecular chaperone regulator 4 (AHRD V3.3 A0A2I0X8N7_9ASPA)	--	37.644	18.3	25	5	5	5	1	3	3	2	2	2	5	5	4	4	3	3	5	5	4	4	3	3	5	5	4	4	3	3	25626	23487	24034	30282	24190	23313	1.0929	1.00167	1.025	1.29147	1.03165	0.994253	1.063	0.554087
Solyc09g090200.4.1	Serine/threonine-protein kinase (AHRD V3.3 A0A2I0WHR6_9ASPA)	--	50.681	5.9	11	2	2	2	2	1	0	1	1	1	2	2	2	2	2	2	2	2	2	2	2	2	2	2	2	2	2	2	15611	23818	24322	22928	23230	21612	0.688307	1.05016	1.07239	1.01092	1.02424	0.952899	1.063	0.611401
Solyc02g081340.3.1	Glutathione S-transferase (AHRD V3.3 E1AWJ7_CAPAN)	--	26.56	15.2	12	3	3	3	2	1	2	2	1	1	3	2	2	3	2	3	3	2	2	3	2	3	3	2	2	3	2	3	48004	61854	83367	77357	62803	65326	0.774505	0.997963	1.34506	1.24809	1.01327	1.05398	1.063	0.654973
Solyc11g005020.3.1	Protein translocase subunit SecA (AHRD V3.3 A0A1J7H8J9_LUPAN)	--	114.98	5	14	4	3	3	1	0	1	2	1	0	2	4	2	3	1	4	1	3	1	2	1	3	1	3	1	2	1	3	0	11407	0	11987	0	12256		0.904477		0.950466		0.971795	1.063
Solyc03g113790.4.1	Glucose-1-phosphate adenylyltransferase family protein (AHRD V3.3 A0A2U1PR08_ARTAN)	--	45.552	55.7	164	16	16	16	13	15	10	13	13	13	16	16	15	14	16	15	16	16	15	14	16	15	16	16	15	14	16	15	237250	236520	240930	252350	252930	253460	0.911848	0.909043	0.925992	0.969884	0.972113	0.97415	1.062	0.000516153
Solyc08g076840.3.1	RNA-binding protein (AHRD V3.3 Q40270_MESCR)	--	31.577	44.9	116	9	9	9	8	9	11	8	9	9	8	9	9	7	9	9	8	9	9	7	9	9	8	9	9	7	9	9	784700	777820	786510	840400	827290	827680	0.93569	0.927486	0.937848	1.00211	0.986475	0.98694	1.062	0.000611421
Solyc03g071690.4.1	Non-symbiotic hemoglobin 2 (AHRD V3.3 HBL2_SOLLC)	--	17.755	57.1	84	9	9	9	8	6	8	7	5	6	9	7	9	8	8	9	9	7	9	8	8	9	9	7	9	8	8	9	245050	248240	249780	260430	263850	265140	0.976729	0.989444	0.995582	1.03803	1.05166	1.0568	1.062	0.00146508
Solyc00g500208.1.1	Photosystem I P700 chlorophyll a apoprotein A2 (AHRD V3.3 I6N956_DATST)	--	82.409	36.8	515	22	22	22	40	42	39	45	45	42	18	19	18	22	22	22	18	19	18	22	22	22	18	19	18	22	22	22	11720000	11907000	11854000	12413000	12584000	12680000	0.923859	0.9386	0.934422	0.978487	0.991966	0.999534	1.062	0.00153948
Solyc01g087250.3.1	carotenoid cleavage dioxygenase 1A	--	61.201	14.7	62	8	8	8	4	5	6	5	7	8	8	8	8	7	7	8	8	8	8	7	7	8	8	8	8	7	7	8	392710	377070	382090	405330	408680	409510	0.98668	0.947384	0.959997	1.01839	1.0268	1.02889	1.062	0.00811258
Solyc05g008180.3.1	Nicotinate-nucleotide pyrophosphorylase [carboxylating] (AHRD V3.3 A0A2G2YBZ5_CAPAN)	--	38.232	41.6	138	11	11	11	12	10	12	14	12	13	11	11	10	11	11	11	11	11	10	11	11	11	11	11	10	11	11	11	282990	294780	283720	307240	306400	301530	1.00122	1.04293	1.0038	1.08701	1.08404	1.06681	1.062	0.0137306
Solyc02g087400.1.1	Ankyrin repeat-containing protein (AHRD V3.3 A0A2U1KW09_ARTAN)	--	41.502	43.2	95	13	13	13	8	8	10	6	8	6	10	11	12	9	11	10	10	11	12	9	11	10	10	11	12	9	11	10	111300	109290	106000	115740	116460	114790	0.932975	0.916126	0.888547	0.970193	0.976229	0.96223	1.062	0.0148964
Solyc05g009930.3.1	Protein CHUP1, chloroplastic (AHRD V3.3 A0A2G3B6M5_CAPCH)	--	110.45	29	206	23	23	23	14	17	19	13	18	17	20	19	21	18	20	22	20	19	21	18	20	22	20	19	21	18	20	22	154910	161110	151960	167240	165770	164160	0.971969	1.01087	0.95346	1.04933	1.04011	1.03001	1.062	0.0279915
Solyc11g010190.1.1	Prohibitin (AHRD V3.3 O04361_TOBAC)	--	30.677	57.7	124	13	10	13	12	10	10	12	12	12	12	11	12	11	13	10	9	8	9	8	10	7	12	11	12	11	13	10	253650	243790	242250	265340	255770	264240	1.02174	0.982028	0.975824	1.06883	1.03028	1.0644	1.062	0.0315768
Solyc06g073310.3.1	60S ribosomal protein L9 (AHRD V3.3 A0A2G3AX04_CAPCH)	--	21.93	67	60	12	3	3	5	5	5	5	5	5	12	11	12	12	12	12	3	3	3	3	3	3	3	3	3	3	3	3	503870	476000	470300	521820	502260	515770	0.974285	0.920395	0.909374	1.00899	0.971172	0.997295	1.062	0.066373
Solyc06g066660.4.1	Ribosomal protein L37 (AHRD V3.3 A0A2G2VAP4_CAPBA)	--	10.737	25.5	18	3	3	3	1	1	2	1	1	1	2	2	3	2	2	2	2	2	3	2	2	2	2	2	3	2	2	2	288320	294770	273270	314210	299780	295170	0.942571	0.963658	0.89337	1.02721	0.980036	0.964965	1.062	0.110098
Solyc03g005870.5.1	Eukaryotic translation initiation factor 4E (AHRD V3.11 tr|G9JJS1|G9JJS1_SOLTU)	--	26.042	31.6	43	5	4	5	4	4	3	3	3	3	5	5	5	4	5	5	4	4	4	3	4	4	5	5	5	4	5	5	52877	51986	44945	53297	51236	54574	0.988608	0.971949	0.840308	0.99646	0.957927	1.02033	1.062	0.317455
Solyc09g015820.3.1	Thioredoxin (AHRD V3.3 A0A2I4E4S6_9ROSI)	--	17.128	20.1	15	3	3	3	1	0	0	1	1	1	3	3	2	2	2	3	3	3	2	2	2	3	3	3	2	2	2	3	22676	27934	22427	27886	24315	25390	0.993701	1.22412	0.982789	1.22201	1.06552	1.11263	1.062	0.478773
Solyc04g049850.3.1	Sporulation protein RM.1	--	46.183	17.4	29	6	6	6	4	3	4	3	2	2	5	5	5	3	4	5	5	5	5	3	4	5	5	5	5	3	4	5	863270	1099400	777010	1024400	842520	1042300	0.996579	1.26917	0.896998	1.18259	0.972625	1.20325	1.062	0.619645
Solyc07g052610.3.1	cyclinU1_1	--	26.867	13.7	14	3	3	3	3	3	1	1	1	0	3	3	2	2	1	1	3	3	2	2	1	1	3	3	2	2	1	1	11668	10417	12967	12406	0	0	0.958859	0.856054	1.06561	1.01951			1.062
Solyc05g026560.3.1	ARM repeat superfamily protein (AHRD V3.3 A0A2U1L8P6_ARTAN)	--	92.031	49.2	291	30	30	30	22	25	25	25	24	25	27	27	27	28	28	29	27	27	27	28	28	29	27	27	27	28	28	29	161610	163190	163910	172950	171000	174510	0.936449	0.945604	0.949776	1.00216	0.990859	1.0112	1.061	0.0012088
Solyc01g005520.4.1	Protein LOW PSII ACCUMULATION 1, chloroplastic (AHRD V3.3 A0A1J3E7D8_NOCCA)	--	24.348	39.4	104	5	5	5	9	8	9	9	9	8	5	4	5	5	5	5	5	4	5	5	5	5	5	4	5	5	5	5	1793500	1818400	1779000	1870000	1920300	1929100	0.931616	0.94455	0.924084	0.971353	0.997481	1.00205	1.061	0.00704637
Solyc03g120750.3.1	Ras-related protein (AHRD V3.3 A0A2U1NEY8_ARTAN)	--	22.969	69.3	103	11	6	11	7	9	9	9	9	8	10	9	10	9	11	9	5	4	5	4	6	4	10	9	10	9	11	9	556270	553120	540720	573710	588930	587950	0.943808	0.938463	0.917424	0.973398	0.999221	0.997558	1.061	0.00815162
Solyc10g008020.4.1	S-adenosyl-L-methionine-dependent methyltransferase (AHRD V3.11 tr|A0A2U1PPX3|A0A2U1PPX3_ARTAN)	--	42.599	45.4	125	14	14	14	11	10	8	10	9	10	12	14	14	12	12	13	12	14	14	12	12	13	12	14	14	12	12	13	118840	111390	113150	122780	121300	120310	0.957731	0.897691	0.911875	0.989483	0.977556	0.969577	1.061	0.0427328
Solyc08g075090.4.1	bHLH transcription factor144	--	64.038	29.4	131	15	5	15	12	11	13	10	13	11	14	15	14	13	14	12	5	5	5	4	4	3	14	15	14	13	14	12	1368000	1279500	1302200	1428800	1379600	1381100	1.01694	0.951154	0.968028	1.06214	1.02557	1.02668	1.061	0.0623271
Solyc09g009530.4.1	Alpha/beta-Hydrolases superfamily protein (AHRD V3.3 Q9SJM9_ARATH)	--	39.876	28.7	69	7	7	7	7	8	5	7	6	6	6	7	6	6	6	5	6	7	6	6	6	5	6	7	6	6	6	5	160030	162350	164720	163130	177680	176200	1.01596	1.03069	1.04573	1.03564	1.12801	1.11861	1.061	0.107001
Solyc03g117480.4.1	Pyrophosphate-energized vacuolar membrane proton pump (AHRD V3.3 A0A1U8FVU1_CAPAN)	--	80.733	18.8	12	14	2	2	1	1	2	1	1	1	13	13	13	12	13	12	2	2	2	2	2	2	2	2	2	2	2	2	31790	29506	31349	34268	30610	33386	1.0281	0.954238	1.01384	1.10824	0.989942	1.07972	1.061	0.229237
Solyc11g008700.2.1	splicing factor U2AF-associated protein 2 (AHRD V3.3 A0A2I4FMJ6_9ROSI)	--	57.433	7.5	13	3	3	3	1	1	2	1	0	1	3	2	2	2	3	1	3	2	2	2	3	1	3	2	2	2	3	1	26085	28404	21109	26031	27417	0	0.962373	1.04793	0.778789	0.96038	1.01151		1.061	0.607713
Solyc01g090200.5.1	Glycine-tRNA ligase (AHRD V3.11 tr|A0A2U1L4F3|A0A2U1L4F3_ARTAN)	--	118.92	40.5	338	35	35	35	31	29	34	32	26	27	33	30	32	32	32	31	33	30	32	32	32	31	33	30	32	32	32	31	231570	231600	227210	243120	243490	245240	0.996396	0.996525	0.977636	1.04609	1.04769	1.05522	1.06	0.00106901
Solyc01g080280.3.1	chloroplast glutamine synthetase	--	47.539	54.2	437	20	19	20	38	36	37	35	37	37	20	20	19	19	19	19	19	19	18	18	18	18	20	20	19	19	19	19	12302000	12045000	12111000	12823000	12868000	12954000	0.950898	0.931032	0.936134	0.991169	0.994647	1.0013	1.06	0.00113276
Solyc00g500020.1.1	Cytochrome f (AHRD V3.3 A0A2G3ALJ3_CAPAN)	--	48.731	50.5	433	21	9	21	36	39	36	35	40	34	21	20	21	21	21	21	9	9	9	9	9	9	21	20	21	21	21	21	7908200	8041200	7850200	8360200	8364800	8514200	0.922687	0.938204	0.915919	0.975423	0.97596	0.993391	1.06	0.00321426
Solyc01g006980.4.1	Malonyl CoA-acyl carrier protein transacylase containing protein, expressed (AHRD V3.3 Q10MS3_ORYSJ)	--	38.036	47.1	194	15	15	15	16	18	17	15	18	15	14	15	15	14	15	15	14	15	15	14	15	15	14	15	15	14	15	15	895890	875830	897120	943310	931510	954450	0.933605	0.912701	0.934887	0.983022	0.970725	0.994631	1.06	0.00509892
Solyc10g078740.2.1	Enoyl-[acyl-carrier-protein] reductase [NADH] (AHRD V3.3 B6TFF6_MAIZE)	--	41.61	36.2	98	9	9	9	8	8	8	9	7	9	9	8	9	9	8	9	9	8	9	9	8	9	9	8	9	9	8	9	569540	569850	577350	611110	614850	593630	0.969202	0.969729	0.982492	1.03994	1.04631	1.0102	1.06	0.00771214
Solyc01g088480.3.1	UMP-CMP kinase (AHRD V3.3 A0A2G2XT48_CAPBA),Pfam:PF00406	--	22.872	31.1	37	4	3	3	4	3	3	3	3	4	4	4	4	4	4	4	3	3	3	3	3	3	3	3	3	3	3	3	88985	87728	85645	92416	92237	93427	0.866802	0.854557	0.834267	0.900223	0.898479	0.910071	1.06	0.00793977
Solyc11g010560.3.1	Kinesin (AHRD V3.3 A0A200PNK3_9MAGN)	--	146.37	40.8	395	43	43	43	34	32	37	36	31	35	37	37	39	39	39	40	37	37	39	39	39	40	37	37	39	39	39	40	222270	225090	216640	232780	237510	233750	0.957493	0.969641	0.93324	1.00277	1.02314	1.00695	1.06	0.0102251
Solyc08g066120.5.1	Polyribonucleotide nucleotidyltransferase (AHRD V3.11 tr|A0A2U1LJN3|A0A2U1LJN3_ARTAN)	--	53.713	24.3	133	11	11	11	11	11	13	10	11	12	11	10	11	9	10	11	11	10	11	9	10	11	11	10	11	9	10	11	502230	527350	509470	540250	544760	545930	0.924078	0.970297	0.937399	0.994032	1.00233	1.00448	1.06	0.0171987
Solyc10g005100.3.1	Plasma membrane-associated cation-binding protein.1	--	21.932	62.2	170	12	12	12	16	14	16	13	15	14	12	12	12	12	11	12	12	12	12	12	11	12	12	12	12	12	11	12	694540	664330	686080	727180	729820	710130	0.997191	0.953816	0.985044	1.04405	1.04784	1.01957	1.06	0.0211896
Solyc11g071620.3.1	aldehyde oxidase 1	--	148.74	27.9	259	28	20	28	18	20	19	22	20	20	25	24	24	24	24	22	17	16	16	18	17	15	25	24	24	24	24	22	124370	123450	125270	136490	131910	127080	0.869771	0.863337	0.876065	0.954531	0.922501	0.888723	1.06	0.0514549
Solyc01g095620.3.1	Glycosyltransferase (AHRD V3.3 A0A2U1KKS2_ARTAN)	--	52.492	24.8	60	8	8	8	4	6	6	5	5	5	7	7	7	8	8	7	7	7	7	8	8	7	7	7	7	8	8	7	76649	73188	76541	77805	82169	80080	0.949387	0.906519	0.948049	0.963705	1.01776	0.991884	1.06	0.0552126
Solyc07g022900.4.1	Chlorophyll a-b binding protein, chloroplastic (AHRD V3.3 A0A2G2V6L4_CAPBA)	--	28.517	23.7	25	5	5	5	2	3	1	1	1	3	4	4	5	4	4	4	4	4	5	4	4	4	4	4	5	4	4	4	161810	161500	150680	164750	163710	173890	0.991053	0.989154	0.922884	1.00906	1.00269	1.06504	1.06	0.126396
Solyc03g123840.4.1	RNA-binding (RRM/RBD/RNP motifs) family protein (AHRD V3.3 Q9LU37_ARATH)	--	35.243	32.8	53	7	7	7	5	6	3	6	5	5	6	6	6	6	6	6	6	6	6	6	6	6	6	6	6	6	6	6	60365	64863	58927	65244	63671	66328	0.90555	0.973025	0.883978	0.978741	0.955144	0.995002	1.06	0.130594
Solyc10g047050.2.1	Dynamin (AHRD V3.3 A0A200Q6U4_9MAGN)	--	92.332	20.4	90	13	13	13	7	9	6	7	8	8	10	11	7	8	9	7	10	11	7	8	9	7	10	11	7	8	9	7	43305	43215	40188	45740	43012	45616	1.04241	1.04025	0.967383	1.10103	1.03536	1.09804	1.06	0.136843
Solyc10g006370.3.1	Protein LHCP TRANSLOCATION DEFECT (AHRD V3.3 A0A1U8ENV2_CAPAN)	--	19.168	36.6	74	5	5	5	6	7	5	7	7	8	5	5	5	5	5	5	5	5	5	5	5	5	5	5	5	5	5	5	283980	269870	261350	300710	279510	283860	1.00189	0.952113	0.922054	1.06092	0.986123	1.00147	1.06	0.150553
Solyc04g079000.4.1	Protein TIC 22, chloroplastic (AHRD V3.3 A0A2G2ZRP4_CAPAN)	--	32.459	35.2	114	9	9	9	8	9	10	11	10	10	9	8	8	9	8	9	9	8	8	9	8	9	9	8	8	9	8	9	157270	150400	144660	147890	165230	166310	1.0042	0.960332	0.923681	0.944305	1.05502	1.06192	1.06	0.272484
Solyc12g099090.3.1	Evolutionarily conserved C-terminal region 2 (AHRD V3.3 F4JDC2_ARATH)	--	75.321	8.1	15	5	4	4	1	0	0	1	3	2	5	4	3	4	5	4	4	3	2	3	4	3	4	3	2	3	4	3	19419	20165	0	19636	21841	21435	0.959445	0.996303		0.970167	1.07911	1.05905	1.06	0.291537
Solyc04g008990.3.1	FAD synthetase 2, chloroplastic (AHRD V3.3 A0A2G2X9G0_CAPBA)	--	41.328	14.5	27	5	5	5	2	1	2	3	3	1	4	4	4	4	5	4	4	4	4	4	5	4	4	4	4	4	5	4	32379	26936	29912	32212	34450	27960	0.976759	0.812563	0.902339	0.971721	1.03923	0.843454	1.06	0.516871
Solyc03g005340.4.1	Acylamino-acid-releasing enzyme (AHRD V3.3 A0A1J3FLE9_NOCCA)	--	90.758	29.6	168	19	19	19	14	16	17	13	14	17	19	19	18	17	17	17	19	19	18	17	17	17	19	19	18	17	17	17	173900	172290	169590	182340	181810	182120	0.992066	0.982881	0.967478	1.04021	1.03719	1.03896	1.059	0.00146038
Solyc03g112070.4.1	D-3-phosphoglycerate dehydrogenase (AHRD V3.3 A0A1U8FY27_CAPAN)	--	63.308	58.3	252	22	16	22	21	21	20	18	22	23	20	19	21	20	20	21	14	13	15	14	14	15	20	19	21	20	20	21	1930900	1880000	1903700	2006800	2012300	2032600	0.973866	0.948194	0.960147	1.01215	1.01492	1.02516	1.059	0.00267019
Solyc06g083790.3.1	succinyl CoA ligase beta subunit	--	45.283	55.3	198	21	21	21	19	18	13	15	18	18	19	21	20	20	21	20	19	21	20	20	21	20	19	21	20	20	21	20	638010	649740	636090	685920	672460	678330	0.958016	0.97563	0.955133	1.02996	1.00974	1.01856	1.059	0.00288472
Solyc06g082680.4.1	Cytochrome b-.1	--	8.3308	26.4	30	2	2	2	2	3	3	1	3	3	2	2	2	2	2	2	2	2	2	2	2	2	2	2	2	2	2	2	193640	187130	187630	202920	198950	199900	0.975181	0.942396	0.944914	1.02191	1.00192	1.00671	1.059	0.0102299
Solyc00g500066.1.1	Photosystem I assembly protein Ycf4 (AHRD V3.3 K4EQH2_DATST)	--	13.672	47	49	6	5	5	3	4	3	3	5	5	6	6	6	6	6	6	5	5	5	5	5	5	5	5	5	5	5	5	213010	210900	219010	223830	227730	229520	0.955055	0.945595	0.981957	1.00357	1.02105	1.02908	1.059	0.0129098
Solyc04g057980.3.1	Orange Ripening	--	24.634	71.1	149	12	12	12	14	9	13	14	13	9	12	11	11	11	11	11	12	11	11	11	11	11	12	11	11	11	11	11	640000	629240	649130	689970	677500	664060	0.917414	0.90199	0.930501	0.989044	0.971168	0.951903	1.059	0.0158806
Solyc09g005740.3.1	Protein SLOW GREEN 1, chloroplastic (AHRD V3.3 A0A1J3J1U9_NOCCA)	--	40.861	39.8	129	11	11	11	12	11	11	10	11	10	11	10	11	11	11	11	11	10	11	11	11	11	11	10	11	11	11	11	338380	335140	343390	349910	368270	358630	0.989596	0.980121	1.00425	1.02332	1.07701	1.04882	1.059	0.0252236
Solyc01g100520.3.1	Clp protease 2 proteolytic subunit	--	32.37	54.5	151	10	10	10	14	12	13	12	13	13	7	8	9	7	7	7	7	8	9	7	7	7	7	8	9	7	7	7	948410	895940	923200	956040	992310	982820	0.995012	0.939964	0.968563	1.00302	1.04107	1.03111	1.059	0.0441898
Solyc09g091830.5.1	plastid transcriptionally active 5 Chr4:7948644-7950779 FORWARD LENGTH=387 201606 (AHRD V3.11 AT4G13670.1)	--	45.398	40.9	109	13	13	13	7	8	8	11	11	10	11	12	11	12	12	11	11	12	11	12	12	11	11	12	11	12	12	11	139570	133220	135230	145420	139940	146770	1.03876	0.991503	1.00646	1.0823	1.04152	1.09235	1.059	0.0457016
Solyc05g013700.4.1	Plant specific eukaryotic initiation factor 4B (AHRD V3.3 A0A1R3GQ54_COCAP)	--	62.579	22.5	69	11	11	11	5	7	3	8	8	5	10	10	10	11	10	9	10	10	10	11	10	9	10	10	10	11	10	9	60673	60590	59469	67462	62470	61376	0.973788	0.972456	0.954464	1.08275	1.00263	0.985071	1.059	0.132443
Solyc11g012160.2.1	Fumarylacetoacetase (AHRD V3.3 A0A2G3AZK7_CAPCH)	--	45.988	41.9	100	10	10	10	9	10	6	8	9	8	9	9	8	8	9	8	9	9	8	8	9	8	9	9	8	8	9	8	117750	120840	111860	127050	116180	127860	1.02247	1.0493	0.971323	1.10322	1.00883	1.11026	1.059	0.212823
Solyc07g042890.3.1	MAP kinase kinase kinase 47	--	46.14	17.2	32	6	5	6	2	3	2	2	3	3	5	6	6	5	6	4	4	5	5	4	5	4	5	6	6	5	6	4	30239	30561	27490	32536	30884	30045	1.04541	1.05654	0.95037	1.12482	1.0677	1.0387	1.059	0.233019
Solyc03g113730.3.1	B12D protein (AHRD V3.3 Q9XHD5_IPOBA)	--	10.398	43.3	34	4	4	4	3	4	2	3	3	3	4	4	4	4	4	3	4	4	4	4	4	3	4	4	4	4	4	3	501090	476810	449600	475140	522510	513850	1.03751	0.987242	0.930903	0.983784	1.08187	1.06393	1.059	0.252502
Solyc03g111230.4.1	60S ribosomal protein L17 (AHRD V3.3 A0A2U1LCZ6_ARTAN)	--	15.413	65.2	76	10	6	6	7	6	7	6	6	7	10	10	9	10	10	9	6	6	5	6	6	5	6	6	5	6	6	5	641140	603480	592650	634020	610490	701490	1.00212	0.943257	0.926329	0.990992	0.954214	1.09645	1.059	0.304011
Solyc01g005680.4.1	Cytokinin riboside 5'-monophosphate phosphoribohydrolase (AHRD V3.3 A0A2I4FSE2_9ROSI)	--	22.071	11.3	9	2	2	2	0	2	1	2	1	0	1	2	2	2	1	1	1	2	2	2	1	1	1	2	2	2	1	1	0	22963	24251	24992	0	0		0.824549	0.870798	0.897406			1.059
Solyc06g073790.3.1	40S ribosomal protein S.1	--	17.703	56	145	14	14	14	13	11	11	14	11	12	14	14	12	13	13	14	14	14	12	13	13	14	14	14	12	13	13	14	945570	939360	942870	995150	1005400	991590	0.953489	0.947227	0.950766	1.00348	1.01382	0.999894	1.058	0.000244775
Solyc08g006780.3.1	Nucleoid-associated protein (AHRD V3.3 A0A1J3J8Y5_NOCCA)	--	20.721	50.5	82	8	8	8	7	7	7	6	7	7	8	8	8	8	8	7	8	8	8	8	8	7	8	8	8	8	8	7	347160	350030	349220	372870	365580	368680	0.944375	0.952182	0.949978	1.01431	0.994482	1.00292	1.058	0.000822521
Solyc11g010470.2.1	14-3-3 protein (AHRD V3.3 P93787_SOLTU)	--	28.201	65.5	284	16	10	16	22	26	25	23	23	23	16	16	16	16	16	16	10	10	10	10	10	10	16	16	16	16	16	16	3075600	3099200	3068500	3252900	3220900	3305500	0.962807	0.970195	0.960585	1.01831	1.00829	1.03478	1.058	0.00228058
Solyc05g005880.2.1	30S ribosomal protein S13, putative, expressed (AHRD V3.3 Q75IA5_ORYSJ)	--	18.826	49.4	145	12	12	12	11	11	13	12	14	11	11	12	11	12	12	12	11	12	11	12	12	12	11	12	11	12	12	12	1044900	1014100	1033700	1090000	1091300	1089800	0.91412	0.887175	0.904322	0.953575	0.954712	0.9534	1.058	0.00304147
Solyc05g054580.3.1	60S acidic ribosomal protein P0 (AHRD V3.3 A0A1U8FJI2_CAPAN)	--	34.067	42.4	136	10	10	10	12	13	12	13	12	12	9	10	10	10	9	9	9	10	10	10	9	9	9	10	10	10	9	9	2417200	2398300	2370000	2572700	2525300	2503900	0.988546	0.980816	0.969243	1.05214	1.03276	1.024	1.058	0.00462451
Solyc11g005620.1.1	Acetylglutamate kinase (AHRD V3.3 A0A1U8EW67_CAPAN)	--	36.271	48.4	162	10	10	10	12	13	14	14	14	13	10	9	9	9	9	9	10	9	9	9	9	9	10	9	9	9	9	9	325140	322360	313920	339430	337730	340430	0.947313	0.939214	0.914623	0.988948	0.983995	0.991861	1.058	0.0062693
Solyc03g120670.3.1	2-hydroxyacid dehydrogenase (AHRD V3.3 A9CH04_AGRFC)	--	34.292	48.6	183	13	12	13	15	15	17	16	15	14	13	13	13	13	13	13	12	12	12	12	12	12	13	13	13	13	13	13	492470	503180	504430	530100	516640	539750	0.955214	0.975987	0.978412	1.0282	1.00209	1.04692	1.058	0.0195145
Solyc01g080460.3.1	Pyruvate, phosphate dikinase (AHRD V3.3 A0A0M8KRU1_NICAT)	--	105.85	38.9	358	36	36	36	31	36	33	30	32	31	30	31	31	30	34	32	30	31	31	30	34	32	30	31	31	30	34	32	985030	951030	986590	1037400	1047600	1007300	1.02247	0.987175	1.02409	1.07683	1.08742	1.04558	1.058	0.0283805
Solyc06g072470.5.1	50S ribosomal protein L29, chloroplastic (AHRD V3.11 tr|A0A2G3CA56|A0A2G3CA56_CAPCH)	--	18.925	32.9	90	8	3	8	7	8	8	7	8	8	8	8	8	7	7	7	3	3	3	3	2	3	8	8	8	7	7	7	1301100	1334800	1366600	1384300	1441900	1408200	0.941325	0.965707	0.988714	1.00152	1.04319	1.01881	1.058	0.0378765
Solyc11g040370.2.1	RNA-binding KH domain protein (AHRD V3.3 A0A2K3P1D4_TRIPR)	--	82.088	23.4	92	12	12	12	7	6	6	8	7	6	10	10	8	9	10	9	10	10	8	9	10	9	10	10	8	9	10	9	128510	133380	131160	136780	136110	143000	0.928149	0.963322	0.947289	0.987878	0.983039	1.0328	1.058	0.04154
Solyc02g084020.3.1	Small nuclear ribonucleoprotein Sm D3 (AHRD V3.3 A0A1U8FVR8_CAPAN)	--	14.489	42.4	58	4	4	4	5	5	5	5	4	5	4	4	4	4	4	4	4	4	4	4	4	4	4	4	4	4	4	4	165230	165600	173710	183080	176170	174430	0.92134	0.923403	0.968625	1.02087	0.982342	0.97264	1.058	0.0630563
Solyc07g005370.5.1	Bet v I domain (AHRD V3.11 tr|A0A200PXK2|A0A200PXK2_9MAGN)	--	16.77	47.7	85	8	8	8	8	6	6	8	7	8	7	7	8	7	7	7	7	7	8	7	7	7	7	7	8	7	7	7	267340	244050	259800	272640	272000	271030	1.02017	0.931293	0.991395	1.04039	1.03795	1.03425	1.058	0.102965
Solyc08g075780.5.1	Ubiquitin-fold modifier 1 (AHRD V3.11 tr|A0A2G3B4L7|A0A2G3B4L7_CAPCH)	--	10.233	59.2	34	4	4	4	3	2	3	3	2	4	4	4	4	4	3	4	4	4	4	4	3	4	4	4	4	4	3	4	234390	250930	241540	256530	245990	266140	0.982596	1.05193	1.01257	1.07541	1.03122	1.1157	1.058	0.137539
Solyc03g097110.4.1	binding partner of ACD.1	--	29.541	34.9	54	7	6	7	5	4	5	3	5	4	5	5	4	3	5	4	5	5	4	3	5	4	5	5	4	3	5	4	77031	74148	78782	81040	84708	77631	0.964431	0.928335	0.986353	1.01462	1.06055	0.971943	1.058	0.140902
Solyc01g006720.4.1	ABC transporter G family member 27 (AHRD V3.3 A0A2G2VCM9_CAPBA)	--	79.992	16.4	80	9	9	9	7	7	5	7	7	8	7	7	7	6	6	9	7	7	7	6	6	9	7	7	7	6	6	9	43288	40000	42600	46241	43801	43119	0.972484	0.898617	0.957027	1.03882	0.984008	0.968687	1.058	0.154244
Solyc01g108840.3.1	Receptor protein kinase (AHRD V3.3 A0A2R6PGK7_ACTCH)	--	101.85	6.9	11	5	4	5	3	0	1	1	0	0	4	5	4	3	2	3	3	4	3	2	2	2	4	5	4	3	2	3	27455	29656	27414	31904	28465	29078	0.94542	1.02121	0.944008	1.09862	0.9802	1.00131	1.058	0.267905
Solyc11g072520.3.1	Arogenate dehydratase (AHRD V3.3 A0A2G3BAA6_CAPCH)	--	43.373	20.4	50	6	6	6	3	5	4	4	6	3	5	6	6	5	6	4	5	6	6	5	6	4	5	6	6	5	6	4	34677	38570	40301	40658	39586	39881	0.906521	1.00829	1.05354	1.06288	1.03485	1.04256	1.058	0.268355
Solyc01g095580.3.1	Auxin-responsive GH3 family protein (AHRD V3.3 A0A2U1NZC8_ARTAN)	--	64.242	12.5	29	5	4	5	3	1	3	2	4	2	3	2	4	3	4	3	3	1	3	2	3	3	3	2	4	3	4	3	28424	25158	24714	28998	27867	25960	1.11672	0.988404	0.97096	1.13927	1.09483	1.01991	1.058	0.354214
Solyc07g056420.4.1	glutathione S-transferase AY082341	--	25.393	46.4	209	15	10	15	16	20	17	18	17	20	14	15	15	15	15	15	10	10	10	10	10	10	14	15	15	15	15	15	1804700	1848800	1832500	1953000	1929800	1915400	1.06654	1.0926	1.08297	1.15418	1.14047	1.13196	1.057	0.00360376
Solyc05g052920.5.1	Folylpolyglutamate synthase (AHRD V3.11 tr|A0A2G3CHR0|A0A2G3CHR0_CAPCH)	--	60.419	38.7	181	18	17	18	16	16	14	14	16	14	16	17	16	17	18	16	16	16	15	16	17	16	16	17	16	17	18	16	150380	156170	154100	165100	160680	161120	0.940237	0.976439	0.963496	1.03227	1.00464	1.00739	1.057	0.0167589
Solyc11g017070.2.1	Eukaryotic translation initiation factor 3 subunit I (AHRD V3.3 A0A2U1LM52_ARTAN)	--	35.85	73.6	189	18	18	18	15	15	18	19	15	15	18	16	18	18	17	17	18	16	18	18	17	17	18	16	18	18	17	17	327300	326940	333360	339370	356160	348450	0.973477	0.972406	0.991501	1.00938	1.05931	1.03638	1.057	0.0224751
Solyc01g068530.3.1	40S ribosomal protein S16 (AHRD V3.3 A0A2G3DIR8_CAPCH)	--	17.115	66.7	135	10	2	10	10	11	11	11	12	11	8	9	9	8	9	9	1	1	1	1	1	1	8	9	9	8	9	9	1042200	990820	998650	1079600	1058300	1067100	0.991166	0.942302	0.949748	1.02673	1.00648	1.01485	1.057	0.0289695
Solyc10g080040.3.1	Ribonuclease III family protein (AHRD V3.3 A0A2U1NY53_ARTAN)	--	69.346	30.7	98	12	12	12	6	9	9	9	9	6	9	11	9	11	11	9	9	11	9	11	11	9	9	11	9	11	11	9	53102	54376	51937	57853	55965	54662	0.980539	1.00406	0.959027	1.06827	1.0334	1.00934	1.057	0.0592234
Solyc07g005560.3.1	Eukaryotic translation initiation factor 5A (AHRD V3.3 A0A2G3BXD8_CAPCH)	--	17.554	61.9	40	8	4	4	3	4	4	2	3	4	7	7	8	7	7	7	3	3	4	3	3	3	3	3	4	3	3	3	613770	591900	547520	618850	604580	630030	0.989154	0.953908	0.882385	0.997341	0.974343	1.01536	1.057	0.188505
Solyc01g068240.3.1	Ubiquitin carboxyl-terminal hydrolase 24 (AHRD V3.3 A0A2G3DH37_CAPCH)	--	57.889	12.9	29	5	5	5	2	2	3	3	3	1	4	3	5	4	5	4	4	3	5	4	5	4	4	3	5	4	5	4	17782	17349	17771	17647	20221	18038	0.949859	0.92673	0.949272	0.942648	1.08014	0.963534	1.057	0.281249
Solyc03g093180.1.1	Peroxisomal membrane protein 11-4 (AHRD V3.3 A0A2G3CVP3_CAPCH)	--	25.407	22.8	45	5	5	5	4	3	5	4	4	4	5	4	5	4	5	5	5	4	5	4	5	5	5	4	5	4	5	5	119100	117370	110790	124550	131100	111490	1.00626	0.991643	0.936049	1.05231	1.10765	0.941963	1.057	0.364025
Solyc10g009180.3.1	Secretory carrier-associated membrane protein (AHRD V3.3 A0A1U8EFN5_CAPAN)	--	34.607	22.9	37	4	4	4	2	2	3	3	3	4	4	3	3	4	4	4	4	3	3	4	4	4	4	3	3	4	4	4	45414	59926	60357	53814	59660	61638	0.80295	1.05953	1.06715	0.951468	1.05483	1.0898	1.057	0.576281
Solyc11g072640.3.1	Zinc-binding dehydrogenase (AHRD V3.3 A0A162PTR1_9PEZI)	--	41.295	12.4	12	3	3	3	2	2	1	3	1	0	2	2	3	3	2	2	2	2	3	3	2	2	2	2	3	3	2	2	21971	15060	25060	14573	25503	25527	1.01745	0.697408	1.16049	0.674856	1.18101	1.18212	1.057	0.861386
Solyc04g015830.3.1	Villin (AHRD V3.3 A0A2P5EN25_TREOI)	--	104.01	45.4	337	33	26	33	28	28	28	27	28	23	30	29	28	29	29	29	23	23	22	23	22	23	30	29	28	29	29	29	260800	259950	256930	271700	274350	275450	0.944505	0.941427	0.93049	0.983981	0.993578	0.997561	1.056	0.000846084
Solyc09g090330.3.1	harpin binding protein 1	--	30.083	48.9	121	11	11	11	10	11	9	10	11	9	10	11	11	10	11	11	10	11	11	10	11	11	10	11	11	10	11	11	1100100	1079700	1078500	1149500	1142900	1148300	0.970698	0.952697	0.951639	1.01429	1.00846	1.01323	1.056	0.00122235
Solyc06g072380.3.1	3,4-dihydroxy-2-butanone kinase	--	61.826	48.1	158	19	19	19	13	14	14	13	15	15	15	17	15	16	14	16	15	17	15	16	14	16	15	17	15	16	14	16	140170	138440	137410	145940	147490	145890	0.996416	0.984118	0.976796	1.03743	1.04845	1.03708	1.056	0.00132491
Solyc08g081250.4.1	Aminopeptidase N (AHRD V3.3 A0A2G3ADQ3_CAPAN)	--	56.921	52.9	296	21	21	21	26	23	26	26	25	24	20	21	21	20	20	20	20	21	21	20	20	20	20	21	21	20	20	20	1022200	1004800	1000800	1072300	1064000	1061200	0.966993	0.950533	0.946749	1.01439	1.00653	1.00389	1.056	0.00162825
Solyc11g017200.2.1	Tetratricopeptide repeat (TPR)-like superfamily protein (AHRD V3.3 F4I2Z0_ARATH)	--	35.099	21.3	58	6	6	6	7	7	6	3	5	3	6	6	5	4	5	3	6	6	5	4	5	3	6	6	5	4	5	3	529150	531520	524500	554610	553680	564890	0.98589	0.990305	0.977226	1.03333	1.03159	1.05248	1.056	0.0019857
Solyc09g011880.3.1	protein SSUH2 homolog (AHRD V3.3 A0A2I4DWW5_9ROSI)	--	47.846	35.7	89	11	11	11	9	7	6	7	8	7	10	8	9	9	9	7	10	8	9	9	9	7	10	8	9	9	9	7	66695	61194	65113	66804	69212	67733	1.0488	0.962297	1.02392	1.05052	1.08838	1.06513	1.056	0.118754
Solyc05g014050.3.1	ALBINO3-like protein 1, chloroplastic (AHRD V3.3 A0A2G2VMT2_CAPBA)	--	58.501	13.7	42	6	6	6	3	3	2	4	5	4	5	6	6	5	5	4	5	6	6	5	5	4	5	6	6	5	5	4	64076	60830	68283	67559	66622	69923	1.00743	0.956393	1.07357	1.06219	1.04746	1.09936	1.056	0.199376
Solyc07g063510.3.1	Cystathionine beta-lyase family involved in aluminum resistance (AHRD V3.3 A0A2P6V7F0_9CHLO)	--	48.014	40.1	105	12	12	12	9	8	8	9	9	10	10	9	10	9	9	10	10	9	10	9	9	10	10	9	10	9	9	10	69297	72242	75095	79442	71602	77737	0.902904	0.941276	0.978449	1.03509	0.932937	1.01287	1.056	0.240046
Solyc03g096640.5.1	NAD(P)-binding Rossmann-fold superfamily protein (AHRD V3.11 tr|F4IKL5|F4IKL5_ARATH)	--	32.321	8	17	2	2	2	2	1	1	2	2	2	2	2	2	2	2	2	2	2	2	2	2	2	2	2	2	2	2	2	27365	24926	25655	25930	28495	27865	1.13687	1.03554	1.06583	1.07726	1.18382	1.15765	1.056	0.24338
Solyc01g104600.4.1	COP9 signalosome complex subunit 8 (AHRD V3.3 A0A2I4GE15_9ROSI)	--	22.576	18.8	17	3	3	3	1	2	1	2	2	2	2	2	1	2	2	2	2	2	1	2	2	2	2	2	1	2	2	2	50258	50483	0	54960	49061	55511	1.04586	1.05055		1.14371	1.02095	1.15518	1.056	0.378965
Solyc09g083120.3.1	Acylamino-acid-releasing enzyme (AHRD V3.3 A0A1J3FLE9_NOCCA)	--	84.439	21.2	63	11	11	11	5	5	6	6	4	5	6	8	9	9	6	8	6	8	9	9	6	8	6	8	9	9	6	8	20237	22500	24857	24092	23629	23637	0.832918	0.926059	1.02307	0.991583	0.972527	0.972856	1.056	0.388873
Solyc12g005330.2.1	Ribosomal protein L2 (AHRD V3.3 A0A200QMJ3_9MAGN)	--	28.234	42.3	50	9	5	5	5	4	4	3	4	4	9	8	8	8	8	8	5	4	4	4	4	4	5	4	4	4	4	4	315880	295490	289830	346130	281030	324170	0.95726	0.895469	0.878317	1.04893	0.851649	0.982383	1.056	0.487091
Solyc11g042610.2.1	40S ribosomal protein S5 (AHRD V3.3 A0A1U8EKR1_CAPAN)	--	23.644	40.3	20	10	3	3	2	1	2	2	1	2	10	8	10	9	9	10	3	1	3	2	2	3	3	1	3	2	2	3	45238	0	41003	47386	48989	40179	1.0623		0.962851	1.11274	1.15038	0.943501	1.056	0.595447
Solyc06g072740.1.1	Inositol-tetrakisphosphate 1-kinase (AHRD V3.3 A0A1U8H3S2_CAPAN)	--	35.805	9.5	12	3	3	3	1	1	3	2	3	1	1	2	3	3	3	1	1	2	3	3	3	1	1	2	3	3	3	1	0	15114	17246	19383	14805	0		0.994812	1.13514	1.2758	0.974473		1.056	0.778964
Solyc08g077220.3.1	Tobamovirus multiplication protein 2A (AHRD V3.3 A0A2G3DCL9_CAPCH)	--	31.853	20.1	23	3	3	3	2	2	2	2	3	1	2	3	3	3	3	3	2	3	3	3	3	3	2	3	3	3	3	3	125570	135550	150320	180980	157270	96144	0.982339	1.06041	1.17596	1.41581	1.23033	0.752139	1.056	0.915652
Solyc04g076320.5.1	Argininosuccinate lyase (AHRD V3.11 tr|A0A2G3CP16|A0A2G3CP16_CAPCH)	--	58.148	32	115	13	13	13	12	12	11	9	12	6	12	11	12	12	12	10	12	11	12	12	12	10	12	11	12	12	12	10	150060	154660	151780	160760	159760	160890	0.963416	0.992948	0.974458	1.03211	1.02569	1.03295	1.055	0.00423444
Solyc05g008450.3.1	Phenol hydroxylase reductase (AHRD V3.3 A0A200QUX1_9MAGN)	--	32.66	48.7	231	14	14	14	20	18	18	18	19	20	13	12	12	13	12	12	13	12	12	13	12	12	13	12	12	13	12	12	1113600	1117100	1131700	1170500	1202700	1174700	0.87585	0.878603	0.890086	0.920602	0.945928	0.923906	1.055	0.0054961
Solyc07g041490.3.1	Stress responsive A/B barrel domain protein (AHRD V3.3 A0A2K3L464_TRIPR)	--	29.1	60.7	141	11	11	11	11	13	11	13	11	10	11	11	11	11	11	11	11	11	11	11	11	11	11	11	11	11	11	11	514950	502710	508970	527420	543320	540470	0.973522	0.950382	0.962216	0.997096	1.02716	1.02177	1.055	0.00937304
Solyc02g087230.3.1	Ferredoxin-thioredoxin reductase, catalytic chain (AHRD V3.3 A0A2G3D9G9_CAPCH)	--	16.848	49.7	140	8	8	8	11	12	12	13	11	11	7	8	8	8	7	8	7	8	8	8	7	8	7	8	8	8	7	8	992440	1000900	979500	1065800	1033800	1036700	0.923433	0.931305	0.911393	0.991692	0.961918	0.964616	1.055	0.00990713
Solyc01g098550.3.1	Tryptophan synthase alpha chain (AHRD V3.3 A0A2G2W7K5_CAPBA)	--	37.403	39.5	135	9	9	9	12	10	12	12	11	10	9	9	8	9	9	9	9	9	8	9	9	9	9	9	8	9	9	9	223330	214190	216920	232910	228100	229180	0.959397	0.920133	0.93186	1.00055	0.979888	0.984528	1.055	0.0185042
Solyc01g104270.4.1	protein RETICULATA-RELATED 1, chloroplastic-like (AHRD V3.3 A0A2I4FV19_9ROSI)	--	57.225	29.6	122	13	12	13	11	12	10	11	12	11	13	11	11	13	12	11	12	10	10	12	11	10	13	11	11	13	12	11	105240	104450	107890	108130	113530	113430	0.969775	0.962495	0.994195	0.996406	1.04617	1.04524	1.055	0.0468813
Solyc08g065640.3.1	PITH domain-containing protein (AHRD V3.3 A0A1Q3BPB8_CEPFO)	--	22.575	42.6	58	6	6	6	5	4	4	4	5	5	6	5	5	4	6	6	6	5	5	4	6	6	6	5	5	4	6	6	119600	117050	122120	128220	128220	121990	0.973968	0.953202	0.99449	1.04417	1.04417	0.993431	1.055	0.0613098
Solyc04g081570.3.1	Heat shock protein 90 (AHRD V3.3 A0A0A7LYT2_ALBBR)	--	93.353	28.4	150	21	20	20	10	14	14	12	14	12	18	19	18	16	18	17	17	18	17	15	17	16	17	18	17	15	17	16	96584	93617	91438	101420	96312	99317	0.917737	0.889545	0.86884	0.963688	0.915152	0.943706	1.055	0.0711124
Solyc01g011000.3.1	Eukaryotic translation initiation factor 5A (AHRD V3.3 A0A1U8HES8_CAPAN)	--	17.371	49.1	52	7	3	3	4	4	4	4	5	5	7	7	7	7	7	7	3	3	3	3	3	3	3	3	3	3	3	3	753770	793320	781150	822580	840810	793750	0.953777	1.00382	0.988422	1.04085	1.06391	1.00436	1.055	0.0758723
Solyc04g049720.4.1	Leukotriene A-4 hydrolase-like protein (AHRD V3.3 A0A1U8ELP4_CAPAN)	--	60.797	25.7	54	9	9	9	3	4	2	8	7	4	7	8	6	9	9	7	7	8	6	9	9	7	7	8	6	9	9	7	40852	39180	39485	41639	43721	40699	1.02882	0.986707	0.994388	1.04863	1.10107	1.02496	1.055	0.0985797
Solyc03g120230.3.1	MAR-binding filament-like protein.1	--	81.422	29.6	159	18	18	18	11	15	16	14	13	11	16	17	17	17	17	16	16	17	17	17	17	16	16	17	17	17	17	16	101800	103450	99842	107620	102380	111990	0.992225	1.00831	0.973141	1.04895	0.997878	1.09154	1.055	0.128575
Solyc02g079750.4.1	Quinone reductase (AHRD V3.3 F8WQS4_NICBE)	--	17.258	45.5	38	5	3	3	3	3	3	2	3	3	5	5	5	5	5	5	3	3	3	3	3	3	3	3	3	3	3	3	86185	96228	90967	96879	93916	97496	0.973101	1.08649	1.02709	1.09384	1.06039	1.10081	1.055	0.186016
Solyc10g005920.4.1	enhancer of mRNA-decapping protein 4-like (AHRD V3.3 A0A2I4F2H1_9ROSI)	--	153.93	21.5	121	20	17	20	11	8	15	11	12	11	17	13	17	18	15	17	14	10	14	15	12	14	17	13	17	18	15	17	52329	59131	56353	62007	59959	55021	0.941094	1.06342	1.01346	1.11515	1.07831	0.989508	1.055	0.349633
Solyc10g047540.3.1	basic helix loop helix (bHLH) DNA-binding superfamily protein (AHRD V3.3 AT4G38062.1)	--	99.412	2.6	9	2	2	2	1	2	0	0	2	1	1	2	1	1	2	1	1	2	1	1	2	1	1	2	1	1	2	1	0	498090	0	0	525600	0		0.973127			1.02687		1.055
Solyc01g100650.3.1	NHL repeat-containing protein 2-like (AHRD V3.3 A0A2K3NND0_TRIPR)	--	117.06	47.8	443	38	38	38	35	38	37	35	38	38	34	35	35	35	35	36	34	35	35	35	35	36	34	35	35	35	35	36	595220	584270	591530	625880	619830	621660	0.947474	0.930044	0.941601	0.996279	0.986649	0.989562	1.054	0.00100788
Solyc04g080190.3.1	Outer envelope pore protein 24, chloroplastic (AHRD V3.3 A0A2G3AX36_CAPCH)	--	23.565	68.9	186	15	15	15	17	14	14	18	17	16	15	14	15	14	15	15	15	14	15	14	15	15	15	14	15	14	15	15	564080	553600	552770	578320	589290	592350	0.981488	0.963253	0.961809	1.00626	1.02535	1.03068	1.054	0.00592227
Solyc10g079200.2.1	Mitochondrial carnitine/acylcarnitine carrier-like protein (AHRD V3.3 A0A2G2VW73_CAPBA)	--	30.571	80.1	215	17	17	17	18	20	18	20	18	21	16	17	16	17	17	17	16	17	16	17	17	17	16	17	16	17	17	17	957560	970810	939060	1002800	1006400	1011700	0.979924	0.993484	0.960992	1.02622	1.02991	1.03533	1.054	0.0063761
Solyc07g007600.3.1	vacuolar-type H+-pyrophosphatase	--	80.237	24.3	275	21	5	21	26	22	23	22	23	23	19	20	19	18	19	18	4	5	4	4	4	4	19	20	19	18	19	18	1105500	1108400	1100300	1144200	1185700	1162600	0.934232	0.936683	0.929838	0.966936	1.00201	0.982486	1.054	0.00765565
Solyc05g053670.3.1	60S ribosomal protein L13a (AHRD V3.3 B6SJA0_MAIZE)	--	23.561	45.6	117	10	4	10	12	13	10	10	9	7	10	8	9	8	7	7	4	3	3	3	3	3	10	8	9	8	7	7	895730	863830	867120	917140	925890	925520	0.978062	0.943229	0.946822	1.00144	1.01099	1.01059	1.054	0.0114715
Solyc11g073280.2.1	THO complex subunit 4A-like (AHRD V3.3 A0A2I4FWJ6_9ROSI)	--	26.763	45.8	81	10	10	10	6	7	7	7	5	7	8	9	9	9	8	10	8	9	9	9	8	10	8	9	9	9	8	10	110500	108470	109710	112870	114160	119490	0.930572	0.913476	0.923919	0.950531	0.961395	1.00628	1.054	0.0448456
Solyc04g079310.4.1	RNA-binding protein 47C (AHRD V3.3 A0A2U1PUZ3_ARTAN)	--	48.949	20	41	6	6	6	4	4	4	4	3	2	5	6	6	6	4	6	5	6	6	6	4	6	5	6	6	6	4	6	58534	62057	61470	63133	64721	64017	0.916301	0.971451	0.962262	0.988295	1.01315	1.00213	1.054	0.0536494
Solyc09g057650.3.1	40S ribosomal protein S8 (AHRD V3.3 A0A1J7GEB5_LUPAN)	--	25.073	40.1	127	11	9	10	10	12	12	12	11	10	11	11	11	11	11	11	9	9	9	9	9	9	10	10	10	10	10	10	651890	631460	634650	693740	673030	653940	0.967269	0.936955	0.941688	1.02937	0.998636	0.970311	1.054	0.0577906
Solyc04g080240.4.1	GYF domain-containing protein (AHRD V3.3 A0A1Q3BQE0_CEPFO)	--	189.58	15.8	106	20	20	20	10	8	9	11	5	12	12	9	12	14	10	13	12	9	12	14	10	13	12	9	12	14	10	13	43785	43225	41271	45472	43987	45763	1.00719	0.994307	0.949359	1.046	1.01184	1.05269	1.054	0.071898
Solyc02g083630.3.1	Ascorbate peroxidase (AHRD V3.3 Q39780_GOSHI)	--	32.406	49	86	10	10	10	7	6	9	5	8	8	10	8	10	8	10	9	10	8	10	8	10	9	10	8	10	8	10	9	41665	41129	42630	46193	42884	43134	0.854102	0.843114	0.873883	0.946922	0.87909	0.884215	1.054	0.115594
Solyc09g063140.4.1	protein LOW PSII ACCUMULATION 1, chloroplastic (AHRD V3.3 A0A2I4GK27_9ROSI)	--	33.527	21.3	40	5	5	5	4	3	3	4	3	4	5	5	5	5	5	5	5	5	5	5	5	5	5	5	5	5	5	5	123140	115440	112060	124810	123370	121240	0.998817	0.936361	0.908945	1.01236	1.00068	0.983406	1.054	0.143137
Solyc01g105280.3.1	Protein phosphatase 2C (AHRD V3.3 A0A2U1L906_ARTAN)	--	30.954	7.8	15	2	2	2	1	2	1	2	1	1	1	2	2	2	2	1	1	2	2	2	2	1	1	2	2	2	2	1	0	29466	28430	31057	29966	0		1.05387	1.01682	1.11077	1.07175		1.054	0.17312
Solyc12g014460.2.1	EH domain-containing protein.1	--	61.274	11.7	28	6	6	6	2	4	2	0	2	4	3	4	3	3	4	5	3	4	3	3	4	5	3	4	3	3	4	5	25117	29720	25939	25619	31754	27760	0.964653	1.14144	0.996223	0.983933	1.21956	1.06616	1.054	0.561663
Solyc05g054090.3.1	induced stolen tip protein TUB8-like (AHRD V3.3 XP_004239829.1)	--	15.366	31.2	23	3	3	3	3	2	2	1	1	1	3	3	2	3	2	2	3	3	2	3	2	2	3	3	2	3	2	2	32066	25652	24667	25560	27634	33677	0.851777	0.6814	0.655236	0.678957	0.734049	0.89457	1.054	0.670948
Solyc05g054740.3.1	Sulfate transporter (AHRD V3.3 Q93YK5_BRANA)	--	78.713	5.2	13	2	2	2	2	1	1	1	1	1	2	2	1	2	1	1	2	2	1	2	1	1	2	2	1	2	1	1	13693	11216	0	13121	0	0	1.03289	0.846044		0.989741			1.054
Solyc07g056540.3.1	glycolate oxidase X92888	--	40.606	84.4	839	30	23	30	68	70	68	71	78	73	28	28	29	29	30	28	21	21	22	22	23	21	28	28	29	29	30	28	12681000	12556000	12575000	13190000	13236000	13389000	0.970596	0.961029	0.962483	1.00955	1.01307	1.02479	1.053	0.000705647
Solyc02g014150.4.1	Photosystem II stability/assembly factor HCF136 (AHRD V3.3 A0A1Y1IDD9_KLENI)	--	42.116	53.9	264	16	16	16	22	22	25	21	23	22	16	16	16	16	16	16	16	16	16	16	16	16	16	16	16	16	16	16	2282900	2232200	2234800	2372600	2381300	2351900	0.966273	0.944813	0.945914	1.00424	1.00792	0.995478	1.053	0.00326705
Solyc06g072280.3.1	Small nuclear ribonucleoprotein E (AHRD V3.3 S8CHW8_9LAMI)	--	10.341	36.4	27	3	3	3	1	2	2	2	2	2	2	2	2	3	2	2	2	2	2	3	2	2	2	2	2	3	2	2	149540	149010	151870	158840	155920	159750	0.935917	0.9326	0.950499	0.994122	0.975847	0.999817	1.053	0.00511937
Solyc06g007570.3.1	40S ribosomal protein S8 (AHRD V3.3 Q0JDZ7_ORYSJ)	--	25.003	45	69	10	4	4	7	7	5	6	5	4	10	10	10	10	10	10	4	4	4	4	4	4	4	4	4	4	4	4	93381	89326	91016	96060	96194	96032	0.985846	0.943037	0.960878	1.01413	1.01554	1.01383	1.053	0.0156282
Solyc06g082670.3.1	60S ribosomal protein L10 (AHRD V3.3 A0A2G2Z7S9_CAPAN)	--	24.804	45.2	32	11	3	3	3	2	2	3	2	3	11	11	10	11	11	11	3	3	2	3	3	3	3	3	2	3	3	3	363600	365920	354690	373690	389660	378480	0.972431	0.978636	0.948601	0.999416	1.04213	1.01223	1.053	0.0295958
Solyc03g118650.3.1	Aldose 1-epimerase (AHRD V3.3 A0A2G3A308_CAPAN)	--	36.642	38.8	71	9	9	9	4	5	6	5	6	7	7	7	7	7	7	7	7	7	7	7	7	7	7	7	7	7	7	7	153130	151670	159990	160270	164340	164790	0.947103	0.938073	0.989532	0.991264	1.01644	1.01922	1.053	0.0501317
Solyc09g091240.4.1	GDT1-like protein 2, chloroplastic (AHRD V3.3 A0A2G3CRV7_CAPCH)	--	39.243	7.1	23	2	2	2	2	2	2	2	2	2	2	2	2	2	2	2	2	2	2	2	2	2	2	2	2	2	2	2	307730	314060	309820	344010	313290	324020	0.970512	0.990476	0.977104	1.08493	0.988047	1.02189	1.053	0.141072
Solyc02g083620.3.1	Ascorbate peroxidase (AHRD V3.3 Q39780_GOSHI)	--	32.01	21.1	24	6	2	2	2	2	2	2	2	2	6	6	6	6	6	6	2	2	2	2	2	2	2	2	2	2	2	2	385060	419390	402790	409120	430330	431190	0.921797	1.00398	0.964241	0.979394	1.03017	1.03223	1.053	0.161894
Solyc04g071320.5.1	ubiquitin carboxyl-terminal hydrolase FAM188A-like (AHRD V3.11 tr|A0A2I4GXK6|A0A2I4GXK6_9ROSI)	--	69.023	25.4	63	9	9	9	5	5	5	5	5	6	8	8	8	8	7	8	8	8	8	8	7	8	8	8	8	8	7	8	44413	43565	40435	44654	47013	43561	0.96174	0.943377	0.875599	0.966959	1.01804	0.943291	1.053	0.225937
Solyc10g044480.2.1	Transmembrane 9 superfamily member (AHRD V3.3 A0A2G2Y1V0_CAPAN)	--	66.961	9.7	26	5	3	3	3	2	3	2	2	2	4	4	5	4	4	5	3	3	3	3	3	3	3	3	3	3	3	3	40557	39519	41841	44520	43761	40100	0.939804	0.915751	0.969557	1.03164	1.01405	0.929214	1.053	0.233897
Solyc08g077360.3.1	Dynamin (AHRD V3.3 E5GB64_CUCME)	--	68.265	9.5	36	6	3	3	4	4	3	3	2	3	6	5	4	6	4	5	3	3	2	3	1	2	3	3	2	3	1	2	67826	59586	60483	65816	70045	61971	1.07941	0.948274	0.962549	1.04742	1.11472	0.98623	1.053	0.390846
Solyc12g008720.2.1	60S ribosomal protein L.1	--	13.872	28.3	39	3	2	3	3	4	3	4	3	3	2	3	3	3	3	3	1	2	2	2	2	2	2	3	3	3	3	3	852440	791760	754310	915180	778830	832330	1.01889	0.946357	0.901594	1.09388	0.930902	0.994848	1.053	0.434643
Solyc12g008570.3.1	Arginine-tRNA ligase (AHRD V3.3 A0A200QDP6_9MAGN)	--	73.143	64.6	404	37	37	37	29	36	34	35	35	38	31	31	32	34	33	33	31	31	32	34	33	33	31	31	32	34	33	33	429170	428490	426100	453080	449910	447220	0.992961	0.991387	0.985858	1.04828	1.04095	1.03472	1.052	0.000314649
Solyc02g086890.3.1	Calcium homeostasis regulator CHo.1	--	31.963	42.1	104	10	10	10	8	7	9	9	11	9	9	9	10	9	10	9	9	9	10	9	10	9	9	9	10	9	10	9	257040	254330	255190	269510	264810	272410	0.947447	0.937458	0.940628	0.993411	0.976087	1.0041	1.052	0.00444043
Solyc06g068670.3.1	ACT domain-containing protein (AHRD V3.3 A0A2U1QDU0_ARTAN)	--	30.603	65.7	238	16	12	16	23	20	21	21	18	19	16	16	16	15	15	14	12	12	12	11	11	10	16	16	16	15	15	14	1014700	1012700	1024800	1072700	1042500	1094800	0.948584	0.946714	0.958026	1.0028	0.974572	1.02347	1.052	0.0266647
Solyc00g160420.1.1	NAD(P)H-quinone oxidoreductase chain 4, chloroplastic (AHRD V3.11 tr|I6N9A7|I6N9A7_DATST)	--	56.757	11.5	99	7	7	7	9	9	6	7	7	7	6	7	6	7	7	6	6	7	6	7	7	6	6	7	6	7	7	6	6402900	6074400	5980500	6448800	6418900	6544900	0.993824	0.942836	0.928261	1.00095	0.996307	1.01586	1.052	0.0769779
Solyc12g005390.2.1	Vesicle-associated protein 4.1	--	25.262	24.8	31	4	4	4	3	3	1	2	3	2	4	4	4	4	4	4	4	4	4	4	4	4	4	4	4	4	4	4	60111	52060	49652	59139	55334	55813	1.14644	0.992888	0.946962	1.1279	1.05533	1.06446	1.052	0.427974
Solyc03g110860.3.1	Nuclear transcription factor Y subunit C-4 (AHRD V3.3 A0A2G3CY59_CAPCH)	--	25.155	17	45	5	5	5	4	4	3	4	3	3	5	5	5	5	5	5	5	5	5	5	5	5	5	5	5	5	5	5	71886	67363	75708	83654	72472	70056	0.927108	0.868775	0.9764	1.07888	0.934665	0.903506	1.052	0.486313
Solyc04g056610.3.1	isopentenyl-diphosphate delta-isomerase (AHRD V3.3 AT5G55610.1)	--	36.529	10.6	8	3	3	3	0	0	0	1	2	0	2	2	2	2	2	3	2	2	2	2	2	3	2	2	2	2	2	3	13942	10748	11851	13197	12882	12369	1.10256	0.849974	0.937202	1.04365	1.01873	0.978166	1.052	0.511209
Solyc01g106320.2.1	Phox/Bem1p (AHRD V3.3 A0A200QI01_9MAGN)	--	54.07	13	32	4	4	4	3	2	3	3	3	3	4	2	3	4	3	4	4	2	3	4	3	4	4	2	3	4	3	4	24294	26452	26595	23672	28030	29668	0.87236	0.949851	0.954986	0.850025	1.00651	1.06533	1.052	0.558251
Solyc06g072120.3.1	40S ribosomal protein SA (AHRD V3.3 A0A1U8H4B1_CAPAN)	--	32.186	45.9	199	11	4	11	16	15	15	18	18	17	10	10	11	11	11	11	3	4	4	4	4	4	10	10	11	11	11	11	1895700	1870100	1874700	1983100	1963500	1981000	0.955141	0.942242	0.94456	0.999177	0.989302	0.998119	1.051	0.000689962
Solyc07g056020.3.1	Translation initiation factor IF-2 (AHRD V3.3 A0A2G2Z4L1_CAPAN)	--	108.01	40.1	339	30	30	30	29	31	29	26	27	27	28	30	29	29	28	29	28	30	29	29	28	29	28	30	29	29	28	29	199950	198380	196340	206750	210440	207620	0.958403	0.950878	0.941099	0.990997	1.00868	0.995167	1.051	0.00274824
Solyc01g098990.5.1	DUF1995 domain protein%2C putative (DUF1995) Chr5:9731758-9733644 FORWARD LENGTH=341 201606 (AHRD V3.11 AT5G27560.4)	--	35.19	34.4	88	10	10	10	6	6	8	6	6	7	8	9	9	10	9	9	8	9	9	10	9	9	8	9	9	10	9	9	136140	135440	137620	145530	142970	141710	0.902765	0.898123	0.912579	0.965032	0.948056	0.939701	1.051	0.00539204
Solyc02g086820.3.1	chloroplast carbonic anhydrase	--	34.467	83.2	663	30	30	30	60	47	54	57	50	48	26	25	26	27	26	25	26	25	26	27	26	25	26	25	26	27	26	25	21556000	21046000	21465000	22188000	22579000	22577000	0.944676	0.922325	0.940688	0.972372	0.989508	0.98942	1.051	0.00602746
Solyc11g067160.2.1	Aldo/keto reductase family oxidoreductase (AHRD V3.3 A0A2K3NWG7_TRIPR)	--	44.437	40.7	137	12	12	12	9	11	12	12	13	10	11	12	11	11	11	11	11	12	11	11	11	11	11	12	11	11	11	11	543370	533460	542210	575060	558130	568370	0.957363	0.939903	0.95532	1.0132	0.983369	1.00141	1.051	0.00897278
Solyc07g065050.4.1	Cell division protein FtsZ (AHRD V3.3 A0A2G2WFK7_CAPBA)	--	43.981	47.5	123	12	12	12	8	10	10	13	12	11	11	11	12	11	12	12	11	11	12	11	12	12	11	11	12	11	12	12	474460	469990	465790	496370	483600	502390	0.962216	0.953151	0.944633	1.00665	0.980752	1.01886	1.051	0.0161347
Solyc01g088600.5.1	protein TRIGALACTOSYLDIACYLGLYCEROL 4, chloroplastic (AHRD V3.11 tr|A0A2I4EI43|A0A2I4EI43_9ROSI)	--	51.19	50	151	18	18	18	12	15	15	13	13	10	13	16	15	14	16	13	13	16	15	14	16	13	13	16	15	14	16	13	162230	151280	166940	166070	168930	170160	1.02948	0.95999	1.05936	1.05384	1.07199	1.0798	1.051	0.166102
Solyc06g084520.3.1	Cul1	--	86.078	26.1	78	15	9	15	5	5	5	7	8	7	8	8	9	10	13	11	5	4	6	7	9	8	8	8	9	10	13	11	43836	45266	45369	47203	44481	49618	0.911776	0.94152	0.943662	0.981809	0.925192	1.03204	1.051	0.219667
Solyc02g089110.3.1	Mitochondrial carrier protein (AHRD V3.3 A0A200PRK7_9MAGN)	--	34.488	11.5	30	3	3	3	3	3	3	2	3	2	3	3	3	3	3	2	3	3	3	3	3	2	3	3	3	3	3	2	31690	32628	29342	32270	31760	34387	0.98227	1.01134	0.909491	1.00025	0.98444	1.06587	1.051	0.27884
Solyc12g041880.2.1	Protein NEOXANTHIN-DEFICIENT 1	--	32.376	26.8	50	7	7	7	3	5	5	4	5	5	5	5	5	4	7	6	5	5	5	4	7	6	5	5	5	4	7	6	26463	27218	31200	30842	30193	28144	0.945966	0.972955	1.1153	1.1025	1.0793	1.00606	1.051	0.425929
Solyc12g015870.2.1	Calcineurin B-like protein (AHRD V3.3 C3TRS0_MAIZE)	--	25.682	28.6	32	6	5	6	3	3	3	3	3	2	3	5	4	3	3	3	3	4	3	2	2	3	3	5	4	3	3	3	17145	16729	15857	19443	20104	12696	0.97614	0.952455	0.902808	1.10698	1.14461	0.722839	1.051	0.855492
Solyc11g010960.2.1	Alcohol dehydrogenase (AHRD V3.3 A0A1Y1I027_KLENI)	--	39.214	56.8	156	14	13	14	10	13	14	13	13	16	11	11	11	12	12	14	10	10	10	11	11	13	11	11	11	12	12	14	392990	397890	392630	412860	414120	415830	0.9541	0.965997	0.953226	1.00234	1.0054	1.00955	1.05	0.000509293
Solyc02g083340.4.1	Phospholipase D (AHRD V3.3 K4BAK2_SOLLC)	--	98.648	41.3	188	27	22	26	21	16	13	17	15	15	25	23	24	22	22	23	20	18	19	17	17	18	24	22	23	21	21	22	533870	531110	521010	574570	536610	553840	0.997701	0.992543	0.973668	1.07376	1.00282	1.03502	1.05	0.0839324
Solyc01g079240.3.1	Long chain acyl-CoA synthetase.1	--	75.111	27.9	107	14	14	14	7	5	10	9	8	8	13	12	13	12	13	13	13	12	13	12	13	13	13	12	13	12	13	13	73083	73702	75361	82779	74499	75947	0.918613	0.926393	0.947246	1.04049	0.936411	0.954612	1.05	0.229578
Solyc01g079250.3.1	RNA helicase DEAH-box2	--	82.203	37.1	120	21	21	21	10	14	12	7	10	10	14	16	16	15	16	16	14	16	16	15	16	16	14	16	16	15	16	16	44583	42370	44289	43525	49045	45201	0.99686	0.947378	0.990287	0.973204	1.09663	1.01068	1.05	0.286384
Solyc07g065080.4.1	Fimbrin-3 (AHRD V3.3 A0A2G3C2R5_CAPCH)	--	97.662	10.8	50	7	7	7	6	5	5	5	4	4	7	6	5	7	6	7	7	6	5	7	6	7	7	6	5	7	6	7	34769	38502	29675	35396	36402	36244	1.09158	1.20878	0.931655	1.11127	1.14285	1.13789	1.05	0.518545
Solyc07g045240.3.1	RNA-binding (RRM/RBD/RNP motifs) family protein (AHRD V3.3 A0A2U1LP30_ARTAN)	--	36.429	49	81	12	11	12	6	7	6	7	7	6	7	10	10	10	9	7	6	9	9	9	8	6	7	10	10	10	9	7	501810	497400	493770	520850	518260	527120	0.980008	0.971396	0.964307	1.01719	1.01213	1.02944	1.049	0.00221743
Solyc04g025160.3.1	ATPase ASN.1	--	37.394	40.9	132	11	8	11	12	12	12	11	10	11	10	11	10	11	10	10	8	8	8	8	7	8	10	11	10	11	10	10	263400	267700	267470	282310	280240	274840	0.986317	1.00242	1.00156	1.05713	1.04937	1.02916	1.049	0.0077378
Solyc00g500071.1.1	Photosystem II CP43 reaction center protein (AHRD V3.3 A0A078EKT7_BRANA)	--	56.014	36.2	506	16	16	16	41	46	42	43	44	40	16	16	16	16	16	16	16	16	16	16	16	16	16	16	16	16	16	16	15501000	15985000	15916000	16308000	16544000	16878000	0.929697	0.958726	0.954588	0.978099	0.992253	1.01229	1.049	0.0257375
Solyc08g076480.3.1	Plastid lipid-associated protein chloroplastic-like (AHRD V3.3 A0A2K3PR63_TRIPR)	--	37.477	29.4	120	8	7	8	12	10	11	9	11	9	8	8	8	8	8	8	7	7	7	7	7	7	8	8	8	8	8	8	562950	549580	556460	593020	566900	591330	0.998551	0.974836	0.98704	1.05189	1.00556	1.04889	1.049	0.0410514
Solyc01g103800.3.1	40S ribosomal protein S12 (AHRD V3.3 A0A1U8DVK6_CAPAN)	--	15.112	51.7	59	6	2	2	4	5	5	5	5	5	6	6	6	6	6	6	2	2	2	2	2	2	2	2	2	2	2	2	1102000	1070200	1063000	1156400	1126700	1109500	0.998151	0.969347	0.962826	1.04742	1.02052	1.00494	1.049	0.0441653
Solyc00g500312.1.1	Cytochrome b (AHRD V3.3 A0A2G3ARK2_CAPCH)	--	91.672	4.5	30	3	3	3	3	3	0	3	2	3	3	3	3	3	2	3	3	3	3	3	2	3	3	3	3	3	2	3	250330	237060	248580	259760	257460	254910	0.990974	0.938443	0.984047	1.02831	1.0192	1.0091	1.049	0.0548651
Solyc06g084480.3.1	protease Do-like 2, chloroplastic (AHRD V3.3 A0A2I4ERY8_9ROSI)	--	66.37	30.6	122	13	13	13	8	13	12	10	10	8	11	12	12	10	10	12	11	12	12	10	10	12	11	12	12	10	10	12	136880	144500	143600	146460	147220	152130	0.968736	1.02266	1.01629	1.03654	1.04191	1.07666	1.049	0.0826326
Solyc12g013890.2.1	embryo defective 2737 (AHRD V3.3 AT5G53860.2)	--	49.188	31.8	55	8	8	8	6	7	4	4	5	5	6	7	5	5	6	6	6	7	5	5	6	6	6	7	5	5	6	6	52349	50944	54609	56291	55339	54086	1.00065	0.973789	1.04384	1.076	1.0578	1.03385	1.049	0.105356
Solyc10g017850.3.1	Peroxisomal membrane protein 11C (AHRD V3.3 A0A2G3BDG9_CAPCH)	--	25.896	39.1	80	7	6	7	7	8	8	7	6	7	7	7	7	7	7	7	6	6	6	6	6	6	7	7	7	7	7	7	326630	307290	328590	324120	340190	345770	1.03226	0.971136	1.03845	1.02432	1.07511	1.09275	1.049	0.169914
Solyc09g025240.3.1	ENTH/VHS, Target of Myb protein.1	--	42.496	19.3	33	4	4	4	2	3	4	3	1	3	3	3	4	3	2	3	3	3	4	3	2	3	3	3	4	3	2	3	26303	30546	29514	28489	31738	30401	0.952268	1.10588	1.06852	1.03141	1.14904	1.10063	1.049	0.421613
Solyc01g098380.4.1	4-hydroxy-tetrahydrodipicolinate reductase 1, chloroplastic-like (AHRD V3.3 A0A1U8FAN3_CAPAN)	--	36.213	19	55	5	5	5	4	6	4	4	4	4	5	5	4	4	4	5	5	5	4	4	4	5	5	5	4	4	4	5	161510	147530	152180	179170	155190	149450	0.999871	0.913324	0.942111	1.1092	0.960745	0.92521	1.049	0.499865
Solyc04g081410.3.1	AP complex subunit sigma (AHRD V3.3 A0A2G2ZSI5_CAPAN)	--	17.107	12	21	2	2	2	2	2	2	2	1	2	2	2	2	2	2	2	2	2	2	2	2	2	2	2	2	2	2	2	144660	123620	96928	127980	119840	135350	1.04096	0.889562	0.697488	0.920936	0.862361	0.97397	1.049	0.647185
Solyc10g011770.4.1	Protein CURVATURE THYLAKOID 1A, chloroplastic (AHRD V3.3 A0A2G3BDI0_CAPCH)	--	18.128	33.1	114	8	8	8	9	10	11	8	9	10	8	8	8	7	7	7	8	8	8	7	7	7	8	8	8	7	7	7	3466800	3451000	3447800	3617700	3617500	3631700	0.94182	0.937528	0.936658	0.982815	0.98276	0.986618	1.048	2.48066e-05
Solyc07g045540.4.1	Glucose-6-phosphate 1-dehydrogenase (AHRD V3.3 A0A1U8HAS8_CAPAN)	--	65.76	38.8	173	21	14	21	18	14	16	14	16	16	18	18	21	21	20	20	13	13	14	14	13	13	18	18	21	21	20	20	261450	264130	260620	276670	273850	273410	0.968073	0.977997	0.965	1.02443	1.01399	1.01236	1.048	0.00102756
Solyc11g011960.2.1	UTP--glucose-1-phosphate uridylyltransferase (AHRD V3.3 Q5F1U6_SOLTU)	--	51.818	75.9	418	30	30	30	33	33	32	35	37	34	27	27	27	30	30	28	27	27	27	30	30	28	27	27	27	30	30	28	1302500	1286000	1277900	1358700	1354000	1338800	0.965452	0.953222	0.947218	1.00711	1.00363	0.992359	1.048	0.00283871
Solyc04g150104.1.1	Kirola (AHRD V3.3 A0A2G2WRW0_CAPBA)	--	34.4	70.3	172	16	16	16	18	17	17	12	16	16	16	16	16	14	15	16	16	16	16	14	15	16	16	16	16	14	15	16	437950	429250	431620	449850	454520	457350	1.03958	1.01893	1.02455	1.06782	1.07891	1.08563	1.048	0.00353685
Solyc11g069097.2.1	Elongation factor 1-alpha (AHRD V3.11 tr|A0A1U8EL12|A0A1U8EL12_CAPAN)	--	49.23	64.2	428	23	6	23	37	34	35	32	38	38	22	21	22	21	22	22	6	6	6	6	6	6	22	21	22	21	22	22	15488000	15191000	15135000	15869000	16007000	16135000	0.977336	0.958594	0.95506	1.00138	1.01009	1.01816	1.048	0.00553391
Solyc02g088700.4.1	Mitochondrial processing peptidase (AHRD V3.3 Q41444_SOLTU)	--	45.937	60	165	16	16	16	15	13	14	14	13	14	14	12	12	13	13	12	14	12	12	13	13	12	14	12	12	13	13	12	395030	388170	400200	416480	411620	412250	0.960215	0.94354	0.972782	1.01235	1.00054	1.00207	1.048	0.00796822
Solyc01g005240.4.1	Aspartokinase (AHRD V3.3 A0A2I4FQZ8_9ROSI)	--	61.926	37.5	106	14	14	14	11	9	10	9	9	10	12	11	13	13	12	11	12	11	13	13	12	11	12	11	13	13	12	11	112970	109130	110520	116120	116590	115800	0.989764	0.95612	0.968299	1.01736	1.02148	1.01456	1.048	0.0104713
Solyc06g082950.5.1	Photosystem I reaction center subunit XI protein (AHRD V3.11 tr|A0A2U1MVK5|A0A2U1MVK5_ARTAN)	--	23.03	27.3	103	6	6	6	11	9	8	9	9	10	6	5	5	6	6	6	6	5	5	6	6	6	6	5	5	6	6	6	1849800	1850600	1801700	1891900	1935600	1937500	0.972666	0.973087	0.947374	0.994803	1.01778	1.01878	1.048	0.0166624
Solyc09g063130.3.1	Photosystem I reaction center subunit IV (AHRD V3.3 A0A2P6U4S6_CHLSO)	--	14.872	59.3	136	7	4	7	11	11	9	13	9	10	7	7	7	7	7	7	4	4	4	4	4	4	7	7	7	7	7	7	14081000	14405000	14254000	15218000	14618000	14967000	0.91947	0.940627	0.930767	0.993715	0.954536	0.977325	1.048	0.0246127
Solyc06g082970.3.1	Chaperone DnaJ-domain superfamily protein (AHRD V3.3 A0A0F7H181_9ROSI)	--	23.445	33.2	156	9	9	9	13	14	11	14	13	12	9	9	9	9	9	9	9	9	9	9	9	9	9	9	9	9	9	9	278300	263350	271290	286020	281750	284550	0.970143	0.918028	0.945706	0.997054	0.982169	0.99193	1.048	0.0453862
Solyc07g042570.3.1	Eukaryotic translation initiation factor 3 subunit K (AHRD V3.3 A0A1U8FDB9_CAPAN)	--	26.455	40.6	106	8	8	8	9	8	8	10	8	10	8	7	7	8	7	7	8	7	7	8	7	7	8	7	7	8	7	7	69640	66540	69719	71315	73160	71393	1.01333	0.968218	1.01448	1.0377	1.06455	1.03883	1.048	0.0533564
Solyc03g118120.3.1	Transferring glycosyl group transferase (AHRD V3.3 A0A2K3L539_TRIPR)	--	26.156	32.6	78	7	7	7	7	6	4	6	7	7	6	6	6	6	6	7	6	6	6	6	6	7	6	6	6	6	6	7	329670	313050	309290	325920	336940	334850	1.01019	0.959266	0.947744	0.998703	1.03247	1.02607	1.048	0.0994203
Solyc06g008785.1.1	Plant resistance protein (AHRD V3.3 O81136_SOLLC)	--	114.52	2.9	12	2	2	2	1	1	1	1	1	1	2	2	2	2	1	2	2	2	2	2	1	2	2	2	2	2	1	2	70493	73948	71675	74363	0	76638	0.909717	0.954304	0.924971	0.95966		0.989019	1.048	0.114437
Solyc01g105160.4.1	Copper-transporting ATPase PAA1, chloroplastic (AHRD V3.3 A0A2G2X1Z0_CAPBA)	--	101.94	19.6	109	14	14	14	12	10	7	9	10	9	13	12	13	13	13	10	13	12	13	13	13	10	13	12	13	13	13	10	71495	71347	67740	71151	74938	74567	0.985001	0.982962	0.933268	0.980262	1.03244	1.02733	1.048	0.125147
Solyc01g091880.3.1	ATPase (AHRD V3.3 A0A1U8GU61_CAPAN)	--	40.396	28.3	63	7	7	7	4	6	5	7	6	6	5	6	6	7	6	7	5	6	6	7	6	7	5	6	6	7	6	7	69128	62580	61499	68825	68938	64789	1.16804	1.0574	1.03913	1.16292	1.16483	1.09472	1.048	0.313004
Solyc04g015370.3.1	Acyl carrier protein (AHRD V3.3 A0A2G3CDT8_CAPCH)	--	14.488	21.9	35	2	2	2	3	3	3	3	2	3	2	2	2	2	2	2	2	2	2	2	2	2	2	2	2	2	2	2	195120	208730	218590	207390	214350	230590	0.994762	1.06415	1.11442	1.05732	1.0928	1.17559	1.048	0.359872
Solyc10g079610.2.1	Strictosidine synthase family protein (AHRD V3.3 D7LVM7_ARALL)	--	40.744	44.6	62	11	11	11	7	4	5	6	4	5	8	9	8	10	10	9	8	9	8	10	10	9	8	9	8	10	10	9	116160	124350	106330	118780	117580	126970	0.970075	1.03847	0.887983	0.991955	0.981934	1.06035	1.048	0.403454
Solyc03g118830.3.1	3-oxo-5-alpha-steroid 4-dehydrogenase (DUF1295) (AHRD V3.3 F4IAN4_ARATH)	--	34.891	10.2	28	3	3	3	2	1	3	3	3	3	3	3	3	3	3	3	3	3	3	3	3	3	3	3	3	3	3	3	24719	27720	22383	26622	25825	25960	0.959747	1.07627	0.869049	1.03363	1.00269	1.00793	1.048	0.464072
Solyc02g092330.3.1	ADP-ribosylation factor-like protein 8B (AHRD V3.3 A0A1U8FNY6_CAPAN)	--	20.494	55.4	16	8	2	2	1	1	2	2	2	1	7	7	8	8	8	6	2	1	2	2	2	1	2	1	2	2	2	1	22628	0	25538	25387	25074	0	0.954567		1.07733	1.07096	1.05775		1.048	0.509852
Solyc07g064310.2.1	Protein phosphatase 2C family protein (AHRD V3.3 A0A2U1NN53_ARTAN)	--	39.883	16.9	26	4	4	4	3	1	2	2	3	3	3	1	2	4	3	2	3	1	2	4	3	2	3	1	2	4	3	2	33825	0	38378	41598	36384	35567	0.916154		1.03947	1.12669	0.985465	0.963337	1.048	0.593542
Solyc02g032970.4.1	ATP-dependent zinc metalloprotease FtsH 2 (AHRD V3.3 A0A1J3GU49_NOCCA)	--	26.077	9.6	14	2	2	2	1	1	1	2	1	1	2	1	1	2	1	2	2	1	1	2	1	2	2	1	1	2	1	2	15482	0	0	15976	0	16469	0.911711			0.940802		0.969834	1.048
Solyc06g060120.3.1	SWI/SNF complex subunit SWI3C (AHRD V3.3 A0A2G3C734_CAPCH)	--	86.597	4.2	4	2	2	2	0	1	1	1	0	0	2	2	2	2	1	2	2	2	2	2	1	2	2	2	2	2	1	2	0	97113	99528	103060	0	0		1.03398	1.0597	1.0973			1.048
Solyc06g060250.3.1	Aldehyde dehydrogenase (AHRD V3.3 A0A2G2WJP7_CAPBA)	--	51.906	31.2	87	12	12	12	6	11	8	8	8	5	11	12	12	10	11	9	11	12	12	10	11	9	11	12	12	10	11	9	143430	147520	143670	151210	152230	151430	0.983677	1.01173	0.985323	1.03703	1.04403	1.03854	1.047	0.00811405
Solyc12g089210.2.1	Ornithine carbamoyltransferase (AHRD V3.3 A0A2G2YA09_CAPAN)	--	41.823	36.9	183	12	7	12	15	15	14	16	15	14	12	12	12	11	12	12	7	7	7	6	7	7	12	12	12	11	12	12	327480	317980	314510	336810	337900	330770	0.963247	0.935304	0.925097	0.99069	0.993897	0.972924	1.047	0.0280123
Solyc04g014720.5.1	60S ribosomal protein L6 (AHRD V3.11 tr|A0A2G3B009|A0A2G3B009_CAPCH)	--	25.587	49.8	48	13	5	5	5	5	5	3	3	3	12	13	13	13	13	13	4	5	5	5	5	5	4	5	5	5	5	5	119130	121100	117260	120340	124110	129890	0.979708	0.995909	0.964329	0.989659	1.02066	1.0682	1.047	0.130543
Solyc06g063290.3.1	Pyridoxamine 5'-phosphate oxidase family protein (AHRD V3.3 Q9C8K8_ARATH)	--	44.591	25.4	88	7	7	7	7	9	8	8	7	7	6	7	7	7	7	7	6	7	7	7	7	7	6	7	7	7	7	7	75547	74709	77937	81872	80577	76357	1.001	0.989896	1.03267	1.08481	1.06765	1.01173	1.047	0.140195
Solyc12g009060.2.1	Vacuolar sorting-associated protein 2-like (AHRD V3.3 A0A2K3N074_TRIPR)	--	25.066	18.8	19	3	3	3	2	1	1	2	1	1	3	2	3	3	2	2	3	2	3	3	2	2	3	2	3	3	2	2	21743	25590	28082	23521	28342	27094	0.873168	1.02766	1.12773	0.94457	1.13817	1.08806	1.047	0.632694
Solyc09g090510.3.1	Cyclopropane-fatty-acyl-phospholipid synthase (AHRD V3.3 A0A2U1QM01_ARTAN)	--	97.636	10	28	7	7	7	2	2	2	2	3	3	3	3	5	5	5	6	3	3	5	5	5	6	3	3	5	5	5	6	21726	24235	21465	26857	20894	22822	0.863488	0.963207	0.853114	1.06742	0.83042	0.907048	1.047	0.642275
Solyc12g056240.2.1	Glutathione peroxidase (AHRD V3.3 A0A1U8EV38_CAPAN)	--	19.362	32.4	9	4	3	3	1	0	2	1	0	1	3	3	4	4	2	3	2	2	3	3	1	2	2	2	3	3	1	2	37518	0	47931	41482	0	48001	0.857888		1.09599	0.948529		1.09759	1.047	0.755004
Solyc05g053100.3.1	Dihydrolipoyl dehydrogenase-like protein (AHRD V3.3 A0A2K3PDU3_TRIPR)	--	61.283	44.7	183	19	15	15	14	15	16	16	14	14	18	18	19	19	18	18	14	14	15	15	14	14	14	14	15	15	14	14	349210	344480	344780	359600	361180	365190	0.955009	0.942073	0.942893	0.983423	0.987744	0.99871	1.046	0.00215903
Solyc10g079500.2.1	Inosine-5'-monophosphate dehydrogenase (AHRD V3.3 A0A2G2VW93_CAPBA)	--	53.055	49.7	168	17	17	17	12	15	17	14	11	12	16	16	16	16	15	14	16	16	16	16	15	14	16	16	16	16	15	14	187080	190250	191600	200690	196940	197260	0.942924	0.958901	0.965706	1.01152	0.99262	0.994233	1.046	0.00866373
Solyc06g060790.1.1	3-isopropylmalate dehydratase small subunit 3 (AHRD V3.3 A0A2G3AY61_CAPCH)	--	27.086	48.8	134	8	8	8	11	12	12	10	11	12	8	8	8	8	8	8	8	8	8	8	8	8	8	8	8	8	8	8	549890	538760	537290	566880	574640	558420	0.928449	0.909657	0.907175	0.957135	0.970237	0.942851	1.046	0.0157303
Solyc05g050970.5.1	Transketolase (AHRD V3.11 tr|A0A200R9X0|A0A200R9X0_9MAGN)	--	83.236	58.7	247	31	23	23	23	21	21	20	20	22	30	28	30	30	28	29	22	20	22	22	20	21	22	20	22	22	20	21	414060	401940	407740	430030	420400	429580	0.951833	0.923972	0.937305	0.988544	0.966407	0.98751	1.046	0.0164786
Solyc02g085040.3.1	GAMMA carbonic anhydrase (AHRD V3.3 G5DWW7_SILLA)	--	29.262	73	102	11	10	10	9	8	9	8	9	9	11	10	11	11	10	10	10	9	10	10	9	9	10	9	10	10	9	9	151970	155470	154070	156160	163500	162900	0.97412	0.996555	0.987581	1.00098	1.04803	1.04418	1.046	0.0513593
Solyc00g500070.1.1	ATP-dependent Clp protease proteolytic subunit (AHRD V3.3 CLPP_SOLTU)	--	14.931	33.8	72	3	3	3	5	8	7	7	5	7	3	3	3	3	3	3	3	3	3	3	3	3	3	3	3	3	3	3	1061000	1025300	1134600	1085000	1098900	1186200	0.988104	0.954857	1.05665	1.01046	1.0234	1.1047	1.046	0.327753
Solyc07g065170.3.1	40S ribosomal protein S8 (AHRD V3.3 A0A2G2Z5W1_CAPAN)	--	25.03	42.5	72	10	5	5	6	8	8	5	6	5	10	9	10	8	9	10	5	5	5	4	4	5	5	5	5	4	4	5	212330	231650	216230	233090	240970	216640	0.895772	0.977278	0.912225	0.983353	1.0166	0.913955	1.046	0.336577
Solyc04g074910.3.1	40S ribosomal protein S.1	--	9.1911	70.7	28	4	3	3	3	3	3	2	2	3	4	4	4	3	3	4	3	3	3	2	2	3	3	3	3	2	2	3	176440	181590	185080	200700	192420	175160	0.961468	0.989532	1.00855	1.09367	1.04855	0.954493	1.046	0.360725
Solyc10g045540.2.1	Tetratricopeptide repeat (TPR)-like superfamily protein (AHRD V3.3 A0A2U1N909_ARTAN)	--	52.398	8.3	25	3	3	3	1	2	2	2	3	3	3	2	3	3	3	3	3	2	3	3	3	3	3	2	3	3	3	3	19849	19279	18498	21689	17992	20618	1.06086	1.0304	0.988656	1.1592	0.961612	1.10196	1.046	0.512302
Solyc09g011760.3.1	Mitochondrial import inner membrane translocase subunit TIM10 (AHRD V3.3 A0A2G2VX96_CAPBA)	--	9.4468	53.1	23	4	4	4	4	1	2	2	3	2	4	3	3	2	4	3	4	3	3	2	4	3	4	3	3	2	4	3	33929	44037	42902	44244	40002	42197	0.882375	1.14525	1.11573	1.15063	1.04031	1.0974	1.046	0.5933
Solyc07g008310.3.1	Choline monooxygenase, chloroplastic (AHRD V3.3 A0A2G2WBE9_CAPBA)	--	46.719	22.6	30	7	7	7	1	4	4	2	3	2	4	5	7	5	5	5	4	5	7	5	5	5	4	5	7	5	5	5	53948	74481	60689	64214	66914	66662	0.916348	1.26512	1.03085	1.09072	1.13658	1.1323	1.046	0.602964
Solyc01g097390.4.1	NAD(P)-linked oxidoreductase, aldo/keto reductase family protein (AHRD V3.3 A0A1Y1HY98_KLENI)	--	38.093	35.8	29	9	8	8	5	2	3	3	4	2	7	4	6	5	5	4	6	3	5	4	4	3	6	3	5	4	4	3	19000	24483	17450	26613	21241	15853	0.937092	1.20752	0.860645	1.31257	1.04762	0.78188	1.046	0.864435
Solyc01g100760.2.1	DUF538 domain-containing protein (AHRD V3.3 A0A1Q3CLQ5_CEPFO)	--	18.518	33.5	3	4	2	2	1	0	0	0	0	0	4	4	4	4	3	3	2	2	2	2	1	1	2	2	2	2	1	1	17815	17423	15722	17763	0	0	0.969524	0.94819	0.855619	0.966694			1.046
Solyc09g009690.3.1	Inosine/uridine-preferring nucleoside hydrolase domain-containing protein (AHRD V3.3 A0A2U1L4C1_ARTAN)	--	36.305	10.5	13	2	2	2	1	1	1	1	1	1	1	2	1	2	2	2	1	2	1	2	2	2	1	2	1	2	2	2	0	34265	0	38251	36040	33246		0.907754		1.01335	0.954778	0.880759	1.046
Solyc12g019110.3.1	Valine--tRNA ligase (AHRD V3.3 A0A1J3DKQ5_NOCCA)	--	79.537	43.3	211	27	26	26	21	16	17	15	17	18	24	23	24	23	23	24	23	22	23	22	22	23	23	22	23	22	22	23	162990	161150	162950	168890	170490	169870	1.00438	0.993042	1.00413	1.04074	1.0506	1.04678	1.045	0.000662337
Solyc02g083590.3.1	dehydroquinate synthase	--	48.123	58.8	160	15	15	15	12	14	16	13	13	15	14	14	14	14	13	14	14	14	14	14	13	14	14	14	14	14	13	14	377390	373340	375170	392750	394040	389250	0.963104	0.952769	0.957439	1.0023	1.0056	0.993371	1.045	0.000820134
Solyc01g099690.3.1	ATP-dependent Clp protease proteolytic subunit (AHRD V3.3 A0A1U8E4F5_CAPAN)	--	36.001	39.9	120	10	10	10	11	10	10	9	10	9	10	10	10	8	8	9	10	10	10	8	8	9	10	10	10	8	8	9	732320	719850	706600	759420	750050	745760	0.978007	0.961353	0.943658	1.0142	1.00168	0.995956	1.045	0.0196866
Solyc01g094790.3.1	Cysteine synthase (AHRD V3.3 A0A2G3BSX6_CAPCH)	--	38.889	43.7	168	15	14	15	15	14	14	14	10	13	13	15	15	14	13	14	12	14	14	13	12	13	13	15	15	14	13	14	430490	416440	416330	445130	436220	438410	0.971657	0.939944	0.939696	1.0047	0.98459	0.989533	1.045	0.0257499
Solyc01g094340.3.1	Acetyl-coenzyme A carboxylase carboxyl transferase subunit alpha (AHRD V3.3 B5LAS6_CAPAN)	--	81.251	46.9	170	24	23	23	14	17	12	10	19	14	22	22	23	19	22	20	21	21	22	18	21	19	21	21	22	18	21	19	126270	130720	126190	132720	132640	135230	0.952304	0.985865	0.951701	1.00095	1.00035	1.01988	1.045	0.0284119
Solyc02g092440.3.1	Mitochondrial outer membrane protein porin 2 (AHRD V3.3 A0A1U8FWW1_CAPAN)	--	35.458	60.6	155	16	10	16	12	13	14	13	15	13	14	14	14	14	15	15	8	8	8	8	9	9	14	14	14	14	15	15	240610	233060	246020	250250	251800	249950	0.974613	0.944031	0.996527	1.01366	1.01994	1.01245	1.045	0.0496977
Solyc11g068830.2.1	Uridine 5'-monophosphate synthase (AHRD V3.3 A0A1U8EL35_CAPAN)	--	51.662	49.7	206	17	17	17	15	19	16	18	17	20	15	16	16	16	15	17	15	16	16	16	15	17	15	16	16	16	15	17	179180	172990	169760	182810	182270	180480	1.02894	0.993391	0.974843	1.04978	1.04668	1.0364	1.045	0.0523261
Solyc10g075160.1.1	Ferredoxin (AHRD V3.3 K4D1V7_SOLLC)	--	15.403	56.2	84	5	5	5	8	7	7	7	7	7	5	5	5	5	5	5	5	5	5	5	5	5	5	5	5	5	5	5	3420500	3324700	3346600	3414400	3576200	3551500	0.947778	0.921233	0.927301	0.946088	0.990921	0.984077	1.045	0.0604601
Solyc04g008240.3.1	2-oxoglutarate (2OG) and Fe(II)-dependent oxygenase superfamily protein (AHRD V3.3 A8MRW3_ARATH)	--	69.175	10.1	22	4	4	4	2	3	2	2	2	1	3	3	3	2	3	2	3	3	3	2	3	2	3	3	3	2	3	2	18874	19325	19129	21310	20303	18279	0.974674	0.997964	0.987843	1.10047	1.04847	0.943948	1.045	0.413333
Solyc02g092270.3.1	NADH dehydrogenase [ubiquinone] iron-sulfur protein 4, mitochondrial (AHRD V3.3 A0A1U8FNY1_CAPAN)	--	17.38	15.4	18	3	3	3	3	2	3	1	1	2	3	3	3	3	3	3	3	3	3	3	3	3	3	3	3	3	3	3	69367	68827	77442	79904	71346	73989	0.917957	0.910811	1.02482	1.0574	0.944145	0.979121	1.045	0.434792
Solyc03g118800.3.1	RNA binding protein (AHRD V3.3 A0A1T3CGB7_9HYPO)	--	39.191	17	40	4	4	4	4	3	4	3	2	4	3	3	4	3	3	3	3	3	4	3	3	3	3	3	4	3	3	3	27998	29454	26805	27959	33564	26551	0.956771	1.00653	0.916003	0.955439	1.14698	0.907323	1.045	0.627903
Solyc10g081510.2.1	ethylene-responsive methionine synthase	--	84.724	63.7	769	45	33	45	61	65	67	62	67	68	44	45	43	43	43	43	33	33	31	32	32	32	44	45	43	43	43	43	3102400	3121000	3122600	3260600	3233700	3260700	0.927976	0.933539	0.934018	0.975296	0.967249	0.975325	1.044	0.00024572
Solyc01g067740.3.1	Superoxide dismutase [Cu-Zn] 1	--	15.285	48.7	97	5	5	5	9	9	8	7	8	10	5	5	5	5	5	5	5	5	5	5	5	5	5	5	5	5	5	5	1384300	1359200	1366200	1433500	1427600	1429100	0.9902	0.972246	0.977253	1.02539	1.02117	1.02225	1.044	0.00153239
Solyc04g078910.3.1	Thioredoxin-like 4, chloroplastic (AHRD V3.3 A0A2G2VBX3_CAPBA)	--	24.502	36.7	70	7	7	7	5	6	6	6	5	6	5	6	5	6	5	5	5	6	5	6	5	5	5	6	5	6	5	5	132140	130350	132200	136310	139090	136670	0.936195	0.923513	0.93662	0.965739	0.985435	0.968289	1.044	0.00535857
Solyc09g007540.3.1	Valine--tRNA ligase (AHRD V3.3 A0A2G2XZM1_CAPAN)	--	122.61	35.8	345	35	34	35	34	29	28	30	29	29	32	31	32	33	31	32	31	30	31	32	30	31	32	31	32	33	31	32	188040	189820	185440	195150	198100	194610	0.975585	0.98482	0.962096	1.01247	1.02778	1.00967	1.044	0.00814665
Solyc06g050980.3.1	Ferritin (AHRD V3.3 A0A2G2WIC5_CAPBA)	--	28.219	55	250	16	12	16	21	18	23	21	21	20	15	15	15	14	15	14	11	11	11	11	11	10	15	15	15	14	15	14	1435100	1394100	1408100	1484200	1471800	1467400	0.964109	0.936565	0.94597	0.997094	0.988764	0.985808	1.044	0.00930868
Solyc11g012670.1.1	Pentatricopeptide repeat-containing protein (AHRD V3.3 A0A2U1LWS3_ARTAN)	--	76.899	40.9	225	20	20	20	17	20	18	22	19	19	17	20	18	18	18	18	17	20	18	18	18	18	17	20	18	18	18	18	128560	131820	128940	135400	137770	133340	0.937727	0.961505	0.940499	0.987618	1.0049	0.972592	1.044	0.024729
Solyc07g056370.3.1	peroxisomal and mitochondrial division factor 2-like (AHRD V3.3 A0A2I4EX70_9ROSI)	--	34.682	31.5	82	8	8	8	9	8	4	8	8	6	6	6	8	7	6	6	6	6	8	7	6	6	6	6	8	7	6	6	89739	88932	88094	93404	94342	90827	0.999639	0.990649	0.981315	1.04046	1.05091	1.01176	1.044	0.0262572
[truncated: 2,913 more rows]

## Sheet: Table S3
Protein accession	WT0_1	WT0_2	WT0_3	WT3_1	WT3_2	WT3_3	WT3/WT0 Ratio
Solyc12g043120	0.721528	0.739473	0.744709	1.1588	1.17248	1.19461	1.599
[truncated: 16 more rows]
